# Supplementary material for: The crystal structures and Hirshfeld surface analysis of 6-(naphthalen-1-yl)-6a-nitro-6,6a,6b,7,9,11a-hexa­hydro­spiro­[chromeno[3′,4′:3,4]pyrrolo­[1,2-c]thia­zole-11,11′-indeno­[1,2-b]quinoxaline] and 6′-(naphthalen-1-yl)-6a′-nitro-6′,6a′,6b′,7′,8′,9′,10′,12a′-octa­hydro-2H-spiro­[ace­naphthyl­ene-1,12′-chromeno[3,4-a]indolizin]-2-one
Source: Acta Crystallogr E Crystallogr Commun. 2019 Sep 27;75(Pt 10):1519–24. doi: 10.1107/S205698901901291X (PMC6775748; doi:10.1107/S205698901901291X)
Supplement: Supplementary file 1 [file e-75-01519-sup1.cif]

##############################################################################
#                                                                            #
# This CIF contains the data in a paper accepted for publication in          #
# Acta Crystallographica Section E. It conforms to the requirements of       #
# Notes for Authors for Acta Crystallographica Section E, and has been       #
# peer reviewed under the auspices of the IUCr Commission on Journals.       #
#                                                                            #
# Full details of the Crystallographic Information File format               #
# are given in the paper "The Crystallographic Information File (CIF):       #
# a New Standard Archive File for Crystallography" by S. R. Hall, F. H.      #
# Allen and I. D. Brown [Acta Cryst. (1991), A47, 655-685].                  #
#                                                                            #
# The current version of the core CIF dictionary is obtainable from          #
# ftp://ftp.iucr.org/pub/cif_core.dic.                                       #
#                                                                            #
# Software is freely available for graphical display of the structure(s)     #
# in this CIF. For information consult the CIF software page                 #
# http://www.iucr.org/resources/cif/software.                                #
#                                                                            #
# This file may be used for bona fide research purposes within the           #
# scientific community so long as proper attribution is given to the journal # 
# article from which it was obtained.                                        #
#                                                                            #
##############################################################################
data_global
_audit_creation_method     SHELXL-2018/3
_journal_date_recd_electronic     2019-07-16
_journal_date_accepted     2019-09-18
_journal_name_full     'Acta Crystallographica, Section E'
_journal_year     2019
_journal_volume     75
_journal_issue     10
_journal_page_first     1519
_journal_page_last     1524
_journal_paper_category     GO
_journal_paper_doi     10.1107/S205698901901291X
_journal_coeditor_code     XI2018
_publ_contact_author_name     'Dr. M. NizamMohideen'
_publ_contact_author_address
;
PG & Research Department of Physics
The New College (Autonomous)
University of Madras
Chennai 600 014
Tamil Nadu
India
;
_publ_contact_author_email     'mnizam.new@gmail.com'
_publ_contact_author_fax     ?
_publ_contact_author_phone     '91-9841459257'
_publ_section_title
;\
The crystal structures and Hirshfeld surface analysis of
6-(naphthalen-1-yl)-6a-nitro-6,6a,6b,7,9,11a-\
hexahydrospiro[chromeno[3',4':3,4]pyrrolo[1,2-<i>c</i>]\
thiazole-11,11'-indeno[1,2-<i>b</i>]quinoxaline] and
6'-(naphthalen-1-yl)-6a'-nitro-6',6a',6b',7',8',9',10',12a'-octahydro-\
2<i>H</i>-spiro[acenaphthylene-1,12'-chromeno[3,4-<i>a</i>]indolizin]-2-one
;
loop_
    _publ_author_name
    _publ_author_footnote
    _publ_author_address
    'Foize Ahmad, G.' .
;
PG & Research Department of Physics
The New College (Autonomous)
University of Madras
Chennai 600 014
Tamil Nadu
India
;
    'Syed Mohammed Mujaheer, A.' .
;
PG & Research Department of Physics
The New College (Autonomous)
University of Madras
Chennai 600 014
Tamil Nadu
India
;
    'NizamMohideen, M.' .
;
PG & Research Department of Physics
The New College (Autonomous)
University of Madras
Chennai 600 014
Tamil Nadu
India
;
    'Gulam Mohamed, M.' .
;
PG & Research Department of Physics
The New College (Autonomous)
University of Madras
Chennai 600 014
Tamil Nadu
India
;
    'Viswanathan, V.' .
;
Department of Biophysics
All India Institute of Medical Science
New Delhi 110029
India
;
_publ_section_synopsis
;
The crystal structures of the title spiro derivatives are described and the
analysis of the intermolecular contacts in the crystals using Hirshfeld
surface analysis and two-dimensional fingerprint plots is reported.
;
data_I
_audit_creation_method     'SHELXL-2018/3'
_chemical_name_systematic
;\
6-(Naphthalen-1-yl)-6a-nitro-6,6a,6b,7,9,11a-hexahydrospiro\
[chromeno[3',4':3,4]pyrrolo[1,2-<i>c</i>]thiazole-11,11'-indeno\
[1,2-<i>b</i>]quinoxaline]
;
_chemical_name_common     ?
_chemical_formula_moiety     'C37 H26 N4 O3 S'
_chemical_formula_sum     'C37 H26 N4 O3 S'
_chemical_formula_iupac     'C37 H26 N4 O3 S'
_chemical_formula_weight     606.68
_chemical_melting_point     ?
_space_group_crystal_system     monoclinic
_space_group_name_H-M_alt     'P 21/n'
_space_group_name_Hall     '-P 2yn'
loop_
    _space_group_symop_operation_xyz
    'x, y, z'
    '-x+1/2, y+1/2, -z+1/2'
    '-x, -y, -z'
    'x-1/2, -y-1/2, z-1/2'
_cell_length_a     8.3690(3)
_cell_length_b     13.2440(4)
_cell_length_c     29.2210(5)
_cell_angle_alpha     90
_cell_angle_beta     93.280(2)
_cell_angle_gamma     90
_cell_volume     3233.52(16)
_cell_formula_units_Z     4
_cell_measurement_reflns_used     8083
_cell_measurement_theta_min     1.829
_cell_measurement_theta_max     26.897
_cell_measurement_temperature     293(2)
_exptl_crystal_description     Block
_exptl_crystal_colour     Colourless
_exptl_crystal_size_max     0.250
_exptl_crystal_size_mid     0.200
_exptl_crystal_size_min     0.150
_exptl_crystal_density_diffrn     1.246
_exptl_crystal_density_meas     ?
_exptl_crystal_density_method     ?
_exptl_crystal_F_000     1264
_exptl_absorpt_coefficient_mu     0.142
_exptl_absorpt_correction_type     multi-scan
_exptl_absorpt_process_details
;
(<i>SADABS</i>; Bruker, 2008)
;
_exptl_absorpt_correction_T_min     0.741
_exptl_absorpt_correction_T_max     0.852
_diffrn_ambient_temperature     293(2)
_diffrn_source     ?
_diffrn_radiation_type     MoK\a
_diffrn_radiation_wavelength     0.71073
_diffrn_measurement_device_type     'Bruker Kappa APEXII CCD'
_diffrn_measurement_method     '\w and \f scans'
_diffrn_detector_area_resol_mean     ?
_diffrn_reflns_number     30398
_diffrn_reflns_av_R_equivalents     0.0605
_diffrn_reflns_av_unetI/netI     0.0616
_diffrn_reflns_theta_min     1.396
_diffrn_reflns_theta_max     28.572
_diffrn_reflns_theta_full     25.242
_diffrn_measured_fraction_theta_max     0.980
_diffrn_measured_fraction_theta_full     1.000
_diffrn_reflns_limit_h_min     -11
_diffrn_reflns_limit_h_max     10
_diffrn_reflns_limit_k_min     -14
_diffrn_reflns_limit_k_max     17
_diffrn_reflns_limit_l_min     -39
_diffrn_reflns_limit_l_max     39
_refine_special_details     ?
_reflns_number_total     8083
_reflns_number_gt     4209
_reflns_threshold_expression     'I > 2\s(I)'
_refine_ls_structure_factor_coef     Fsqd
_refine_ls_matrix_type     full
_refine_ls_R_factor_all     0.1126
_refine_ls_R_factor_gt     0.0566
_refine_ls_wR_factor_gt     0.1477
_refine_ls_wR_factor_ref     0.1636
_refine_ls_goodness_of_fit_ref     1.059
_refine_ls_restrained_S_all     1.068
_refine_ls_number_reflns     8083
_refine_ls_number_parameters     406
_refine_ls_number_restraints     1
_refine_ls_hydrogen_treatment     constr
_refine_ls_weighting_scheme     calc
_refine_ls_weighting_details
                      'w=1/[\s^2^(Fo^2^)+(0.0738P)^2^] where P=(Fo^2^+2Fc^2^)/3'
_atom_sites_solution_hydrogens     geom
_atom_sites_solution_primary     ?
_atom_sites_solution_secondary     ?
_refine_ls_shift/su_max     0.000
_refine_ls_shift/su_mean     0.000
_refine_diff_density_max     0.359
_refine_diff_density_min     -0.342
_refine_ls_extinction_method     none
_refine_ls_extinction_coef     .
loop_
    _atom_type_symbol
    _atom_type_description
    _atom_type_scat_dispersion_real
    _atom_type_scat_dispersion_imag
    _atom_type_scat_source
    'C' 'C' 0.0033 0.0016
                         'International Tables Vol C Tables 4.2.6.8 and 6.1.1.4'
    'H' 'H' 0.0000 0.0000
                         'International Tables Vol C Tables 4.2.6.8 and 6.1.1.4'
    'N' 'N' 0.0061 0.0033
                         'International Tables Vol C Tables 4.2.6.8 and 6.1.1.4'
    'O' 'O' 0.0106 0.0060
                         'International Tables Vol C Tables 4.2.6.8 and 6.1.1.4'
    'S' 'S' 0.1246 0.1234
                         'International Tables Vol C Tables 4.2.6.8 and 6.1.1.4'
_computing_data_collection
;
APEX2 (Bruker, 2008)
;
_computing_cell_refinement
;
SAINT (Bruker, 2008)
;
_computing_data_reduction
;
SAINT (Bruker, 2008)
;
_computing_structure_solution
;
SHELXT2018 (Sheldrick, 2015a)
;
_computing_structure_refinement
;
SHELXL2018 (Sheldrick, 2015b)
;
_computing_molecular_graphics
;
ORTEP-3 for Windows (Farrugia, 2012) and
Mercury (Macrae <i>et al.</i>, 2008)
;
_computing_publication_material
;
WinGX (Farrugia, 2012), publCIF (Westrip, 2010) and PLATON
(Spek, 2009
;
loop_
    _atom_site_type_symbol
    _atom_site_label
    _atom_site_fract_x
    _atom_site_fract_y
    _atom_site_fract_z
    _atom_site_U_iso_or_equiv
    _atom_site_adp_type
    _atom_site_calc_flag
    _atom_site_occupancy
    _atom_site_disorder_assembly
    _atom_site_disorder_group
    C C1 0.1161(2) 0.24359(15) 0.30919(6) 0.0494(5) Uani d 1 . .
    C C2 0.0918(2) 0.23613(16) 0.25673(7) 0.0541(5) Uani d 1 . .
    C C3 0.1107(3) 0.15404(18) 0.22850(7) 0.0671(6) Uani d 1 . .
    H H3 0.139426 0.091580 0.240969 0.081 Uiso calc 1 . .
    C C4 0.0865(3) 0.1652(2) 0.18134(8) 0.0849(8) Uani d 1 . .
    H H4 0.098128 0.109992 0.162138 0.102 Uiso calc 1 . .
    C C5 0.0448(3) 0.2591(3) 0.16285(9) 0.0936(9) Uani d 1 . .
    H H5 0.031066 0.266237 0.131206 0.112 Uiso calc 1 . .
    C C6 0.0239(3) 0.3398(2) 0.18991(9) 0.0859(8) Uani d 1 . .
    H H6 -0.007778 0.401526 0.177193 0.103 Uiso calc 1 . .
    C C7 0.0505(2) 0.32971(17) 0.23738(7) 0.0614(6) Uani d 1 . .
    C C8 0.0423(2) 0.40471(18) 0.27342(8) 0.0610(6) Uani d 1 . .
    C C9 0.0036(3) 0.55087(19) 0.31022(12) 0.0825(8) Uani d 1 . .
    C C10 -0.0465(4) 0.6527(2) 0.31060(17) 0.1145(11) Uani d 1 . .
    H H10 -0.076570 0.684749 0.283137 0.137 Uiso calc 1 . .
    C C11 -0.0510(5) 0.7035(3) 0.3502(2) 0.1415(17) Uani d 1 . .
    H H11 -0.084652 0.770462 0.349812 0.170 Uiso calc 1 . .
    C C12 -0.0066(5) 0.6582(3) 0.3912(2) 0.1382(15) Uani d 1 . .
    H H12 -0.010154 0.695207 0.418145 0.166 Uiso calc 1 . .
    C C13 0.0430(4) 0.5595(2) 0.39324(12) 0.1058(10) Uani d 1 . .
    H H13 0.073851 0.529893 0.421227 0.127 Uiso calc 1 . .
    C C14 0.0463(3) 0.50397(19) 0.35256(10) 0.0750(7) Uani d 1 . .
    C C15 0.0833(2) 0.35657(16) 0.31577(8) 0.0541(5) Uani d 1 . .
    C C16 0.2865(2) 0.20774(14) 0.32709(6) 0.0472(5) Uani d 1 . .
    H H16 0.325781 0.161182 0.304208 0.057 Uiso calc 1 . .
    C C17 0.4111(2) 0.28888(15) 0.33502(7) 0.0517(5) Uani d 1 . .
    C C18 0.4752(2) 0.33919(18) 0.29859(8) 0.0670(6) Uani d 1 . .
    H H18 0.439990 0.323138 0.268711 0.080 Uiso calc 1 . .
    C C19 0.5897(3) 0.4123(2) 0.30622(9) 0.0801(7) Uani d 1 . .
    H H19 0.631402 0.445264 0.281466 0.096 Uiso calc 1 . .
    C C20 0.6434(3) 0.4371(2) 0.35007(10) 0.0846(8) Uani d 1 . .
    H H20 0.720422 0.487177 0.355019 0.102 Uiso calc 1 . .
    C C21 0.5830(3) 0.38786(18) 0.38640(9) 0.0722(7) Uani d 1 . .
    H H21 0.619996 0.403698 0.416151 0.087 Uiso calc 1 . .
    C C22 0.4672(2) 0.31471(16) 0.37893(7) 0.0556(5) Uani d 1 . .
    C C23 0.2641(2) 0.21920(14) 0.41284(6) 0.0472(5) Uani d 1 . .
    H H23 0.182414 0.271326 0.406921 0.057 Uiso calc 1 . .
    C C24 0.25919(19) 0.14506(12) 0.37099(6) 0.0446(4) Uani d 1 . .
    C C25 0.0895(2) 0.10286(14) 0.36166(6) 0.0482(5) Uani d 1 . .
    H H25 0.040553 0.091076 0.390862 0.058 Uiso calc 1 . .
    C C26 0.0710(3) 0.00792(16) 0.33174(7) 0.0591(5) Uani d 1 . .
    H H26A 0.088186 -0.052686 0.350003 0.071 Uiso calc 1 . .
    H H26B 0.146009 0.008585 0.307642 0.071 Uiso calc 1 . .
    C C27 -0.1468(2) 0.15173(17) 0.31845(8) 0.0665(6) Uani d 1 . .
    H H27A -0.174584 0.186668 0.289926 0.080 Uiso calc 1 . .
    H H27B -0.228995 0.165400 0.339706 0.080 Uiso calc 1 . .
    C C28 0.2370(2) 0.17076(14) 0.45860(6) 0.0466(5) Uani d 1 . .
    C C29 0.3636(3) 0.12777(16) 0.48297(7) 0.0579(5) Uani d 1 . .
    H H29 0.463434 0.127450 0.470563 0.069 Uiso calc 1 . .
    C C30 0.3470(3) 0.08386(17) 0.52642(7) 0.0670(6) Uani d 1 . .
    H H30 0.435212 0.056120 0.542655 0.080 Uiso calc 1 . .
    C C31 0.2015(3) 0.08258(16) 0.54417(7) 0.0621(6) Uani d 1 . .
    H H31 0.190245 0.052815 0.572633 0.074 Uiso calc 1 . .
    C C32 0.0676(2) 0.12492(14) 0.52078(6) 0.0523(5) Uani d 1 . .
    C C33 -0.0829(3) 0.12485(18) 0.53942(7) 0.0656(6) Uani d 1 . .
    H H33 -0.094090 0.094106 0.567672 0.079 Uiso calc 1 . .
    C C34 -0.2109(3) 0.1675(2) 0.51796(8) 0.0789(7) Uani d 1 . .
    H H34 -0.309462 0.165333 0.531071 0.095 Uiso calc 1 . .
    C C35 -0.1964(3) 0.21564(19) 0.47545(8) 0.0747(7) Uani d 1 . .
    H H35 -0.285147 0.246448 0.460805 0.090 Uiso calc 1 . .
    C C36 -0.0535(2) 0.21727(16) 0.45578(7) 0.0582(5) Uani d 1 . .
    H H36 -0.045876 0.249053 0.427606 0.070 Uiso calc 1 . .
    C C37 0.0839(2) 0.17177(13) 0.47715(6) 0.0460(5) Uani d 1 . .
    N N1 0.0872(2) 0.40293(14) 0.35511(7) 0.0660(5) Uani d 1 . .
    N N2 0.0036(2) 0.49945(16) 0.26964(8) 0.0773(6) Uani d 1 . .
    N N3 0.00650(17) 0.18572(12) 0.33735(5) 0.0503(4) Uani d 1 . .
    N N4 0.37670(19) 0.06748(12) 0.37895(5) 0.0512(4) Uani d 1 . .
    O O1 0.41679(16) 0.26684(11) 0.41708(4) 0.0619(4) Uani d 1 . .
    O O2 0.51538(18) 0.08236(11) 0.36905(6) 0.0754(5) Uani d 1 . .
    O O3 0.33881(17) -0.01166(11) 0.39739(5) 0.0637(4) Uani d 1 . .
    S S1 -0.13165(8) 0.01440(5) 0.30819(2) 0.0791(2) Uani d 1 . .
loop_
    _atom_site_aniso_label
    _atom_site_aniso_U_11
    _atom_site_aniso_U_22
    _atom_site_aniso_U_33
    _atom_site_aniso_U_12
    _atom_site_aniso_U_13
    _atom_site_aniso_U_23
    C1 0.0494(11) 0.0584(13) 0.0412(10) -0.0039(9) 0.0084(9) 0.0061(9)
    C2 0.0503(12) 0.0696(14) 0.0425(11) -0.0071(10) 0.0034(9) 0.0093(10)
    C3 0.0787(15) 0.0808(16) 0.0424(12) -0.0018(12) 0.0073(11) 0.0045(11)
    C4 0.0974(19) 0.110(2) 0.0471(14) -0.0118(16) 0.0034(13) -0.0004(14)
    C5 0.113(2) 0.125(3) 0.0428(14) -0.0156(18) 0.0011(14) 0.0160(17)
    C6 0.0889(19) 0.106(2) 0.0622(17) -0.0077(15) -0.0052(14) 0.0348(16)
    C7 0.0522(13) 0.0786(16) 0.0534(13) -0.0104(11) 0.0015(10) 0.0171(12)
    C8 0.0456(12) 0.0651(16) 0.0719(15) -0.0070(10) 0.0005(10) 0.0185(12)
    C9 0.0619(16) 0.0558(17) 0.130(3) -0.0140(12) 0.0078(16) 0.0102(17)
    C10 0.100(2) 0.059(2) 0.184(4) -0.0076(16) 0.007(2) 0.015(2)
    C11 0.134(3) 0.056(2) 0.235(6) -0.007(2) 0.020(3) -0.013(3)
    C12 0.135(3) 0.079(3) 0.201(5) -0.013(2) 0.019(3) -0.057(3)
    C13 0.113(2) 0.075(2) 0.129(3) -0.0083(16) 0.0026(19) -0.0351(18)
    C14 0.0578(15) 0.0589(17) 0.109(2) -0.0086(11) 0.0058(13) -0.0062(15)
    C15 0.0417(11) 0.0601(14) 0.0606(13) -0.0059(9) 0.0040(9) 0.0053(11)
    C16 0.0443(11) 0.0593(12) 0.0388(10) -0.0001(9) 0.0087(8) 0.0067(9)
    C17 0.0411(11) 0.0617(13) 0.0528(12) -0.0031(9) 0.0087(9) 0.0111(10)
    C18 0.0544(13) 0.0859(16) 0.0617(14) -0.0054(12) 0.0137(10) 0.0237(12)
    C19 0.0638(15) 0.100(2) 0.0775(18) -0.0176(14) 0.0161(13) 0.0349(14)
    C20 0.0656(16) 0.0879(19) 0.101(2) -0.0264(13) 0.0080(14) 0.0270(15)
    C21 0.0594(14) 0.0815(16) 0.0751(16) -0.0216(12) -0.0003(12) 0.0125(12)
    C22 0.0478(11) 0.0656(14) 0.0536(13) -0.0129(10) 0.0062(9) 0.0096(10)
    C23 0.0471(11) 0.0532(12) 0.0414(10) -0.0103(9) 0.0039(8) 0.0013(8)
    C24 0.0446(11) 0.0522(11) 0.0374(10) -0.0006(9) 0.0064(8) 0.0052(8)
    C25 0.0511(11) 0.0581(12) 0.0357(10) -0.0109(9) 0.0063(8) 0.0007(9)
    C26 0.0691(14) 0.0637(14) 0.0451(11) -0.0129(10) 0.0079(10) -0.0040(9)
    C27 0.0500(13) 0.0894(17) 0.0599(14) -0.0130(11) 0.0024(10) 0.0090(11)
    C28 0.0513(12) 0.0513(11) 0.0372(10) -0.0065(9) 0.0027(9) -0.0014(8)
    C29 0.0536(12) 0.0751(14) 0.0451(11) -0.0008(11) 0.0038(10) 0.0002(10)
    C30 0.0722(16) 0.0801(16) 0.0479(12) 0.0037(12) -0.0027(11) 0.0071(11)
    C31 0.0766(16) 0.0703(15) 0.0394(11) -0.0079(12) 0.0037(11) 0.0063(10)
    C32 0.0638(13) 0.0558(12) 0.0376(10) -0.0159(10) 0.0047(10) -0.0043(9)
    C33 0.0643(15) 0.0885(17) 0.0446(12) -0.0236(12) 0.0082(11) -0.0002(11)
    C34 0.0611(15) 0.118(2) 0.0595(15) -0.0158(14) 0.0195(12) -0.0035(14)
    C35 0.0548(14) 0.1079(19) 0.0618(15) 0.0005(12) 0.0062(11) 0.0050(13)
    C36 0.0548(13) 0.0741(14) 0.0461(11) -0.0036(11) 0.0069(10) 0.0040(10)
    C37 0.0506(11) 0.0487(11) 0.0389(10) -0.0108(9) 0.0036(9) -0.0045(8)
    N1 0.0608(11) 0.0621(13) 0.0754(14) -0.0053(9) 0.0074(10) -0.0065(10)
    N2 0.0665(13) 0.0621(14) 0.1031(18) -0.0071(10) 0.0031(11) 0.0214(12)
    N3 0.0424(9) 0.0652(11) 0.0437(9) -0.0082(8) 0.0065(7) 0.0062(8)
    N4 0.0532(11) 0.0584(11) 0.0425(9) -0.0018(9) 0.0063(8) 0.0021(8)
    O1 0.0589(9) 0.0785(10) 0.0483(8) -0.0286(7) 0.0026(6) 0.0055(7)
    O2 0.0502(9) 0.0822(11) 0.0953(12) 0.0063(7) 0.0185(8) 0.0192(9)
    O3 0.0709(10) 0.0622(9) 0.0586(9) -0.0008(7) 0.0085(7) 0.0144(7)
    S1 0.0740(4) 0.0978(5) 0.0647(4) -0.0289(3) -0.0022(3) -0.0161(3)
_geom_special_details
;
 All esds (except the esd in the dihedral angle between two l.s. planes)
 are estimated using the full covariance matrix.  The cell esds are taken
 into account individually in the estimation of esds in distances, angles
 and torsion angles; correlations between esds in cell parameters are only
 used when they are defined by crystal symmetry.  An approximate (isotropic)
 treatment of cell esds is used for estimating esds involving l.s. planes.
;
loop_
    _geom_bond_atom_site_label_1
    _geom_bond_atom_site_label_2
    _geom_bond_site_symmetry_2
    _geom_bond_distance
    _geom_bond_publ_flag
    C1 N3 . 1.481(2) ?
    C1 C15 . 1.535(3) ?
    C1 C2 . 1.538(3) ?
    C1 C16 . 1.564(3) ?
    C2 C3 . 1.379(3) ?
    C2 C7 . 1.397(3) ?
    C3 C4 . 1.389(3) ?
    C3 H3 . 0.9300 ?
    C4 C5 . 1.393(4) ?
    C4 H4 . 0.9300 ?
    C5 C6 . 1.347(4) ?
    C5 H5 . 0.9300 ?
    C6 C7 . 1.399(3) ?
    C6 H6 . 0.9300 ?
    C7 C8 . 1.452(3) ?
    C8 N2 . 1.299(3) ?
    C8 C15 . 1.417(3) ?
    C9 N2 . 1.367(3) ?
    C9 C10 . 1.412(4) ?
    C9 C14 . 1.412(4) ?
    C10 C11 . 1.340(6) ?
    C10 H10 . 0.9300 ?
    C11 C12 . 1.373(6) ?
    C11 H11 . 0.9300 ?
    C12 C13 . 1.372(5) ?
    C12 H12 . 0.9300 ?
    C13 C14 . 1.399(4) ?
    C13 H13 . 0.9300 ?
    C14 N1 . 1.382(3) ?
    C15 N1 . 1.302(3) ?
    C16 C17 . 1.506(3) ?
    C16 C24 . 1.556(2) ?
    C16 H16 . 0.9800 ?
    C17 C22 . 1.384(3) ?
    C17 C18 . 1.389(3) ?
    C18 C19 . 1.371(3) ?
    C18 H18 . 0.9300 ?
    C19 C20 . 1.374(3) ?
    C19 H19 . 0.9300 ?
    C20 C21 . 1.368(3) ?
    C20 H20 . 0.9300 ?
    C21 C22 . 1.379(3) ?
    C21 H21 . 0.9300 ?
    C22 O1 . 1.369(2) ?
    C23 O1 . 1.424(2) ?
    C23 C28 . 1.512(2) ?
    C23 C24 . 1.567(2) ?
    C23 H23 . 0.9800 ?
    C24 N4 . 1.4321(9) ?
    C24 C25 . 1.536(2) ?
    C25 N3 . 1.461(2) ?
    C25 C26 . 1.534(3) ?
    C25 H25 . 0.9800 ?
    C26 S1 . 1.795(2) ?
    C26 H26A . 0.9700 ?
    C26 H26B . 0.9700 ?
    C27 N3 . 1.439(2) ?
    C27 S1 . 1.849(2) ?
    C27 H27A . 0.9700 ?
    C27 H27B . 0.9700 ?
    C28 C29 . 1.366(3) ?
    C28 C37 . 1.420(3) ?
    C29 C30 . 1.411(3) ?
    C29 H29 . 0.9300 ?
    C30 C31 . 1.351(3) ?
    C30 H30 . 0.9300 ?
    C31 C32 . 1.396(3) ?
    C31 H31 . 0.9300 ?
    C32 C33 . 1.401(3) ?
    C32 C37 . 1.431(3) ?
    C33 C34 . 1.335(3) ?
    C33 H33 . 0.9300 ?
    C34 C35 . 1.408(3) ?
    C34 H34 . 0.9300 ?
    C35 C36 . 1.356(3) ?
    C35 H35 . 0.9300 ?
    C36 C37 . 1.412(3) ?
    C36 H36 . 0.9300 ?
    N4 O2 . 1.2279(19) ?
    N4 O3 . 1.2285(19) ?
loop_
    _geom_angle_atom_site_label_1
    _geom_angle_atom_site_label_2
    _geom_angle_atom_site_label_3
    _geom_angle_site_symmetry_1
    _geom_angle_site_symmetry_3
    _geom_angle
    _geom_angle_publ_flag
    N3 C1 C15 . . 108.30(15) ?
    N3 C1 C2 . . 118.02(15) ?
    C15 C1 C2 . . 99.97(15) ?
    N3 C1 C16 . . 103.82(14) ?
    C15 C1 C16 . . 114.83(15) ?
    C2 C1 C16 . . 112.33(15) ?
    C3 C2 C7 . . 119.43(19) ?
    C3 C2 C1 . . 129.31(19) ?
    C7 C2 C1 . . 111.21(18) ?
    C2 C3 C4 . . 119.6(2) ?
    C2 C3 H3 . . 120.2 ?
    C4 C3 H3 . . 120.2 ?
    C3 C4 C5 . . 119.9(2) ?
    C3 C4 H4 . . 120.0 ?
    C5 C4 H4 . . 120.0 ?
    C6 C5 C4 . . 121.3(2) ?
    C6 C5 H5 . . 119.4 ?
    C4 C5 H5 . . 119.4 ?
    C5 C6 C7 . . 119.2(2) ?
    C5 C6 H6 . . 120.4 ?
    C7 C6 H6 . . 120.4 ?
    C2 C7 C6 . . 120.5(2) ?
    C2 C7 C8 . . 109.52(19) ?
    C6 C7 C8 . . 130.0(2) ?
    N2 C8 C15 . . 123.8(2) ?
    N2 C8 C7 . . 128.4(2) ?
    C15 C8 C7 . . 107.9(2) ?
    N2 C9 C10 . . 119.8(3) ?
    N2 C9 C14 . . 121.9(2) ?
    C10 C9 C14 . . 118.3(3) ?
    C11 C10 C9 . . 120.6(4) ?
    C11 C10 H10 . . 119.7 ?
    C9 C10 H10 . . 119.7 ?
    C10 C11 C12 . . 120.9(4) ?
    C10 C11 H11 . . 119.5 ?
    C12 C11 H11 . . 119.5 ?
    C13 C12 C11 . . 121.4(4) ?
    C13 C12 H12 . . 119.3 ?
    C11 C12 H12 . . 119.3 ?
    C12 C13 C14 . . 118.9(4) ?
    C12 C13 H13 . . 120.5 ?
    C14 C13 H13 . . 120.5 ?
    N1 C14 C13 . . 118.7(3) ?
    N1 C14 C9 . . 121.5(2) ?
    C13 C14 C9 . . 119.8(3) ?
    N1 C15 C8 . . 123.5(2) ?
    N1 C15 C1 . . 125.07(19) ?
    C8 C15 C1 . . 111.42(19) ?
    C17 C16 C24 . . 112.77(15) ?
    C17 C16 C1 . . 116.40(16) ?
    C24 C16 C1 . . 105.28(13) ?
    C17 C16 H16 . . 107.3 ?
    C24 C16 H16 . . 107.3 ?
    C1 C16 H16 . . 107.3 ?
    C22 C17 C18 . . 117.82(19) ?
    C22 C17 C16 . . 120.94(16) ?
    C18 C17 C16 . . 121.24(19) ?
    C19 C18 C17 . . 120.7(2) ?
    C19 C18 H18 . . 119.6 ?
    C17 C18 H18 . . 119.6 ?
    C18 C19 C20 . . 120.6(2) ?
    C18 C19 H19 . . 119.7 ?
    C20 C19 H19 . . 119.7 ?
    C21 C20 C19 . . 119.6(2) ?
    C21 C20 H20 . . 120.2 ?
    C19 C20 H20 . . 120.2 ?
    C20 C21 C22 . . 120.0(2) ?
    C20 C21 H21 . . 120.0 ?
    C22 C21 H21 . . 120.0 ?
    O1 C22 C21 . . 116.28(19) ?
    O1 C22 C17 . . 122.44(17) ?
    C21 C22 C17 . . 121.22(19) ?
    O1 C23 C28 . . 106.87(14) ?
    O1 C23 C24 . . 109.20(14) ?
    C28 C23 C24 . . 115.20(15) ?
    O1 C23 H23 . . 108.5 ?
    C28 C23 H23 . . 108.5 ?
    C24 C23 H23 . . 108.5 ?
    N4 C24 C25 . . 112.77(15) ?
    N4 C24 C16 . . 112.63(14) ?
    C25 C24 C16 . . 103.05(13) ?
    N4 C24 C23 . . 109.61(14) ?
    C25 C24 C23 . . 110.44(13) ?
    C16 C24 C23 . . 108.10(14) ?
    N3 C25 C26 . . 107.98(15) ?
    N3 C25 C24 . . 102.83(13) ?
    C26 C25 C24 . . 117.50(16) ?
    N3 C25 H25 . . 109.4 ?
    C26 C25 H25 . . 109.4 ?
    C24 C25 H25 . . 109.4 ?
    C25 C26 S1 . . 104.00(14) ?
    C25 C26 H26A . . 111.0 ?
    S1 C26 H26A . . 111.0 ?
    C25 C26 H26B . . 111.0 ?
    S1 C26 H26B . . 111.0 ?
    H26A C26 H26B . . 109.0 ?
    N3 C27 S1 . . 107.58(14) ?
    N3 C27 H27A . . 110.2 ?
    S1 C27 H27A . . 110.2 ?
    N3 C27 H27B . . 110.2 ?
    S1 C27 H27B . . 110.2 ?
    H27A C27 H27B . . 108.5 ?
    C29 C28 C37 . . 119.65(17) ?
    C29 C28 C23 . . 119.15(17) ?
    C37 C28 C23 . . 121.18(16) ?
    C28 C29 C30 . . 121.9(2) ?
    C28 C29 H29 . . 119.1 ?
    C30 C29 H29 . . 119.1 ?
    C31 C30 C29 . . 119.2(2) ?
    C31 C30 H30 . . 120.4 ?
    C29 C30 H30 . . 120.4 ?
    C30 C31 C32 . . 121.53(19) ?
    C30 C31 H31 . . 119.2 ?
    C32 C31 H31 . . 119.2 ?
    C31 C32 C33 . . 121.59(19) ?
    C31 C32 C37 . . 119.71(18) ?
    C33 C32 C37 . . 118.69(19) ?
    C34 C33 C32 . . 122.1(2) ?
    C34 C33 H33 . . 118.9 ?
    C32 C33 H33 . . 118.9 ?
    C33 C34 C35 . . 119.9(2) ?
    C33 C34 H34 . . 120.0 ?
    C35 C34 H34 . . 120.0 ?
    C36 C35 C34 . . 120.2(2) ?
    C36 C35 H35 . . 119.9 ?
    C34 C35 H35 . . 119.9 ?
    C35 C36 C37 . . 121.41(19) ?
    C35 C36 H36 . . 119.3 ?
    C37 C36 H36 . . 119.3 ?
    C36 C37 C28 . . 124.43(17) ?
    C36 C37 C32 . . 117.55(17) ?
    C28 C37 C32 . . 118.01(17) ?
    C15 N1 C14 . . 114.5(2) ?
    C8 N2 C9 . . 114.8(2) ?
    C27 N3 C25 . . 109.89(15) ?
    C27 N3 C1 . . 121.03(15) ?
    C25 N3 C1 . . 111.50(14) ?
    O2 N4 O3 . . 120.76(14) ?
    O2 N4 C24 . . 119.74(16) ?
    O3 N4 C24 . . 119.43(15) ?
    C22 O1 C23 . . 116.79(14) ?
    C26 S1 C27 . . 93.26(9) ?
loop_
    _geom_torsion_atom_site_label_1
    _geom_torsion_atom_site_label_2
    _geom_torsion_atom_site_label_3
    _geom_torsion_atom_site_label_4
    _geom_torsion_site_symmetry_1
    _geom_torsion_site_symmetry_2
    _geom_torsion_site_symmetry_3
    _geom_torsion_site_symmetry_4
    _geom_torsion
    _geom_torsion_publ_flag
    N3 C1 C2 C3 . . . . -66.0(3) ?
    C15 C1 C2 C3 . . . . 176.9(2) ?
    C16 C1 C2 C3 . . . . 54.7(3) ?
    N3 C1 C2 C7 . . . . 116.51(19) ?
    C15 C1 C2 C7 . . . . -0.53(19) ?
    C16 C1 C2 C7 . . . . -122.75(17) ?
    C7 C2 C3 C4 . . . . -0.8(3) ?
    C1 C2 C3 C4 . . . . -178.1(2) ?
    C2 C3 C4 C5 . . . . 0.6(4) ?
    C3 C4 C5 C6 . . . . -1.4(4) ?
    C4 C5 C6 C7 . . . . 2.4(4) ?
    C3 C2 C7 C6 . . . . 1.8(3) ?
    C1 C2 C7 C6 . . . . 179.58(19) ?
    C3 C2 C7 C8 . . . . -178.23(18) ?
    C1 C2 C7 C8 . . . . -0.5(2) ?
    C5 C6 C7 C2 . . . . -2.6(3) ?
    C5 C6 C7 C8 . . . . 177.5(2) ?
    C2 C7 C8 N2 . . . . -177.9(2) ?
    C6 C7 C8 N2 . . . . 2.0(4) ?
    C2 C7 C8 C15 . . . . 1.4(2) ?
    C6 C7 C8 C15 . . . . -178.7(2) ?
    N2 C9 C10 C11 . . . . 178.4(3) ?
    C14 C9 C10 C11 . . . . 0.9(4) ?
    C9 C10 C11 C12 . . . . 0.3(6) ?
    C10 C11 C12 C13 . . . . -0.4(6) ?
    C11 C12 C13 C14 . . . . -0.7(5) ?
    C12 C13 C14 N1 . . . . -176.2(3) ?
    C12 C13 C14 C9 . . . . 1.8(4) ?
    N2 C9 C14 N1 . . . . -1.4(3) ?
    C10 C9 C14 N1 . . . . 176.1(2) ?
    N2 C9 C14 C13 . . . . -179.4(2) ?
    C10 C9 C14 C13 . . . . -1.9(4) ?
    N2 C8 C15 N1 . . . . -0.5(3) ?
    C7 C8 C15 N1 . . . . -179.83(18) ?
    N2 C8 C15 C1 . . . . 177.54(18) ?
    C7 C8 C15 C1 . . . . -1.8(2) ?
    N3 C1 C15 N1 . . . . 55.3(2) ?
    C2 C1 C15 N1 . . . . 179.41(18) ?
    C16 C1 C15 N1 . . . . -60.2(2) ?
    N3 C1 C15 C8 . . . . -122.67(17) ?
    C2 C1 C15 C8 . . . . 1.42(19) ?
    C16 C1 C15 C8 . . . . 121.85(17) ?
    N3 C1 C16 C17 . . . . -135.76(16) ?
    C15 C1 C16 C17 . . . . -17.7(2) ?
    C2 C1 C16 C17 . . . . 95.63(19) ?
    N3 C1 C16 C24 . . . . -10.06(18) ?
    C15 C1 C16 C24 . . . . 107.98(17) ?
    C2 C1 C16 C24 . . . . -138.67(16) ?
    C24 C16 C17 C22 . . . . -12.0(3) ?
    C1 C16 C17 C22 . . . . 109.8(2) ?
    C24 C16 C17 C18 . . . . 167.06(17) ?
    C1 C16 C17 C18 . . . . -71.1(2) ?
    C22 C17 C18 C19 . . . . -0.3(3) ?
    C16 C17 C18 C19 . . . . -179.3(2) ?
    C17 C18 C19 C20 . . . . 0.0(4) ?
    C18 C19 C20 C21 . . . . 0.6(4) ?
    C19 C20 C21 C22 . . . . -0.9(4) ?
    C20 C21 C22 O1 . . . . 178.0(2) ?
    C20 C21 C22 C17 . . . . 0.7(4) ?
    C18 C17 C22 O1 . . . . -177.23(18) ?
    C16 C17 C22 O1 . . . . 1.8(3) ?
    C18 C17 C22 C21 . . . . -0.1(3) ?
    C16 C17 C22 C21 . . . . 179.00(19) ?
    C17 C16 C24 N4 . . . . -81.57(19) ?
    C1 C16 C24 N4 . . . . 150.52(15) ?
    C17 C16 C24 C25 . . . . 156.62(15) ?
    C1 C16 C24 C25 . . . . 28.71(18) ?
    C17 C16 C24 C23 . . . . 39.69(19) ?
    C1 C16 C24 C23 . . . . -88.23(16) ?
    O1 C23 C24 N4 . . . . 62.48(18) ?
    C28 C23 C24 N4 . . . . -57.8(2) ?
    O1 C23 C24 C25 . . . . -172.68(14) ?
    C28 C23 C24 C25 . . . . 67.09(19) ?
    O1 C23 C24 C16 . . . . -60.63(17) ?
    C28 C23 C24 C16 . . . . 179.14(14) ?
    N4 C24 C25 N3 . . . . -158.22(14) ?
    C16 C24 C25 N3 . . . . -36.51(16) ?
    C23 C24 C25 N3 . . . . 78.75(16) ?
    N4 C24 C25 C26 . . . . -39.8(2) ?
    C16 C24 C25 C26 . . . . 81.88(18) ?
    C23 C24 C25 C26 . . . . -162.86(16) ?
    N3 C25 C26 S1 . . . . -39.77(16) ?
    C24 C25 C26 S1 . . . . -155.37(13) ?
    O1 C23 C28 C29 . . . . -37.1(2) ?
    C24 C23 C28 C29 . . . . 84.4(2) ?
    O1 C23 C28 C37 . . . . 141.13(16) ?
    C24 C23 C28 C37 . . . . -97.4(2) ?
    C37 C28 C29 C30 . . . . 0.0(3) ?
    C23 C28 C29 C30 . . . . 178.23(18) ?
    C28 C29 C30 C31 . . . . 1.2(3) ?
    C29 C30 C31 C32 . . . . -0.9(3) ?
    C30 C31 C32 C33 . . . . -179.1(2) ?
    C30 C31 C32 C37 . . . . -0.6(3) ?
    C31 C32 C33 C34 . . . . 178.2(2) ?
    C37 C32 C33 C34 . . . . -0.4(3) ?
    C32 C33 C34 C35 . . . . -0.9(4) ?
    C33 C34 C35 C36 . . . . 1.2(4) ?
    C34 C35 C36 C37 . . . . -0.4(3) ?
    C35 C36 C37 C28 . . . . -179.9(2) ?
    C35 C36 C37 C32 . . . . -0.9(3) ?
    C29 C28 C37 C36 . . . . 177.57(18) ?
    C23 C28 C37 C36 . . . . -0.6(3) ?
    C29 C28 C37 C32 . . . . -1.4(3) ?
    C23 C28 C37 C32 . . . . -179.62(16) ?
    C31 C32 C37 C36 . . . . -177.34(18) ?
    C33 C32 C37 C36 . . . . 1.3(3) ?
    C31 C32 C37 C28 . . . . 1.7(3) ?
    C33 C32 C37 C28 . . . . -179.68(17) ?
    C8 C15 N1 C14 . . . . 0.6(3) ?
    C1 C15 N1 C14 . . . . -177.19(18) ?
    C13 C14 N1 C15 . . . . 178.3(2) ?
    C9 C14 N1 C15 . . . . 0.3(3) ?
    C15 C8 N2 C9 . . . . -0.5(3) ?
    C7 C8 N2 C9 . . . . 178.7(2) ?
    C10 C9 N2 C8 . . . . -176.0(2) ?
    C14 C9 N2 C8 . . . . 1.4(3) ?
    S1 C27 N3 C25 . . . . -27.14(18) ?
    S1 C27 N3 C1 . . . . 105.11(17) ?
    C26 C25 N3 C27 . . . . 44.43(19) ?
    C24 C25 N3 C27 . . . . 169.30(15) ?
    C26 C25 N3 C1 . . . . -92.60(17) ?
    C24 C25 N3 C1 . . . . 32.28(18) ?
    C15 C1 N3 C27 . . . . 92.1(2) ?
    C2 C1 N3 C27 . . . . -20.4(3) ?
    C16 C1 N3 C27 . . . . -145.47(17) ?
    C15 C1 N3 C25 . . . . -136.36(16) ?
    C2 C1 N3 C25 . . . . 111.15(18) ?
    C16 C1 N3 C25 . . . . -13.90(19) ?
    C25 C24 N4 O2 . . . . 151.16(16) ?
    C16 C24 N4 O2 . . . . 35.0(2) ?
    C23 C24 N4 O2 . . . . -85.35(19) ?
    C25 C24 N4 O3 . . . . -31.9(2) ?
    C16 C24 N4 O3 . . . . -147.98(16) ?
    C23 C24 N4 O3 . . . . 91.63(18) ?
    C21 C22 O1 C23 . . . . 158.47(18) ?
    C17 C22 O1 C23 . . . . -24.2(3) ?
    C28 C23 O1 C22 . . . . 179.04(16) ?
    C24 C23 O1 C22 . . . . 53.8(2) ?
    C25 C26 S1 C27 . . . . 20.61(14) ?
    N3 C27 S1 C26 . . . . 2.64(15) ?
loop_
    _geom_hbond_atom_site_label_D
    _geom_hbond_atom_site_label_H
    _geom_hbond_atom_site_label_A
    _geom_hbond_site_symmetry_A
    _geom_hbond_distance_DH
    _geom_hbond_distance_HA
    _geom_hbond_distance_DA
    _geom_hbond_angle_DHA
    _geom_hbond_publ_flag
    C19 H19 S1 2 0.93 2.78 3.640(3) 155.5 yes
    C23 H23 N1 . 0.98 2.41 3.267(3) 145.2 yes
    C27 H27B O2 1_455 0.97 2.59 3.393(3) 139.6 yes
    C30 H30 O3 3_656 0.93 2.57 3.480(3) 165.8 yes
    C33 H33 O3 3_556 0.93 2.58 3.274(3) 131.2 yes
    C20 H20 Cg1 1_655 0.93 2.81 3.706(3) 163.0 yes
_shelx_space_group_comment
;
The symmetry employed for this shelxl refinement is uniquely defined
by the following loop, which should always be used as a source of
symmetry information in preference to the above space-group names.
They are only intended as comments.
;
_shelx_estimated_absorpt_T_min     0.965
_shelx_estimated_absorpt_T_max     0.979
_shelx_hkl_file
;
   2   0   0   95137    6498     99238    5.63    0.00  1.0000
  -2   0   0   91422    6169     95443    5.63    0.00  1.0000
  -2   0   0   95883    6135    100000    5.63    0.00  1.0000
   2   0   0   83035    6163     86869    5.63    0.00  1.0000
   2   0   0   84903    6553     88779    5.63    0.00  1.0000
   4   0   0     633      34       432    3.76    0.00  1.0000
  -4   0   0     587      33       394    3.76    0.00  1.0000
  -4   0   0     610      33       413    3.76    0.00  1.0000
   4   0   0     486      36       312    3.76    0.00  1.0000
   6   0   0    1274     103      1281   -0.09    0.00  1.0000
  -6   0   0    1414      98      1422   -0.09    0.00  1.0000
  -6   0   0    1320      99      1328   -0.09    0.00  1.0000
  -8   0   0     116      24       118    0.07    0.00  1.0000
   8   0   0      63      22        64    0.07    0.00  1.0000
 -10   0   0      21      23        20   -0.11    0.00  1.0000
  -1  -1   0     833      16       193   36.62    0.00  1.0000
  -1  -1   0     752      17       235   36.62    0.00  1.0000
  -1  -1   0     892      15       166   36.62    0.00  1.0000
  -1  -1   0     894      15       165   36.62    0.00  1.0000
   1  -1   0     799      15       210   36.63    0.00  1.0000
   1  -1   0     833      14       193   36.63    0.00  1.0000
   1   1   0     778      17       221   36.62    0.00  1.0000
   1   1   0     894      15       165   36.62    0.00  1.0000
  -1   1   0     872      14       175   36.63    0.00  1.0000
  -1   1   0     809      15       205   36.63    0.00  1.0000
  -1   1   0     778      15       221   36.63    0.00  1.0000
   1   1   0     852      16       184   36.62    0.00  1.0000
   2  -1   0    4043     186      2966   -7.82    0.00  1.0000
  -2  -1   0    3843     199      2796    7.81    0.00  1.0000
  -2  -1   0    3878     185      2826    7.81    0.00  1.0000
  -2  -1   0    3863     186      2813    7.81    0.00  1.0000
   2  -1   0    3716     195      2687   -7.82    0.00  1.0000
   2   1   0    3980     196      2913    7.81    0.00  1.0000
  -2   1   0    3758     194      2723   -7.82    0.00  1.0000
   2   1   0    3792     186      2753    7.81    0.00  1.0000
   2   1   0    3670     198      2649    7.81    0.00  1.0000
   3  -1   0   12584     842     12066    2.00    0.00  1.0000
  -3  -1   0   12201     797     11695    1.98    0.00  1.0000
  -3  -1   0   12555     853     12042    1.98    0.00  1.0000
   3  -1   0   12942     853     12416    2.00    0.00  1.0000
  -3  -1   0   11840     801     11342    1.98    0.00  1.0000
   3  -1   0   12606     801     12087    2.00    0.00  1.0000
  -3   1   0   14278     797     13726    2.00    0.00  1.0000
   3   1   0   12501     852     11989    1.98    0.00  1.0000
   3   1   0   11973     801     11472    1.98    0.00  1.0000
   3   1   0   12624     844     12109    1.98    0.00  1.0000
  -3   1   0   13471     802     12935    2.00    0.00  1.0000
  -4  -1   0    7579     531      7617   -0.19    0.00  1.0000
   4  -1   0    7546     522      7585    0.19    0.00  1.0000
  -4  -1   0    7018     497      7055   -0.19    0.00  1.0000
   4  -1   0    7358     498      7396    0.19    0.00  1.0000
  -4  -1   0    7334     495      7372   -0.19    0.00  1.0000
   4   1   0    7462     498      7500   -0.19    0.00  1.0000
  -4   1   0    7869     495      7908    0.19    0.00  1.0000
   4   1   0    7398     524      7436   -0.19    0.00  1.0000
  -4   1   0    7612     498      7651    0.19    0.00  1.0000
  -5  -1   0    3710     246      3502    1.48    0.00  1.0000
  -5  -1   0    3757     244      3548    1.48    0.00  1.0000
   5  -1   0    3907     246      3694    1.48    0.00  1.0000
   5  -1   0    3741     256      3533    1.48    0.00  1.0000
   5   1   0    3932     247      3718    1.48    0.00  1.0000
  -5   1   0    3869     246      3657    1.48    0.00  1.0000
   5   1   0    3780     258      3570    1.48    0.00  1.0000
  -5   1   0    3946     244      3732    1.48    0.00  1.0000
   6  -1   0       0      15        -6    0.17    0.00  1.0000
  -6  -1   0      50      17        47   -0.18    0.00  1.0000
  -6  -1   0      25      14        23   -0.18    0.00  1.0000
  -6   1   0      28      15        26    0.17    0.00  1.0000
  -6   1   0      32      14        30    0.17    0.00  1.0000
   6   1   0      29      18        27   -0.18    0.00  1.0000
  -7  -1   0     222      31       224   -0.05    0.00  1.0000
   7  -1   0     192      31       194   -0.07    0.00  1.0000
  -7   1   0     257      31       260   -0.07    0.00  1.0000
   7   1   0     313      35       315   -0.05    0.00  1.0000
  -8  -1   0      17      17        16   -0.10    0.00  1.0000
  -8   1   0      31      18        30    0.10    0.00  1.0000
   8   1   0       0      17       -23   -0.10    0.00  1.0000
  -9  -1   0       9      18        11    0.29    0.00  1.0000
  -9   1   0      19      19        22    0.29    0.00  1.0000
 -10  -1   0      25      23        18   -0.61    0.00  1.0000
 -10   1   0      50      23        41    0.59    0.00  1.0000
 -11  -1   0       0      20       -40   -0.17    0.00  1.0000
 -11   1   0       0      23       -13   -0.18    0.00  1.0000
   0  -2   0    5829      81      1175   36.04    0.00  1.0000
   0   2   0    5712      81      1123   36.04    0.00  1.0000
  -1  -2   0    7135     306      4216   16.74    0.00  1.0000
  -1  -2   0    7308     305      4349   16.74    0.00  1.0000
  -1  -2   0    7438     326      4450   16.74    0.00  1.0000
   1  -2   0    8120     306      4981  -16.73    0.00  1.0000
   1  -2   0    7796     322      4728  -16.73    0.00  1.0000
   1   2   0    7658     323      4620   16.74    0.00  1.0000
   1   2   0    7333     326      4369   16.74    0.00  1.0000
   1   2   0    8097     306      4963   16.74    0.00  1.0000
  -1   2   0    8317     322      5136  -16.73    0.00  1.0000
  -2  -2   0      65      15       136    3.07    0.00  1.0000
  -2  -2   0      22      11        68    3.07    0.00  1.0000
  -2  -2   0      19      10        63    3.07    0.00  1.0000
   2  -2   0      18       9        62    3.06    0.00  1.0000
   2   2   0       9      11        43    3.07    0.00  1.0000
  -2   2   0      17       9        60    3.06    0.00  1.0000
  -2   2   0      30       9        82    3.06    0.00  1.0000
   2   2   0      16       9        57    3.07    0.00  1.0000
  -3  -2   0     936      73       979    0.60    0.00  1.0000
   3  -2   0     898      74       941   -0.61    0.00  1.0000
  -3  -2   0    1004      74      1049    0.60    0.00  1.0000
   3  -2   0     985      73      1030   -0.61    0.00  1.0000
  -3  -2   0    1031      80      1076    0.60    0.00  1.0000
  -3   2   0     994      74      1040   -0.61    0.00  1.0000
   3   2   0     949      73       993    0.60    0.00  1.0000
   3   2   0    1088      79      1135    0.60    0.00  1.0000
   3   2   0     970      78      1014    0.60    0.00  1.0000
  -3   2   0    1064      73      1111   -0.61    0.00  1.0000
   4  -2   0    2724     161      2296    3.66    0.00  1.0000
  -4  -2   0    3030     174      2579    3.65    0.00  1.0000
  -4  -2   0    2617     161      2199    3.65    0.00  1.0000
   4  -2   0    2867     167      2428    3.66    0.00  1.0000
  -4  -2   0    2603     160      2186    3.65    0.00  1.0000
   4   2   0    2790     170      2358    3.65    0.00  1.0000
  -4   2   0    2734     161      2305    3.66    0.00  1.0000
   4   2   0    2778     162      2347    3.65    0.00  1.0000
  -4   2   0    2813     166      2378    3.66    0.00  1.0000
  -4   2   0    2859     159      2420    3.66    0.00  1.0000
   5  -2   0     574      53       614   -0.70    0.00  1.0000
  -5  -2   0     558      61       598    0.71    0.00  1.0000
  -5  -2   0     641      53       684    0.71    0.00  1.0000
   5  -2   0     717      55       761   -0.70    0.00  1.0000
  -5  -2   0     634      54       677    0.71    0.00  1.0000
   5   2   0     545      57       584    0.71    0.00  1.0000
   5   2   0     634      55       677    0.71    0.00  1.0000
  -5   2   0     662      53       705   -0.70    0.00  1.0000
  -5   2   0     639      52       681   -0.70    0.00  1.0000
  -6  -2   0    2190     161      2205    0.13    0.00  1.0000
   6  -2   0    2020     150      2034    0.14    0.00  1.0000
  -6  -2   0    1941     145      1955    0.13    0.00  1.0000
  -6  -2   0    2038     147      2052    0.13    0.00  1.0000
  -6   2   0    2100     147      2115    0.14    0.00  1.0000
  -6   2   0    2084     145      2099    0.14    0.00  1.0000
   6   2   0    2039     154      2053    0.13    0.00  1.0000
  -6   2   0    2015     149      2029    0.14    0.00  1.0000
  -7  -2   0    1259      95      1219   -0.49    0.00  1.0000
   7  -2   0    1299      97      1258    0.49    0.00  1.0000
  -7   2   0    1302      94      1261    0.49    0.00  1.0000
   7   2   0    1276     100      1236   -0.49    0.00  1.0000
  -8  -2   0     218      30       214   -0.10    0.00  1.0000
  -8   2   0     188      27       185   -0.11    0.00  1.0000
   8   2   0     108      28       106   -0.10    0.00  1.0000
  -9  -2   0       0      18        -1   -0.39    0.00  1.0000
  -9   2   0       0      16        -8    0.39    0.00  1.0000
 -10  -2   0      39      25        42   -0.22    0.00  1.0000
 -10   2   0      11      22        13   -0.22    0.00  1.0000
 -11  -2   0      36      26        33   -0.24    0.00  1.0000
 -11   2   0      19      26        17    0.24    0.00  1.0000
   1  -3   0    9078     519      8205    4.03    0.00  1.0000
  -1  -3   0    8425     552      7582    4.04    0.00  1.0000
  -1  -3   0    8299     518      7462    4.04    0.00  1.0000
  -1  -3   0    8405     517      7563    4.04    0.00  1.0000
   1  -3   0    9171     546      8293    4.03    0.00  1.0000
  -1   3   0    9072     546      8199    4.03    0.00  1.0000
   1   3   0    9513     519      8616    4.04    0.00  1.0000
  -1   3   0    8627     519      7776    4.03    0.00  1.0000
   1   3   0    8425     547      7582    4.04    0.00  1.0000
   1   3   0    8457     552      7612    4.04    0.00  1.0000
   2  -3   0    2720     148      2048   -5.91    0.00  1.0000
  -2  -3   0    2688     148      2021    5.90    0.00  1.0000
   2  -3   0    2981     155      2275   -5.91    0.00  1.0000
  -2  -3   0    2666     148      2002    5.90    0.00  1.0000
  -2  -3   0    2980     159      2275    5.90    0.00  1.0000
  -2   3   0    3299     146      2554   -5.91    0.00  1.0000
   2   3   0    3076     159      2359    5.90    0.00  1.0000
   2   3   0    2763     148      2086    5.90    0.00  1.0000
   2   3   0    2796     158      2115    5.90    0.00  1.0000
  -2   3   0    3054     155      2339   -5.91    0.00  1.0000
   3  -3   0     500      28       342    3.32    0.00  1.0000
  -3  -3   0     431      28       285    3.32    0.00  1.0000
  -3  -3   0     514      32       353    3.32    0.00  1.0000
  -3  -3   0     438      27       291    3.32    0.00  1.0000
   3   3   0     512      28       352    3.32    0.00  1.0000
  -3   3   0     479      26       324    3.32    0.00  1.0000
  -3   3   0     497      26       339    3.32    0.00  1.0000
   3   3   0     471      31       318    3.32    0.00  1.0000
  -3   3   0     492      27       335    3.32    0.00  1.0000
   3   3   0     480      31       325    3.32    0.00  1.0000
  -4  -3   0    1260      98      1273   -0.15    0.00  1.0000
  -4  -3   0    1214      90      1226   -0.15    0.00  1.0000
  -4  -3   0    1238      90      1251   -0.15    0.00  1.0000
   4  -3   0    1271      90      1283    0.15    0.00  1.0000
  -4   3   0    1330      90      1343    0.15    0.00  1.0000
  -4   3   0    1213      89      1225    0.15    0.00  1.0000
   4   3   0    1201      90      1213   -0.15    0.00  1.0000
   4   3   0    1162      96      1174   -0.15    0.00  1.0000
  -5  -3   0     144      18       108    1.38    0.00  1.0000
  -5  -3   0     156      26       118    1.38    0.00  1.0000
   5  -3   0     125      14        92    1.37    0.00  1.0000
   5  -3   0     110      18        79    1.37    0.00  1.0000
  -5  -3   0     152      20       115    1.38    0.00  1.0000
  -5   3   0     134      17       100    1.37    0.00  1.0000
  -5   3   0     155      15       118    1.37    0.00  1.0000
  -5   3   0     145      18       109    1.37    0.00  1.0000
   5   3   0     182      20       141    1.38    0.00  1.0000
   5   3   0      95      19        66    1.38    0.00  1.0000
  -6  -3   0    1315     100      1269    0.54    0.00  1.0000
   6  -3   0    1307     101      1261   -0.55    0.00  1.0000
  -6  -3   0    1463     101      1415    0.54    0.00  1.0000
  -6  -3   0    1468     114      1420    0.54    0.00  1.0000
  -6   3   0    1473     100      1424   -0.55    0.00  1.0000
  -6   3   0    1472      99      1423   -0.55    0.00  1.0000
   6   3   0    1376     107      1329    0.54    0.00  1.0000
  -6   3   0    1374     100      1327   -0.55    0.00  1.0000
  -7  -3   0      36      33        37    0.06    0.00  1.0000
  -7  -3   0      23      19        24    0.06    0.00  1.0000
   7   3   0       0      18       -17    0.06    0.00  1.0000
  -7   3   0       7      17         7    0.05    0.00  1.0000
  -8  -3   0     211      31       203   -0.25    0.00  1.0000
  -8   3   0     178      28       171    0.24    0.00  1.0000
   8   3   0     189      32       181   -0.25    0.00  1.0000
  -9  -3   0       6      18         3    0.55    0.00  1.0000
  -9   3   0      18      20        13    0.54    0.00  1.0000
   9   3   0       0      20        -4    0.55    0.00  1.0000
 -10  -3   0      32      25        38    0.46    0.00  1.0000
 -10   3   0      53      26        61   -0.44    0.00  1.0000
 -11  -3   0      51      29        57   -0.33    0.00  1.0000
   0  -4   0     712      57       841   -1.98    0.00  1.0000
   0   4   0     715      62       844   -1.98    0.00  1.0000
   1  -4   0    2364     127      1759   -5.72    0.00  1.0000
  -1  -4   0    2524     127      1898    5.71    0.00  1.0000
  -1  -4   0    2534     128      1907    5.71    0.00  1.0000
  -1  -4   0    2579     138      1946    5.71    0.00  1.0000
   1   4   0    2558     137      1928    5.71    0.00  1.0000
   1   4   0    2725     127      2073    5.71    0.00  1.0000
   1   4   0    2452     137      1836    5.71    0.00  1.0000
  -1   4   0    2566     135      1934   -5.72    0.00  1.0000
  -1   4   0    2546     127      1917   -5.72    0.00  1.0000
   2  -4   0     657      40       574    1.44    0.00  1.0000
  -2  -4   0     618      45       537    1.44    0.00  1.0000
  -2   4   0     627      40       546    1.44    0.00  1.0000
   2   4   0     680      46       595    1.44    0.00  1.0000
  -2   4   0     590      41       511    1.44    0.00  1.0000
  -2   4   0     702      38       616    1.44    0.00  1.0000
   2   4   0     639      46       557    1.44    0.00  1.0000
   2   4   0     584      41       506    1.44    0.00  1.0000
   3  -4   0    5550     400      5902    2.00    0.00  1.0000
  -3  -4   0    5554     400      5904   -1.98    0.00  1.0000
  -3  -4   0    5796     428      6154   -1.98    0.00  1.0000
  -3  -4   0    5534     401      5883   -1.98    0.00  1.0000
  -3   4   0    6035     397      6402    2.00    0.00  1.0000
   3   4   0    5525     424      5874   -1.98    0.00  1.0000
  -3   4   0    5580     419      5933    2.00    0.00  1.0000
  -3   4   0    5950     400      6315    2.00    0.00  1.0000
   3   4   0    5641     401      5994   -1.98    0.00  1.0000
  -4  -4   0     122      15        64    2.63    0.00  1.0000
  -4  -4   0     103      12        50    2.63    0.00  1.0000
   4  -4   0     108      13        54    2.63    0.00  1.0000
  -4  -4   0     101      17        49    2.63    0.00  1.0000
  -4   4   0     154      11        87    2.63    0.00  1.0000
  -4   4   0      82      12        36    2.63    0.00  1.0000
   4   4   0      73      13        30    2.63    0.00  1.0000
  -4   4   0     115      11        59    2.63    0.00  1.0000
   4   4   0      95      15        45    2.63    0.00  1.0000
  -5  -4   0       1       9        -2    0.69    0.00  1.0000
  -5  -4   0      37      14        28    0.69    0.00  1.0000
  -5  -4   0      24      19        17    0.69    0.00  1.0000
   5  -4   0      29      12        21   -0.69    0.00  1.0000
   5   4   0      58      14        46    0.69    0.00  1.0000
   5   4   0      52      16        41    0.69    0.00  1.0000
  -5   4   0      41      10        31   -0.69    0.00  1.0000
  -5   4   0      52      12        41   -0.69    0.00  1.0000
  -5   4   0      42      11        32   -0.69    0.00  1.0000
  -6  -4   0     157      27       176    0.63    0.00  1.0000
  -6  -4   0     195      26       216    0.63    0.00  1.0000
  -6  -4   0     232      39       255    0.63    0.00  1.0000
  -6   4   0     177      26       197    0.63    0.00  1.0000
   6   4   0     235      32       258    0.63    0.00  1.0000
  -7  -4   0     233      32       241   -0.22    0.00  1.0000
  -7  -4   0     263      47       271   -0.22    0.00  1.0000
  -7   4   0     195      28       203    0.23    0.00  1.0000
   7   4   0     280      37       289   -0.22    0.00  1.0000
  -8  -4   0       0      17       -12    0.14    0.00  1.0000
   8   4   0       0      18       -28    0.14    0.00  1.0000
  -8   4   0      18      16        19    0.15    0.00  1.0000
  -9  -4   0      12      20        17    0.59    0.00  1.0000
   9   4   0       7      23        11    0.59    0.00  1.0000
 -10  -4   0      20      22        17   -0.34    0.00  1.0000
  -1  -5   0    3499     241      3474   -0.18    0.00  1.0000
  -1  -5   0    3464     224      3439   -0.18    0.00  1.0000
  -1  -5   0    3593     224      3568   -0.18    0.00  1.0000
   1  -5   0    3231     223      3210   -0.16    0.00  1.0000
  -1   5   0    3337     237      3315   -0.16    0.00  1.0000
  -1   5   0    3422     223      3400   -0.16    0.00  1.0000
   1   5   0    3391     224      3366   -0.18    0.00  1.0000
   1   5   0    3310     239      3286   -0.18    0.00  1.0000
   2  -5   0    1087      68       932    2.09    0.00  1.0000
  -2  -5   0    1125      69       968   -2.08    0.00  1.0000
  -2  -5   0    1061      70       909   -2.08    0.00  1.0000
  -2  -5   0    1261      77      1095   -2.08    0.00  1.0000
   2   5   0    1115      69       959   -2.08    0.00  1.0000
   2   5   0    1198      77      1036   -2.08    0.00  1.0000
  -2   5   0    1233      72      1068    2.09    0.00  1.0000
   2   5   0    1268      77      1101   -2.08    0.00  1.0000
  -2   5   0    1100      68       944    2.09    0.00  1.0000
  -3  -5   0       9      11        -4    2.52    0.00  1.0000
  -3  -5   0       9       9        -5    2.52    0.00  1.0000
  -3  -5   0       9       6       -16    2.52    0.00  1.0000
   3  -5   0       9       6       -11    2.51    0.00  1.0000
   3   5   0       9       9        -8    2.52    0.00  1.0000
  -3   5   0       1       6         5    2.51    0.00  1.0000
   3   5   0       9       7       -26    2.52    0.00  1.0000
  -3   5   0       9       6       -22    2.51    0.00  1.0000
  -3   5   0       9       5       -12    2.51    0.00  1.0000
  -4  -5   0    2029     145      2030    0.01    0.00  1.0000
  -4  -5   0    1752     133      1753    0.01    0.00  1.0000
  -4  -5   0    1816     133      1817    0.01    0.00  1.0000
   4  -5   0    1979     134      1980   -0.01    0.00  1.0000
  -4   5   0    1933     129      1934   -0.01    0.00  1.0000
  -4   5   0    1944     133      1945   -0.01    0.00  1.0000
  -4   5   0    1970     136      1971   -0.01    0.00  1.0000
   4   5   0    1948     143      1949    0.01    0.00  1.0000
   4   5   0    1895     134      1896    0.01    0.00  1.0000
   5  -5   0     317      28       260    1.43    0.00  1.0000
  -5  -5   0     320      28       262    1.45    0.00  1.0000
  -5  -5   0     377      37       314    1.45    0.00  1.0000
  -5  -5   0     366      31       304    1.45    0.00  1.0000
  -5   5   0     372      29       310    1.43    0.00  1.0000
   5   5   0     325      29       267    1.45    0.00  1.0000
  -5   5   0     323      26       266    1.43    0.00  1.0000
  -5   5   0     311      26       255    1.43    0.00  1.0000
   5   5   0     296      32       241    1.45    0.00  1.0000
  -6  -5   0       0      22       -20   -0.14    0.00  1.0000
  -6  -5   0      28      14        26   -0.14    0.00  1.0000
  -6  -5   0      38      15        36   -0.14    0.00  1.0000
  -6   5   0      12      13        11    0.13    0.00  1.0000
  -6   5   0      21      13        20    0.13    0.00  1.0000
   6   5   0      56      19        54   -0.14    0.00  1.0000
  -7  -5   0     215      42       220    0.16    0.00  1.0000
  -7  -5   0     165      28       170    0.16    0.00  1.0000
  -7   5   0     221      26       227    0.18    0.00  1.0000
   7   5   0     221      35       227    0.16    0.00  1.0000
  -8  -5   0      11      18         8    0.36    0.00  1.0000
   8   5   0      30      22        26    0.36    0.00  1.0000
  -9  -5   0      27      20        29    0.14    0.00  1.0000
   9   5   0      46      27        48    0.14    0.00  1.0000
 -10  -5   0      41      24        29    0.86    0.00  1.0000
  10   5   0       1      25        -8    0.86    0.00  1.0000
   0  -6   0    3810     256      3957    1.01    0.00  1.0000
   0   6   0    3685     274      3830    1.01    0.00  1.0000
  -1  -6   0     307      25       285   -0.54    0.00  1.0000
  -1  -6   0     303      21       281   -0.54    0.00  1.0000
  -1  -6   0     336      29       313   -0.54    0.00  1.0000
  -1   6   0     298      26       276    0.55    0.00  1.0000
   1   6   0     269      21       249   -0.54    0.00  1.0000
   1   6   0     313      29       291   -0.54    0.00  1.0000
  -2  -6   0      65      17       132    2.93    0.00  1.0000
   2  -6   0      77      14       149    2.94    0.00  1.0000
  -2  -6   0     108      22       191    2.93    0.00  1.0000
  -2  -6   0      69      15       138    2.93    0.00  1.0000
   2   6   0      79      21       151    2.93    0.00  1.0000
  -2   6   0      96      17       175    2.94    0.00  1.0000
  -2   6   0      62      14       128    2.94    0.00  1.0000
   2   6   0      72      15       142    2.93    0.00  1.0000
  -3  -6   0     578      44       513   -1.20    0.00  1.0000
  -3  -6   0     565      38       501   -1.20    0.00  1.0000
  -3  -6   0     543      40       480   -1.20    0.00  1.0000
   3  -6   0     569      38       504    1.19    0.00  1.0000
  -3   6   0     555      38       491    1.19    0.00  1.0000
  -3   6   0     547      33       484    1.19    0.00  1.0000
   3   6   0     545      45       482   -1.20    0.00  1.0000
  -3   6   0     546      37       483    1.19    0.00  1.0000
   3   6   0     496      38       436   -1.20    0.00  1.0000
  -4  -6   0     645      60       736    1.49    0.00  1.0000
   4  -6   0     691      58       786    1.49    0.00  1.0000
  -4  -6   0     617      58       706    1.49    0.00  1.0000
  -4  -6   0     686      66       780    1.49    0.00  1.0000
   4   6   0     687      66       781    1.49    0.00  1.0000
  -4   6   0     673      54       766    1.49    0.00  1.0000
  -4   6   0     709      57       805    1.49    0.00  1.0000
   4   6   0     620      59       709    1.49    0.00  1.0000
  -5  -6   0      64      24        66   -0.10    0.00  1.0000
  -5  -6   0      87      19        89   -0.10    0.00  1.0000
   5  -6   0     108      19       110    0.08    0.00  1.0000
  -5  -6   0     117      19       119   -0.10    0.00  1.0000
  -5   6   0      99      14       101    0.08    0.00  1.0000
  -5   6   0     117      17       119    0.08    0.00  1.0000
   5   6   0      80      19        82   -0.10    0.00  1.0000
   5   6   0      99      23       101   -0.10    0.00  1.0000
  -6  -6   0      95      21       109    0.59    0.00  1.0000
  -6  -6   0     121      32       137    0.59    0.00  1.0000
  -6  -6   0      88      23       102    0.59    0.00  1.0000
   6   6   0      82      26        95    0.59    0.00  1.0000
  -6   6   0      97      21       111    0.59    0.00  1.0000
  -7  -6   0       0      24       -19   -0.45    0.00  1.0000
  -7  -6   0       0      13       -24   -0.45    0.00  1.0000
   7   6   0       0      19       -14   -0.45    0.00  1.0000
  -8  -6   0      68      23        72    0.21    0.00  1.0000
   8   6   0      50      24        54    0.21    0.00  1.0000
  -9  -6   0       0      18       -10    0.27    0.00  1.0000
   9   6   0       0      20       -28    0.27    0.00  1.0000
 -10  -6   0      74      28        68    0.29    0.00  1.0000
  10   6   0      22      28        19    0.29    0.00  1.0000
  -1  -7   0       0      10         7    2.69    0.00  1.0000
  -1  -7   0       5       4         1    2.69    0.00  1.0000
  -1  -7   0      10       7        -6    2.69    0.00  1.0000
   1   7   0      10      10         0    2.69    0.00  1.0000
   1   7   0      10       4        -2    2.69    0.00  1.0000
  -1   7   0      10       7        -5    2.68    0.00  1.0000
   2  -7   0     969      62       876    1.31    0.00  1.0000
  -2  -7   0    1024      66       929   -1.31    0.00  1.0000
  -2  -7   0    1030      73       934   -1.31    0.00  1.0000
  -2  -7   0    1014      64       919   -1.31    0.00  1.0000
   2   7   0     977      64       884   -1.31    0.00  1.0000
  -2   7   0     997      68       903    1.31    0.00  1.0000
   2   7   0     986      73       893   -1.31    0.00  1.0000
  -2   7   0    1010      62       915    1.31    0.00  1.0000
  -3  -7   0     128      16        93    1.43    0.00  1.0000
  -3  -7   0      93      12        64    1.43    0.00  1.0000
   3  -7   0      97      12        67    1.42    0.00  1.0000
  -3  -7   0     111      19        79    1.43    0.00  1.0000
  -3   7   0     128      12        93    1.42    0.00  1.0000
   3   7   0     134      20        98    1.43    0.00  1.0000
  -3   7   0     138      13       102    1.42    0.00  1.0000
   3   7   0      89      13        60    1.43    0.00  1.0000
   4  -7   0       0      11         1   -0.44    0.00  1.0000
  -4  -7   0      19      12        24    0.45    0.00  1.0000
  -4  -7   0       6      16         9    0.45    0.00  1.0000
  -4  -7   0      23      14        28    0.45    0.00  1.0000
   4   7   0       6      12         9    0.45    0.00  1.0000
  -4   7   0      22       9        27   -0.44    0.00  1.0000
  -4   7   0      21      11        26   -0.44    0.00  1.0000
   4   7   0      33      16        39    0.45    0.00  1.0000
  -5  -7   0      47      17        35    0.83    0.00  1.0000
   5  -7   0      70      16        55    0.84    0.00  1.0000
  -5  -7   0     123      25       103    0.83    0.00  1.0000
  -5  -7   0      94      16        76    0.83    0.00  1.0000
   5   7   0      95      18        77    0.83    0.00  1.0000
   5   7   0     118      23        98    0.83    0.00  1.0000
  -6  -7   0       0      15       -23    0.09    0.00  1.0000
  -6  -7   0       0      14        -8    0.09    0.00  1.0000
  -6  -7   0       0      21       -28    0.09    0.00  1.0000
   6   7   0       0      15       -31    0.09    0.00  1.0000
  -6   7   0       0      13       -30   -0.10    0.00  1.0000
  -7  -7   0      42      28        38   -0.27    0.00  1.0000
  -7  -7   0      49      20        45   -0.27    0.00  1.0000
   7   7   0      32      22        29   -0.27    0.00  1.0000
  -8  -7   0       0      16        -6   -0.16    0.00  1.0000
   8   7   0       0      20       -11   -0.16    0.00  1.0000
  -9  -7   0      52      24        54    0.09    0.00  1.0000
   9   7   0      30      27        31    0.09    0.00  1.0000
 -10  -7   0      21      23        23    0.16    0.00  1.0000
  10   7   0       5      27         6    0.16    0.00  1.0000
   0  -8   0     376      38       531    3.12    0.00  1.0000
   0   8   0     339      45       486    3.12    0.00  1.0000
  -1  -8   0     497      44       505    0.16    0.00  1.0000
  -1  -8   0     484      38       492    0.16    0.00  1.0000
  -1  -8   0     452      33       460    0.16    0.00  1.0000
   1   8   0     454      34       462    0.16    0.00  1.0000
   1   8   0     507      45       515    0.16    0.00  1.0000
  -1   8   0     511      42       520   -0.17    0.00  1.0000
   2  -8   0      32       7        63    1.94    0.00  1.0000
  -2  -8   0      26      13        54    1.95    0.00  1.0000
  -2  -8   0      29      10        58    1.95    0.00  1.0000
  -2  -8   0      16      15        40    1.95    0.00  1.0000
   2   8   0      26      10        55    1.95    0.00  1.0000
   2   8   0      28      17        57    1.95    0.00  1.0000
  -2   8   0      48      14        84    1.94    0.00  1.0000
  -2   8   0      26       7        54    1.94    0.00  1.0000
   3  -8   0      71      10        56   -0.82    0.00  1.0000
  -3  -8   0      61      17        47    0.82    0.00  1.0000
  -3  -8   0      61      14        47    0.82    0.00  1.0000
  -3  -8   0      63      12        49    0.82    0.00  1.0000
   3   8   0      62      12        48    0.82    0.00  1.0000
   3   8   0     101      19        83    0.82    0.00  1.0000
  -3   8   0     104      13        85   -0.82    0.00  1.0000
  -3   8   0      62      10        48   -0.82    0.00  1.0000
  -4  -8   0    1561     108      1498    0.69    0.00  1.0000
   4  -8   0    1663     108      1598    0.69    0.00  1.0000
  -4  -8   0    1601     119      1537    0.69    0.00  1.0000
  -4  -8   0    1601     110      1537    0.69    0.00  1.0000
  -4   8   0    1526     106      1464    0.69    0.00  1.0000
   4   8   0    1537     108      1474    0.69    0.00  1.0000
   4   8   0    1614     120      1550    0.69    0.00  1.0000
  -5  -8   0     645      54       647   -0.04    0.00  1.0000
  -5  -8   0     674      64       676   -0.04    0.00  1.0000
  -5  -8   0     656      57       658   -0.04    0.00  1.0000
   5  -8   0     673      55       675    0.04    0.00  1.0000
  -5   8   0     645      53       647    0.04    0.00  1.0000
   5   8   0     613      63       615   -0.04    0.00  1.0000
  -6  -8   0     294      36       277    0.44    0.00  1.0000
  -6  -8   0     270      33       253    0.44    0.00  1.0000
  -6  -8   0     437      46       416    0.44    0.00  1.0000
   6   8   0     327      42       309    0.44    0.00  1.0000
  -7  -8   0       0      14       -23   -0.10    0.00  1.0000
   7   8   0      23      22        22   -0.10    0.00  1.0000
  -8  -8   0      22      18        23   -0.13    0.00  1.0000
   8   8   0       0      21        -5   -0.13    0.00  1.0000
  -9  -8   0       5      21         3   -0.50    0.00  1.0000
   9   8   0       0      24       -12   -0.50    0.00  1.0000
 -10  -8   0       2      22         2   -0.08    0.00  1.0000
  10   8   0       0      27       -12   -0.08    0.00  1.0000
  -1  -9   0     636      54       761    2.03    0.00  1.0000
  -1  -9   0     568      61       687    2.03    0.00  1.0000
  -1   9   0     628      60       751    2.01    0.00  1.0000
   1   9   0     576      61       695    2.03    0.00  1.0000
  -2  -9   0      12      11        18    0.68    0.00  1.0000
  -2  -9   0       2       7         5    0.68    0.00  1.0000
  -2  -9   0       2      14         5    0.68    0.00  1.0000
   2   9   0       6       7        11    0.68    0.00  1.0000
   2   9   0       2      14         5    0.68    0.00  1.0000
  -2   9   0      11      11        17   -0.71    0.00  1.0000
  -3  -9   0      32      12        38    0.42    0.00  1.0000
  -3  -9   0      44      20        51    0.42    0.00  1.0000
  -3  -9   0      20      14        25    0.42    0.00  1.0000
   3   9   0      48      13        55    0.42    0.00  1.0000
  -3   9   0      45      13        52    0.43    0.00  1.0000
   3   9   0      37      20        43    0.42    0.00  1.0000
  -4  -9   0       3      13         5   -0.43    0.00  1.0000
  -4  -9   0       6      11         9   -0.43    0.00  1.0000
  -4  -9   0       5      18         7   -0.43    0.00  1.0000
   4   9   0       0      16       -12   -0.43    0.00  1.0000
   4   9   0       0      11       -11   -0.43    0.00  1.0000
  -5  -9   0     891      74       857    0.50    0.00  1.0000
  -5  -9   0     694      63       664    0.50    0.00  1.0000
  -5  -9   0     807      62       774    0.50    0.00  1.0000
   5   9   0     844      73       810    0.50    0.00  1.0000
  -6  -9   0      11      23        16    0.59    0.00  1.0000
  -6  -9   0       0      14       -15    0.59    0.00  1.0000
  -6  -9   0       0      17       -11    0.59    0.00  1.0000
   6   9   0       0      18       -27    0.59    0.00  1.0000
  -7  -9   0      28      19        25    0.26    0.00  1.0000
   7   9   0      44      24        40    0.26    0.00  1.0000
  -8  -9   0      36      22        41    0.33    0.00  1.0000
   8   9   0      32      27        36    0.33    0.00  1.0000
  -9  -9   0       0      20       -29   -0.12    0.00  1.0000
   9   9   0       0      25       -23   -0.12    0.00  1.0000
   0 -10   0     299      35       333    0.83    0.00  1.0000
   0  10   0     285      35       319    0.83    0.00  1.0000
  -1 -10   0     421      34       428    0.15    0.00  1.0000
  -1 -10   0     373      41       380    0.15    0.00  1.0000
   1  10   0     423      42       430    0.15    0.00  1.0000
  -1  10   0     376      39       383   -0.16    0.00  1.0000
  -2 -10   0      42      19        54    0.73    0.00  1.0000
  -2 -10   0      36      14        47    0.73    0.00  1.0000
   2  10   0      48      20        61    0.73    0.00  1.0000
  -2  10   0      36      15        47    0.72    0.00  1.0000
  -3 -10   0     106      20       117    0.44    0.00  1.0000
  -3 -10   0     109      25       120    0.44    0.00  1.0000
  -3  10   0      98      18       108   -0.44    0.00  1.0000
   3  10   0      68      24        77    0.44    0.00  1.0000
  -4 -10   0       0      16       -20    0.59    0.00  1.0000
  -4 -10   0      12      15         8    0.59    0.00  1.0000
   4  10   0       0      18       -18    0.59    0.00  1.0000
  -5 -10   0     298      40       301   -0.07    0.00  1.0000
  -5 -10   0     197      31       199   -0.07    0.00  1.0000
   5  10   0     201      38       203   -0.07    0.00  1.0000
  -6 -10   0       0      18       -18    0.41    0.00  1.0000
   6  10   0       0      20       -11    0.41    0.00  1.0000
  -7 -10   0      42      21        34    0.53    0.00  1.0000
   7  10   0      26      23        20    0.53    0.00  1.0000
  -8 -10   0      34      24        35   -0.05    0.00  1.0000
   8  10   0      16      28        16   -0.05    0.00  1.0000
  -9 -10   0       0      23        -3    0.14    0.00  1.0000
   9  10   0       0      27        -3    0.14    0.00  1.0000
  -1 -11   0       1      13       -16    0.68    0.00  1.0000
   1  11   0       1      14       -21    0.68    0.00  1.0000
  -1  11   0      19      14        13    0.67    0.00  1.0000
  -2 -11   0     110      21       121    0.43    0.00  1.0000
  -2 -11   0     112      26       123    0.43    0.00  1.0000
   2  11   0      91      26       101    0.43    0.00  1.0000
  -2  11   0     132      22       144   -0.43    0.00  1.0000
  -3 -11   0       0      13       -32    0.49    0.00  1.0000
  -3 -11   0       0      17         1    0.49    0.00  1.0000
   3  11   0       0      15       -25    0.49    0.00  1.0000
  -4 -11   0       0      16        -5   -0.27    0.00  1.0000
  -4 -11   0       4      19         5   -0.27    0.00  1.0000
   4  11   0      12      21        14   -0.27    0.00  1.0000
  -5 -11   0      16      19        20    0.38    0.00  1.0000
  -5 -11   0      25      22        30    0.38    0.00  1.0000
   5  11   0       0      23        -3    0.38    0.00  1.0000
  -6 -11   0       0      19       -12   -0.05    0.00  1.0000
   6  11   0       7      22         7   -0.05    0.00  1.0000
  -7 -11   0       0      19       -10   -0.15    0.00  1.0000
   7  11   0       0      23        -1   -0.15    0.00  1.0000
  -8 -11   0       2      21       -13    1.22    0.00  1.0000
   8  11   0       2      24       -21    1.22    0.00  1.0000
   0 -12   0     953      83       979    0.35    0.00  1.0000
   0  12   0    1010      84      1036    0.35    0.00  1.0000
  -1 -12   0     167      29       171    0.13    0.00  1.0000
  -1  12   0     152      27       156   -0.13    0.00  1.0000
   1  12   0     167      30       171    0.13    0.00  1.0000
  -2 -12   0     163      29       164    0.02    0.00  1.0000
  -2  12   0     143      25       143    0.01    0.00  1.0000
   2  12   0     139      28       140    0.02    0.00  1.0000
  -3 -12   0      30      20        21    0.73    0.00  1.0000
  -3 -12   0       1      15        -5    0.73    0.00  1.0000
   3  12   0      57      22        45    0.73    0.00  1.0000
  -4 -12   0       4      20         8    0.78    0.00  1.0000
  -4 -12   0       1      17        -6    0.78    0.00  1.0000
   4  12   0       1      19       -15    0.78    0.00  1.0000
  -5 -12   0      59      24        53    0.36    0.00  1.0000
   5  12   0      76      29        69    0.36    0.00  1.0000
  -6 -12   0       9      20        12    0.41    0.00  1.0000
   6  12   0       0      21       -17    0.41    0.00  1.0000
  -7 -12   0       4      22         6   -0.30    0.00  1.0000
   7  12   0      17      27        20   -0.30    0.00  1.0000
  -8 -12   0       0      23        -2   -0.48    0.00  1.0000
  -1 -13   0      84      24        87   -0.15    0.00  1.0000
  -1  13   0      52      22        54   -0.13    0.00  1.0000
   1  13   0      75      24        78   -0.15    0.00  1.0000
  -2 -13   0     338      45       336    0.04    0.00  1.0000
   2  13   0     446      48       444    0.04    0.00  1.0000
   3  13   0     220      36       204    0.48    0.00  1.0000
  -4 -13   0      60      22        55    0.29    0.00  1.0000
   4  13   0      49      26        44    0.29    0.00  1.0000
  -5 -13   0      63      23        53    0.55    0.00  1.0000
   5  13   0     106      31        93    0.55    0.00  1.0000
  -6 -13   0      40      24        40    0.03    0.00  1.0000
   6  13   0      39      28        39    0.03    0.00  1.0000
  -7 -13   0       0      23       -16   -0.12    0.00  1.0000
   0  14   0     222      36       240    0.51    0.00  1.0000
   1  14   0      22      21        14   -0.80    0.00  1.0000
  -1  14   0       7      18         3    0.78    0.00  1.0000
   2  14   0      48      23        35    0.89    0.00  1.0000
   3  14   0      81      28        73   -0.38    0.00  1.0000
   4  14   0       7      25         7   -0.04    0.00  1.0000
   5  14   0      25      27        19    0.53    0.00  1.0000
  -6 -14   0       1      22       -36    0.98    0.00  1.0000
   6  14   0       5      28        12    0.98    0.00  1.0000
   1  15   0      72      25        62    0.55    0.00  1.0000
   2  15   0      19      23        17   -0.18    0.00  1.0000
   3  15   0       4      24         5    0.13    0.00  1.0000
   4  15   0      15      28        25   -0.94    0.00  1.0000
   5  15   0      34      32        41    0.52    0.00  1.0000
   1  16   0      22      23        13   -0.93    0.00  1.0000
   2  16   0      25      27        33    0.64    0.00  1.0000
   3  16   0      22      27        27    0.42    0.00  1.0000
   4  16   0       0      24       -21   -0.02    0.00  1.0000
   1  17   0       0      24        -2   -0.15    0.00  1.0000
   2  17   0       9      27        16    0.86    0.00  1.0000
   3  17   0      20      27        20    0.03    0.00  1.0000
 -11   0   1       0      23        -4    0.04    0.00  1.0000
  -9   0   1      66      23        67   -0.05    0.00  1.0000
   7   0  -1     433      46       440    0.15    0.00  1.0000
  -7   0   1     477      44       485    0.15    0.00  1.0000
   5   0  -1    6808     479      7089    1.44    0.00  1.0000
  -5   0   1    6283     452      6553    1.44    0.00  1.0000
   5   0  -1    6789     456      7069    1.44    0.00  1.0000
  -5   0   1    6321     455      6591    1.44    0.00  1.0000
  -3   0   1    4994     347      5167    1.04    0.00  1.0000
   3   0  -1    5163     371      5339    1.04    0.00  1.0000
   3   0  -1    5481     367      5663    1.04    0.00  1.0000
   3   0  -1    4832     348      5003    1.04    0.00  1.0000
  -3   0   1    4905     349      5077    1.04    0.00  1.0000
  -1   0   1    2095     621      8837   41.32    0.00  1.0000
   1   0  -1    2152     621      8954   41.32    0.00  1.0000
   1   0  -1    2109     584      8866   41.32    0.00  1.0000
   1   0   1   45896    1706     25636   46.36    0.00  1.0000
  -1   0  -1   47104    1708     26541   46.36    0.00  1.0000
   1   0   1   45018    1813     24981   46.36    0.00  1.0000
  -1   0  -1   47609    1697     26920   46.36    0.00  1.0000
   3   0   1   21223    1374     20591    1.87    0.00  1.0000
   3   0   1   21851    1447     21210    1.87    0.00  1.0000
  -3   0  -1   21463    1367     20828    1.87    0.00  1.0000
   3   0   1   21743    1461     21104    1.87    0.00  1.0000
  -3   0  -1   21566    1374     20929    1.87    0.00  1.0000
  -5   0  -1    7501     480      7206    1.47    0.00  1.0000
  -5   0  -1    7203     483      6914    1.47    0.00  1.0000
   5   0   1    7807     507      7506    1.47    0.00  1.0000
   5   0   1    7675     484      7377    1.47    0.00  1.0000
  -7   0  -1     921      75       922    0.01    0.00  1.0000
   7   0   1     974      79       975    0.01    0.00  1.0000
  -9   0  -1     127      27       130    0.12    0.00  1.0000
 -11   0  -1       0      24         1   -0.26    0.00  1.0000
 -11  -1   1      18      27        22   -0.39    0.00  1.0000
 -11   1   1       6      25         8    0.40    0.00  1.0000
 -10  -1   1       0      19        -4   -0.06    0.00  1.0000
 -10   1   1      17      22        18   -0.06    0.00  1.0000
  -9  -1   1      11      19        14   -0.30    0.00  1.0000
  -9   1   1       0      15       -18    0.29    0.00  1.0000
  -8  -1   1     201      30       200    0.03    0.00  1.0000
  -8   1   1     153      27       153    0.02    0.00  1.0000
   8   1  -1     140      29       139    0.03    0.00  1.0000
   7  -1  -1     147      26       160    0.45    0.00  1.0000
  -7  -1   1     138      25       151   -0.45    0.00  1.0000
  -7   1   1     139      25       152    0.45    0.00  1.0000
   7   1  -1     159      28       173   -0.45    0.00  1.0000
  -6  -1   1      82      18        80   -0.09    0.00  1.0000
  -6  -1   1      63      17        61   -0.09    0.00  1.0000
   6  -1  -1      11      16        10   -0.08    0.00  1.0000
  -6   1   1      56      16        55   -0.08    0.00  1.0000
  -6   1   1      61      17        60   -0.08    0.00  1.0000
   6   1  -1      61      20        59   -0.09    0.00  1.0000
  -5  -1   1      25      12        22    0.31    0.00  1.0000
   5  -1  -1      16      12        13   -0.30    0.00  1.0000
   5  -1  -1      30      14        26   -0.30    0.00  1.0000
  -5  -1   1       0      12        -9    0.31    0.00  1.0000
  -5   1   1      19      13        16   -0.30    0.00  1.0000
  -5   1   1      15      12        12   -0.30    0.00  1.0000
   5   1  -1      15      12        12    0.31    0.00  1.0000
   5   1  -1      20      15        17    0.31    0.00  1.0000
  -4  -1   1    1145     103      1463    3.78    0.00  1.0000
   4  -1  -1    1139     108      1457    3.78    0.00  1.0000
   4  -1  -1    1179     104      1502    3.78    0.00  1.0000
  -4  -1   1    1107     104      1420    3.78    0.00  1.0000
  -4  -1   1    1244     114      1575    3.78    0.00  1.0000
  -4   1   1    1120     102      1435    3.78    0.00  1.0000
   4   1  -1    1171     109      1492    3.78    0.00  1.0000
   4   1  -1    1159     104      1479    3.78    0.00  1.0000
  -4   1   1    1108     103      1421    3.78    0.00  1.0000
   3  -1  -1     152      21       168   -0.54    0.00  1.0000
   3  -1  -1     141      16       156   -0.54    0.00  1.0000
  -3  -1   1      86      16        98    0.55    0.00  1.0000
   3  -1  -1      92      15       105   -0.54    0.00  1.0000
  -3  -1   1     111      21       125    0.55    0.00  1.0000
  -3  -1   1      88      14       100    0.55    0.00  1.0000
  -3   1   1     108      15       122   -0.54    0.00  1.0000
   3   1  -1     168      20       185    0.55    0.00  1.0000
  -3   1   1      97      15       110   -0.54    0.00  1.0000
   3   1  -1     104      15       117    0.55    0.00  1.0000
   2  -1  -1    1596      90      1248    3.96    0.00  1.0000
  -2  -1   1    1504      86      1167    3.96    0.00  1.0000
  -2  -1   1    1519      86      1180    3.96    0.00  1.0000
  -2  -1   1    1625      93      1274    3.96    0.00  1.0000
   2  -1  -1    1628      86      1276    3.96    0.00  1.0000
   2   1  -1    1704      91      1344    3.96    0.00  1.0000
   2   1  -1    1562      92      1218    3.96    0.00  1.0000
  -2   1   1    1542      89      1200    3.96    0.00  1.0000
  -2   1   1    1866      85      1488    3.96    0.00  1.0000
   2   1  -1    1520      86      1181    3.96    0.00  1.0000
  -1  -1   1   16257    1258     21587   16.64    0.00  1.0000
  -1  -1   1   15612    1324     20843   16.64    0.00  1.0000
   1  -1  -1   13446    1324     18328  -16.64    0.00  1.0000
  -1  -1   1   13375    1336     18245   16.64    0.00  1.0000
   1  -1  -1   13608    1257     18517  -16.64    0.00  1.0000
  -1  -1   1   12396    1250     17099   16.64    0.00  1.0000
   1   1  -1   14635    1324     19712   16.64    0.00  1.0000
   1   1  -1   13055    1336     17871   16.64    0.00  1.0000
  -1   1   1   13527    1325     18423  -16.64    0.00  1.0000
   1   1  -1   16100    1258     21406   16.64    0.00  1.0000
  -1   1   1   13934    1257     18897  -16.64    0.00  1.0000
   0  -1   1   30300     586      9135   67.24    0.00  1.0000
   0  -1  -1   28425     565      8118   67.24    0.00  1.0000
   0  -1  -1   28724     585      8278   67.24    0.00  1.0000
   0   1  -1   28938     586      8394   67.24    0.00  1.0000
   0   1   1   28627     585      8226   67.24    0.00  1.0000
   0   1   1   29219     567      8545   67.24    0.00  1.0000
  -1  -1  -1     981     122      1650    7.96    0.00  1.0000
  -1  -1  -1    1192     129      1920    7.96    0.00  1.0000
  -1  -1  -1    1098     130      1801    7.96    0.00  1.0000
  -1  -1  -1    1080     122      1777    7.96    0.00  1.0000
   1   1   1    1035     122      1719    7.96    0.00  1.0000
  -1   1  -1    1407     122      2190   -7.96    0.00  1.0000
   1   1   1    1075     130      1771    7.96    0.00  1.0000
   1   1   1    1169     129      1891    7.96    0.00  1.0000
   2  -1   1   37731    2708     40246    5.46    0.00  1.0000
  -2  -1  -1   37128    2708     39619    5.45    0.00  1.0000
   2  -1   1   41220    2855     43847    5.46    0.00  1.0000
  -2  -1  -1   39525    2880     42094    5.45    0.00  1.0000
  -2  -1  -1   37462    2695     39964    5.45    0.00  1.0000
  -2   1  -1   41147    2856     43772    5.46    0.00  1.0000
   2   1   1   37488    2708     39990    5.45    0.00  1.0000
   2   1   1   39172    2853     41729    5.45    0.00  1.0000
   2   1   1   38343    2879     40873    5.45    0.00  1.0000
   3  -1   1    1743     126      1848   -1.06    0.00  1.0000
  -3  -1  -1    1663     125      1764    1.05    0.00  1.0000
   3  -1   1    1782     130      1888   -1.06    0.00  1.0000
  -3  -1  -1    1615     125      1715    1.05    0.00  1.0000
  -3  -1  -1    1768     135      1872    1.05    0.00  1.0000
   3   1   1    1669     132      1771    1.05    0.00  1.0000
  -3   1  -1    1653     125      1755   -1.06    0.00  1.0000
   3   1   1    1833     134      1939    1.05    0.00  1.0000
  -3   1  -1    1811     124      1917   -1.06    0.00  1.0000
   3   1   1    1760     126      1864    1.05    0.00  1.0000
  -4  -1  -1      52      17       134    3.76    0.00  1.0000
   4  -1   1      64      19       153    3.76    0.00  1.0000
  -4  -1  -1      35      18       107    3.76    0.00  1.0000
   4  -1   1      39      17       114    3.76    0.00  1.0000
  -4  -1  -1      66      25       156    3.76    0.00  1.0000
   4   1   1      33      19       103    3.76    0.00  1.0000
   4   1   1      33      18       103    3.76    0.00  1.0000
  -4   1  -1      63      18       152    3.76    0.00  1.0000
  -5  -1  -1    2110     153      2142    0.29    0.00  1.0000
   5  -1   1    2216     160      2249   -0.30    0.00  1.0000
  -5  -1  -1    2261     155      2294    0.29    0.00  1.0000
   5  -1   1    2280     156      2313   -0.30    0.00  1.0000
   5   1   1    2297     156      2330    0.29    0.00  1.0000
  -5   1  -1    2228     153      2261   -0.30    0.00  1.0000
  -5   1  -1    2079     154      2111   -0.30    0.00  1.0000
   5   1   1    2043     162      2074    0.29    0.00  1.0000
   6  -1   1     451      46       448    0.06    0.00  1.0000
  -6  -1  -1     563      46       559    0.07    0.00  1.0000
  -6  -1  -1     496      44       492    0.07    0.00  1.0000
   6   1   1     491      47       487    0.07    0.00  1.0000
  -6   1  -1     532      46       529    0.06    0.00  1.0000
  -6   1  -1     454      43       451    0.06    0.00  1.0000
   7  -1   1     608      62       639    0.53    0.00  1.0000
  -7  -1  -1     684      61       716   -0.53    0.00  1.0000
  -7   1  -1     701      60       734    0.53    0.00  1.0000
   7   1   1     717      65       750   -0.53    0.00  1.0000
  -8  -1  -1       8      17         8   -0.06    0.00  1.0000
   8   1   1       0      16       -27   -0.06    0.00  1.0000
  -8   1  -1      31      18        32   -0.06    0.00  1.0000
  -9  -1  -1      74      23        66   -0.39    0.00  1.0000
  -9   1  -1      73      22        65    0.40    0.00  1.0000
 -10  -1  -1      50      23        47   -0.20    0.00  1.0000
 -10   1  -1      25      22        23   -0.21    0.00  1.0000
 -11  -1  -1      26      27        29   -0.20    0.00  1.0000
 -11   1  -1       0      25        -3    0.21    0.00  1.0000
 -11  -2   1      17      25        20   -0.34    0.00  1.0000
 -11   2   1       1      26         2   -0.35    0.00  1.0000
 -10  -2   1      16      22        21   -0.48    0.00  1.0000
 -10   2   1      14      22        18    0.47    0.00  1.0000
  -9  -2   1      37      21        31    0.43    0.00  1.0000
  -9   2   1      11      19         8    0.43    0.00  1.0000
   9   2  -1       6      19         4    0.43    0.00  1.0000
  -8  -2   1     580      52       571   -0.16    0.00  1.0000
   8   2  -1     474      53       466   -0.16    0.00  1.0000
  -8   2   1     527      49       519    0.15    0.00  1.0000
  -7  -2   1     850      71       839   -0.16    0.00  1.0000
   7  -2  -1     874      73       862   -0.18    0.00  1.0000
   7   2  -1     941      77       929   -0.16    0.00  1.0000
  -7   2   1     887      71       875   -0.18    0.00  1.0000
  -7   2   1     931      71       918   -0.18    0.00  1.0000
  -6  -2   1    1385      99      1389    0.05    0.00  1.0000
  -6  -2   1    1366     111      1370    0.05    0.00  1.0000
   6  -2  -1    1229     100      1233   -0.05    0.00  1.0000
  -6  -2   1    1291      98      1295    0.05    0.00  1.0000
   6   2  -1    1350     105      1354    0.05    0.00  1.0000
  -6   2   1    1276      99      1280   -0.05    0.00  1.0000
  -6   2   1    1365      99      1369   -0.05    0.00  1.0000
  -6   2   1    1351      97      1355   -0.05    0.00  1.0000
  -5  -2   1     331      35       387    1.27    0.00  1.0000
  -5  -2   1     315      34       370    1.27    0.00  1.0000
   5  -2  -1     318      35       373    1.27    0.00  1.0000
   5  -2  -1     322      35       377    1.27    0.00  1.0000
  -5  -2   1     345      44       402    1.27    0.00  1.0000
   5   2  -1     297      39       350    1.27    0.00  1.0000
  -5   2   1     278      34       329    1.27    0.00  1.0000
   5   2  -1     302      35       356    1.27    0.00  1.0000
  -5   2   1     310      33       364    1.27    0.00  1.0000
  -5   2   1     346      34       403    1.27    0.00  1.0000
  -4  -2   1    1292      94      1275   -0.20    0.00  1.0000
  -4  -2   1    1366      95      1349   -0.20    0.00  1.0000
  -4  -2   1    1426     103      1408   -0.20    0.00  1.0000
   4  -2  -1    1294      94      1277    0.20    0.00  1.0000
   4  -2  -1    1379      97      1362    0.20    0.00  1.0000
   4   2  -1    1273     100      1256   -0.20    0.00  1.0000
   4   2  -1    1305      95      1288   -0.20    0.00  1.0000
  -4   2   1    1379      93      1362    0.20    0.00  1.0000
  -4   2   1    1310      94      1293    0.20    0.00  1.0000
  -4   2   1    1339      96      1322    0.20    0.00  1.0000
   3  -2  -1    4573     268      4061    3.34    0.00  1.0000
   3  -2  -1    4267     280      3773    3.34    0.00  1.0000
  -3  -2   1    4666     286      4151    3.32    0.00  1.0000
  -3  -2   1    4373     267      3875    3.32    0.00  1.0000
  -3  -2   1    4488     268      3983    3.32    0.00  1.0000
  -3   2   1    4531     279      4021    3.34    0.00  1.0000
   3   2  -1    4760     285      4240    3.32    0.00  1.0000
   3   2  -1    4373     282      3875    3.32    0.00  1.0000
  -3   2   1    4640     265      4124    3.34    0.00  1.0000
   3   2  -1    4535     268      4028    3.32    0.00  1.0000
   2  -2  -1   12748     682     10049  -10.85    0.00  1.0000
  -2  -2   1   12889     690     10178   10.83    0.00  1.0000
  -2  -2   1   12262     646      9622   10.83    0.00  1.0000
   2  -2  -1   12557     648      9879  -10.85    0.00  1.0000
  -2  -2   1   11984     648      9376   10.83    0.00  1.0000
  -2   2   1   11525     682      8966  -10.85    0.00  1.0000
   2   2  -1   12952     690     10234   10.83    0.00  1.0000
   2   2  -1   12291     684      9647   10.83    0.00  1.0000
  -2   2   1   12703     682     10009  -10.85    0.00  1.0000
  -2   2   1   13413     645     10640  -10.85    0.00  1.0000
   2   2  -1   12539     649      9867   10.83    0.00  1.0000
   1  -2  -1   11185     537      7023   18.81    0.00  1.0000
  -1  -2   1   13242     510      8671   18.81    0.00  1.0000
  -1  -2   1   11515     542      7285   18.81    0.00  1.0000
   1  -2  -1   11136     510      6984   18.81    0.00  1.0000
  -1  -2   1   11388     508      7184   18.81    0.00  1.0000
   1   2  -1   11867     542      7565   18.81    0.00  1.0000
   1   2  -1   13442     511      8833   18.81    0.00  1.0000
  -1   2   1   12861     510      8363   18.81    0.00  1.0000
  -1   2   1   12883     537      8381   18.81    0.00  1.0000
   1   2  -1   11593     538      7347   18.81    0.00  1.0000
   0  -2  -1    2452     228      3490   -8.18    0.00  1.0000
   0  -2   1    2035     231      2989    8.19    0.00  1.0000
   0  -2   1    2623     242      3694    8.19    0.00  1.0000
   0  -2  -1    2345     233      3361   -8.18    0.00  1.0000
   0   2   1    2489     242      3534   -8.18    0.00  1.0000
   0   2  -1    2826     242      3934    8.19    0.00  1.0000
   0   2   1    2291     233      3297   -8.18    0.00  1.0000
   1  -2   1    8581     869     12867   17.82    0.00  1.0000
  -1  -2  -1    7969     875     12116   17.82    0.00  1.0000
  -1  -2  -1    8300     819     12523   17.82    0.00  1.0000
  -1  -2  -1    7997     823     12150   17.82    0.00  1.0000
   1   2   1    7898     823     12028   17.82    0.00  1.0000
  -1   2  -1    7895     823     12024   17.82    0.00  1.0000
   1   2   1    8202     875     12402   17.82    0.00  1.0000
   1   2   1    8377     867     12618   17.82    0.00  1.0000
  -1   2  -1    9686     871     14213   17.82    0.00  1.0000
   2  -2   1    1767      68      1064   -8.06    0.00  1.0000
  -2  -2  -1    1573      68       917    8.04    0.00  1.0000
  -2  -2  -1    1609      68       944    8.04    0.00  1.0000
  -2  -2  -1    1635      73       964    8.04    0.00  1.0000
   2   2   1    1650      72       976    8.04    0.00  1.0000
  -2   2  -1    1718      69      1026   -8.06    0.00  1.0000
  -2   2  -1    1615      69       947   -8.06    0.00  1.0000
   2   2   1    1716      73      1027    8.04    0.00  1.0000
   2   2   1    1556      67       904    8.04    0.00  1.0000
  -3  -2  -1      29      16        74    2.72    0.00  1.0000
   3  -2   1      55      11       112    2.73    0.00  1.0000
  -3  -2  -1      19      12        56    2.72    0.00  1.0000
  -3  -2  -1      27      12        70    2.72    0.00  1.0000
   3  -2   1      13      11        46    2.73    0.00  1.0000
   3   2   1      40      13        90    2.72    0.00  1.0000
   3   2   1      51      15       107    2.72    0.00  1.0000
  -3   2  -1      19      10        57    2.73    0.00  1.0000
   3   2   1      16      11        52    2.72    0.00  1.0000
  -4  -2  -1       0      10        -7   -0.11    0.00  1.0000
   4  -2   1       0       9        -3    0.10    0.00  1.0000
  -4  -2  -1       0      13       -26   -0.11    0.00  1.0000
  -4  -2  -1       0      17        -4   -0.11    0.00  1.0000
   4  -2   1       0      11       -19    0.10    0.00  1.0000
  -4   2  -1       0      10       -17    0.10    0.00  1.0000
  -4   2  -1       0      11       -28    0.10    0.00  1.0000
   4   2   1      11      13        10   -0.11    0.00  1.0000
   4   2   1       0      12       -17   -0.11    0.00  1.0000
   5  -2   1     132      21       178    1.58    0.00  1.0000
  -5  -2  -1     148      22       197    1.59    0.00  1.0000
  -5  -2  -1     137      31       184    1.59    0.00  1.0000
  -5  -2  -1     124      23       169    1.59    0.00  1.0000
   5  -2   1     138      23       185    1.58    0.00  1.0000
   5   2   1     152      24       201    1.59    0.00  1.0000
   5   2   1     107      24       149    1.59    0.00  1.0000
  -5   2  -1     141      23       188    1.58    0.00  1.0000
  -5   2  -1     177      23       230    1.58    0.00  1.0000
  -6  -2  -1      12      18        14    0.27    0.00  1.0000
  -6  -2  -1      13      15        15    0.27    0.00  1.0000
   6  -2   1       0      13       -30   -0.28    0.00  1.0000
  -6   2  -1       0      15       -11   -0.28    0.00  1.0000
  -6   2  -1      27      15        30   -0.28    0.00  1.0000
   6   2   1      20      18        23    0.27    0.00  1.0000
  -7  -2  -1     129      25       131   -0.06    0.00  1.0000
  -7   2  -1     125      24       127   -0.08    0.00  1.0000
   7   2   1     117      27       119   -0.06    0.00  1.0000
  -8  -2  -1     219      33       231   -0.34    0.00  1.0000
  -8   2  -1     218      31       230    0.35    0.00  1.0000
   8   2   1     213      35       225   -0.34    0.00  1.0000
  -9  -2  -1       1      18        -3    0.70    0.00  1.0000
  -9   2  -1       2      18         5    0.70    0.00  1.0000
 -10  -2  -1       0      19       -24   -0.33    0.00  1.0000
 -10   2  -1       0      20       -17    0.34    0.00  1.0000
 -11  -2  -1      34      27        31   -0.26    0.00  1.0000
 -11   2  -1      16      26        14   -0.27    0.00  1.0000
 -11  -3   1      12      26        12   -0.01    0.00  1.0000
 -10  -3   1      57      26        67   -0.53    0.00  1.0000
 -10   3   1     100      29       113   -0.52    0.00  1.0000
  -9  -3   1      76      25        72    0.21    0.00  1.0000
  -9   3   1      72      23        68   -0.21    0.00  1.0000
   9   3  -1      24      22        22    0.21    0.00  1.0000
  -8  -3   1      40      20        41   -0.07    0.00  1.0000
   8   3  -1      40      23        41   -0.07    0.00  1.0000
  -8   3   1      44      20        45   -0.07    0.00  1.0000
  -7  -3   1      31      33        36   -0.34    0.00  1.0000
  -7  -3   1      43      20        48   -0.34    0.00  1.0000
   7   3  -1      62      24        68   -0.34    0.00  1.0000
  -7   3   1      48      20        54    0.35    0.00  1.0000
  -6  -3   1      70      18        78    0.37    0.00  1.0000
  -6  -3   1      89      21        97    0.37    0.00  1.0000
  -6  -3   1      47      30        53    0.37    0.00  1.0000
   6  -3  -1      35      16        40    0.38    0.00  1.0000
  -6   3   1      49      18        55    0.38    0.00  1.0000
  -6   3   1      72      15        80    0.38    0.00  1.0000
   6   3  -1      20      20        24    0.37    0.00  1.0000
  -6   3   1      38      17        44    0.38    0.00  1.0000
  -5  -3   1     336      33       303    0.80    0.00  1.0000
   5  -3  -1     375      30       341   -0.78    0.00  1.0000
   5  -3  -1     363      32       329   -0.78    0.00  1.0000
  -5  -3   1     333      32       300    0.80    0.00  1.0000
  -5  -3   1     357      39       323    0.80    0.00  1.0000
   5   3  -1     337      36       304    0.80    0.00  1.0000
  -5   3   1     357      30       323   -0.78    0.00  1.0000
   5   3  -1     340      33       307    0.80    0.00  1.0000
  -5   3   1     343      31       310   -0.78    0.00  1.0000
  -5   3   1     359      30       325   -0.78    0.00  1.0000
  -4  -3   1     423      53       592    3.22    0.00  1.0000
  -4  -3   1     508      60       691    3.22    0.00  1.0000
   4  -3  -1     510      53       694    3.22    0.00  1.0000
  -4  -3   1     510      53       694    3.22    0.00  1.0000
  -4   3   1     530      53       717    3.22    0.00  1.0000
   4   3  -1     472      58       649    3.22    0.00  1.0000
  -4   3   1     531      52       719    3.22    0.00  1.0000
   4   3  -1     514      54       698    3.22    0.00  1.0000
   3  -3  -1    1292      93      1339    0.56    0.00  1.0000
  -3  -3   1    1275     101      1322   -0.56    0.00  1.0000
  -3  -3   1    1181      93      1226   -0.56    0.00  1.0000
  -3  -3   1    1274      93      1321   -0.56    0.00  1.0000
  -3   3   1    1262      96      1308    0.56    0.00  1.0000
  -3   3   1    1435      91      1485    0.56    0.00  1.0000
   3   3  -1    1301     100      1348   -0.56    0.00  1.0000
   3   3  -1    1228      99      1274   -0.56    0.00  1.0000
   3   3  -1    1295      94      1342   -0.56    0.00  1.0000
  -3   3   1    1376      93      1424    0.56    0.00  1.0000
  -2  -3   1   16192    1064     15225    3.30    0.00  1.0000
  -2  -3   1   16491    1000     15515    3.30    0.00  1.0000
   2  -3  -1   15808    1000     14856    3.29    0.00  1.0000
  -2  -3   1   15870     996     14913    3.30    0.00  1.0000
   2   3  -1   16655    1000     15674    3.30    0.00  1.0000
  -2   3   1   15417     994     14477    3.29    0.00  1.0000
   2   3  -1   15917    1055     14959    3.30    0.00  1.0000
   2   3  -1   17192    1064     16195    3.30    0.00  1.0000
  -2   3   1   16240    1052     15275    3.29    0.00  1.0000
  -1  -3   1     869      11       122   15.79    0.00  1.0000
  -1  -3   1     823      12       105   15.79    0.00  1.0000
   1  -3  -1     836      10       110  -15.78    0.00  1.0000
  -1  -3   1     861      14       119   15.79    0.00  1.0000
   1   3  -1     979      15       165   15.79    0.00  1.0000
   1   3  -1     890      11       130   15.79    0.00  1.0000
  -1   3   1     890      10       130  -15.78    0.00  1.0000
   1   3  -1     814      13       102   15.79    0.00  1.0000
  -1   3   1     882      13       127  -15.78    0.00  1.0000
   0  -3   1    6637     495      8526    9.31    0.00  1.0000
   0  -3   1    4852     502      6485    9.31    0.00  1.0000
   0  -3  -1    6003     495      7806    9.31    0.00  1.0000
   0   3  -1    5682     525      7439    9.31    0.00  1.0000
   0   3   1    5745     525      7511    9.31    0.00  1.0000
   1  -3   1    5055     397      6567   -8.51    0.00  1.0000
  -1  -3  -1    4258     422      5652    8.50    0.00  1.0000
   1  -3   1    4744     417      6212   -8.51    0.00  1.0000
  -1  -3  -1    4309     396      5711    8.50    0.00  1.0000
  -1  -3  -1    4413     395      5831    8.50    0.00  1.0000
  -1   3  -1    5352     418      6905   -8.51    0.00  1.0000
   1   3   1    4306     422      5707    8.50    0.00  1.0000
   1   3   1    4335     396      5741    8.50    0.00  1.0000
   1   3   1    4507     419      5939    8.50    0.00  1.0000
  -1   3  -1    4528     396      5964   -8.51    0.00  1.0000
  -2  -3  -1     930      65       937    0.10    0.00  1.0000
  -2  -3  -1     856      65       863    0.10    0.00  1.0000
   2  -3   1     982      65       987    0.07    0.00  1.0000
  -2  -3  -1     868      70       875    0.10    0.00  1.0000
   2  -3   1     885      66       890    0.07    0.00  1.0000
  -2   3  -1     941      66       946    0.07    0.00  1.0000
   2   3   1     872      65       879    0.10    0.00  1.0000
  -2   3  -1    1050      63      1055    0.07    0.00  1.0000
   2   3   1     924      70       931    0.10    0.00  1.0000
   2   3   1     876      69       883    0.10    0.00  1.0000
   3  -3   1      83      11        68    0.72    0.00  1.0000
  -3  -3  -1      84      15        69   -0.72    0.00  1.0000
   3   3   1      93      14        78   -0.72    0.00  1.0000
   3   3   1      85      13        70   -0.72    0.00  1.0000
  -3   3  -1      56       7        44    0.72    0.00  1.0000
   3   3   1      93      12        78   -0.72    0.00  1.0000
  -3   3  -1      87       8        72    0.72    0.00  1.0000
   4  -3   1    4921     349      5463    3.22    0.00  1.0000
  -4  -3  -1    4846     372      5383    3.22    0.00  1.0000
  -4  -3  -1    4557     347      5078    3.22    0.00  1.0000
  -4  -3  -1    4375     348      4886    3.22    0.00  1.0000
  -4   3  -1    4721     348      5252    3.22    0.00  1.0000
  -4   3  -1    4716     362      5247    3.22    0.00  1.0000
   4   3   1    4842     349      5379    3.22    0.00  1.0000
   4   3   1    4516     367      5035    3.22    0.00  1.0000
   5  -3   1       1       7        -3   -1.05    0.00  1.0000
   5  -3   1       1      11        -7   -1.05    0.00  1.0000
  -5  -3  -1      16      12         8    1.06    0.00  1.0000
  -5  -3  -1       2      10       -21    1.06    0.00  1.0000
  -5  -3  -1      14      18         6    1.06    0.00  1.0000
  -5   3  -1      16      11         8   -1.05    0.00  1.0000
  -5   3  -1       1      11        -3   -1.05    0.00  1.0000
  -5   3  -1      30       9        18   -1.05    0.00  1.0000
   5   3   1      15      13         7    1.06    0.00  1.0000
   5   3   1       2      12        -8    1.06    0.00  1.0000
   6  -3   1     703      56       679    0.39    0.00  1.0000
  -6  -3  -1     735      59       710    0.39    0.00  1.0000
  -6  -3  -1     775      71       750    0.39    0.00  1.0000
  -6  -3  -1     657      57       634    0.39    0.00  1.0000
   6   3   1     699      63       675    0.39    0.00  1.0000
  -6   3  -1     722      55       698    0.39    0.00  1.0000
  -6   3  -1     717      56       693    0.39    0.00  1.0000
  -6   3  -1     801      59       776    0.39    0.00  1.0000
  -7  -3  -1     281      36       274   -0.17    0.00  1.0000
   7   3   1     303      38       296   -0.17    0.00  1.0000
  -7   3  -1     350      35       342    0.18    0.00  1.0000
  -8  -3  -1      67      22        67    0.00    0.00  1.0000
   8   3   1      98      26        98    0.00    0.00  1.0000
  -8   3  -1      85      22        85    0.01    0.00  1.0000
  -9  -3  -1      22      20        20   -0.14    0.00  1.0000
   9   3   1       8      21         7   -0.14    0.00  1.0000
  -9   3  -1      22      19        20    0.15    0.00  1.0000
 -10  -3  -1      36      24        32   -0.30    0.00  1.0000
 -10   3  -1       0      21       -18   -0.30    0.00  1.0000
 -11  -3  -1       1      25         1    0.13    0.00  1.0000
 -10  -4   1      33      24        46    0.85    0.00  1.0000
  -9  -4   1      27      22        26    0.10    0.00  1.0000
   9   4  -1      70      27        68    0.10    0.00  1.0000
  -8  -4   1       0      30       -44    0.08    0.00  1.0000
  -8  -4   1      16      19        15    0.08    0.00  1.0000
  -8   4   1       3      17         3   -0.09    0.00  1.0000
   8   4  -1       0      18       -24    0.08    0.00  1.0000
  -7  -4   1     159      28       150    0.30    0.00  1.0000
  -7  -4   1     210      41       200    0.30    0.00  1.0000
   7   4  -1     164      31       155    0.30    0.00  1.0000
  -7   4   1     164      25       155    0.31    0.00  1.0000
  -6  -4   1    1249      95      1264    0.19    0.00  1.0000
  -6  -4   1    1193      95      1208    0.19    0.00  1.0000
  -6  -4   1    1442     109      1459    0.19    0.00  1.0000
  -6   4   1    1275      95      1291   -0.20    0.00  1.0000
  -6   4   1    1203      94      1219   -0.20    0.00  1.0000
   6   4  -1    1252     102      1267    0.19    0.00  1.0000
  -5  -4   1       3      10        -3    1.41    0.00  1.0000
   5  -4  -1      26      11        13    1.38    0.00  1.0000
  -5  -4   1      21      18         9    1.41    0.00  1.0000
  -5  -4   1       3      10       -11    1.41    0.00  1.0000
   5   4  -1       3      14        -5    1.41    0.00  1.0000
   5   4  -1      16      10         6    1.41    0.00  1.0000
  -5   4   1       9      10         2    1.38    0.00  1.0000
  -5   4   1      13      10         4    1.38    0.00  1.0000
  -5   4   1       3      10        -1    1.38    0.00  1.0000
  -4  -4   1     393      35       399   -0.13    0.00  1.0000
  -4  -4   1     419      42       425   -0.13    0.00  1.0000
   4  -4  -1     447      37       454    0.13    0.00  1.0000
  -4  -4   1     414      37       420   -0.13    0.00  1.0000
  -4   4   1     472      34       479    0.13    0.00  1.0000
   4   4  -1     434      38       440   -0.13    0.00  1.0000
  -4   4   1     423      35       429    0.13    0.00  1.0000
   4   4  -1     364      41       370   -0.13    0.00  1.0000
  -4   4   1     400      35       406    0.13    0.00  1.0000
  -3  -4   1     138      15        61    3.40    0.00  1.0000
   3  -4  -1      57       9        13    3.40    0.00  1.0000
  -3  -4   1      51       9        10    3.40    0.00  1.0000
   3   4  -1      78      11        24    3.40    0.00  1.0000
  -3   4   1      53       9        11    3.40    0.00  1.0000
   3   4  -1     120      14        49    3.40    0.00  1.0000
  -3   4   1      16       8       -10    3.40    0.00  1.0000
   2  -4  -1     956      77      1060   -1.41    0.00  1.0000
  -2  -4   1     952      79      1056    1.41    0.00  1.0000
  -2  -4   1    1056      78      1166    1.41    0.00  1.0000
  -2  -4   1    1009      85      1117    1.41    0.00  1.0000
  -2   4   1     989      75      1095   -1.41    0.00  1.0000
   2   4  -1    1041      85      1150    1.41    0.00  1.0000
  -2   4   1    1076      81      1186   -1.41    0.00  1.0000
   2   4  -1    1009      78      1117    1.41    0.00  1.0000
  -2   4   1    1074      78      1184   -1.41    0.00  1.0000
   2   4  -1    1068      85      1179    1.41    0.00  1.0000
  -1  -4   1      91      14       111    0.84    0.00  1.0000
   1   4  -1      80      11        99    0.84    0.00  1.0000
   1   4  -1      94      14       114    0.84    0.00  1.0000
  -1   4   1      95       9       115    0.85    0.00  1.0000
  -1   4   1     104      14       125    0.85    0.00  1.0000
   0  -4   1    1595      95      1471    1.35    0.00  1.0000
   0  -4  -1    1606      95      1480   -1.37    0.00  1.0000
   0   4  -1    1490     102      1370    1.35    0.00  1.0000
   0   4   1    1510     103      1388   -1.37    0.00  1.0000
  -1  -4  -1      31       4         9   -2.17    0.00  1.0000
  -1  -4  -1      31       6         9   -2.17    0.00  1.0000
  -1  -4  -1      29       7         8   -2.17    0.00  1.0000
  -1   4  -1      21       4         4   -2.17    0.00  1.0000
  -1   4  -1       6       5        -8   -2.17    0.00  1.0000
   1   4   1      20       6         4   -2.17    0.00  1.0000
   1   4   1      36       7        12   -2.17    0.00  1.0000
  -2  -4  -1    5954     426      5866    0.49    0.00  1.0000
  -2  -4  -1    6242     400      6152    0.49    0.00  1.0000
   2  -4   1    6044     419      5958   -0.48    0.00  1.0000
   2  -4   1    6412     400      6323   -0.48    0.00  1.0000
  -2  -4  -1    6519     400      6427    0.49    0.00  1.0000
  -2   4  -1    6055     419      5969   -0.48    0.00  1.0000
  -2   4  -1    5971     399      5885   -0.48    0.00  1.0000
   2   4   1    6157     426      6068    0.49    0.00  1.0000
   2   4   1    5850     423      5763    0.49    0.00  1.0000
  -2   4  -1    6067     396      5980   -0.48    0.00  1.0000
   2   4   1    6301     400      6211    0.49    0.00  1.0000
   3  -4   1       8       8        -9    2.48    0.00  1.0000
  -3  -4  -1       8       7       -10    2.49    0.00  1.0000
  -3  -4  -1      66      13        28    2.49    0.00  1.0000
  -3  -4  -1       8       9        -7    2.49    0.00  1.0000
  -3   4  -1       8       7       -14    2.48    0.00  1.0000
  -3   4  -1       8       7       -25    2.48    0.00  1.0000
   3   4   1      45      11        15    2.49    0.00  1.0000
   3   4   1       8       8       -29    2.49    0.00  1.0000
  -4  -4  -1     929      77       936   -0.10    0.00  1.0000
  -4  -4  -1     942      71       949   -0.10    0.00  1.0000
   4  -4   1     964      70       971    0.09    0.00  1.0000
  -4  -4  -1     953      70       960   -0.10    0.00  1.0000
  -4   4  -1     875      69       881    0.09    0.00  1.0000
  -4   4  -1     972      67       979    0.09    0.00  1.0000
   4   4   1     927      70       934   -0.10    0.00  1.0000
   4   4   1     940      75       947   -0.10    0.00  1.0000
  -4   4  -1    1000      70      1007    0.09    0.00  1.0000
  -5  -4  -1     172      19       131    1.42    0.00  1.0000
   5  -4   1     127      18        93    1.40    0.00  1.0000
  -5  -4  -1     145      25       108    1.42    0.00  1.0000
  -5  -4  -1     139      19       103    1.42    0.00  1.0000
  -5   4  -1     195      15       152    1.40    0.00  1.0000
  -5   4  -1     178      18       137    1.40    0.00  1.0000
  -5   4  -1     160      17       121    1.40    0.00  1.0000
   5   4   1     167      20       127    1.42    0.00  1.0000
   5   4   1     157      21       118    1.42    0.00  1.0000
  -6  -4  -1      90      20       100    0.44    0.00  1.0000
  -6  -4  -1     100      31       110    0.44    0.00  1.0000
  -6  -4  -1      99      21       109    0.44    0.00  1.0000
  -6   4  -1     113      21       124   -0.45    0.00  1.0000
   6   4   1      73      24        82    0.44    0.00  1.0000
  -7  -4  -1     590      55       576    0.25    0.00  1.0000
  -7  -4  -1     674      70       659    0.25    0.00  1.0000
   7   4   1     572      59       558    0.25    0.00  1.0000
  -7   4  -1     645      52       630    0.26    0.00  1.0000
  -8  -4  -1      16      19        16    0.04    0.00  1.0000
  -8   4  -1      32      18        31   -0.04    0.00  1.0000
   8   4   1      18      20        18    0.04    0.00  1.0000
  -9  -4  -1      25      22        30    0.41    0.00  1.0000
   9   4   1      22      24        27    0.41    0.00  1.0000
 -10  -4  -1       7      24        16    1.15    0.00  1.0000
 -10  -5   1      10      22         9    0.17    0.00  1.0000
  10   5  -1       0      24        -5    0.17    0.00  1.0000
  -9  -5   1     106      27        91    0.65    0.00  1.0000
   9   5  -1     123      31       107    0.65    0.00  1.0000
  -8  -5   1      32      20        31    0.08    0.00  1.0000
   8   5  -1      28      23        27    0.08    0.00  1.0000
  -7  -5   1      58      22        65   -0.38    0.00  1.0000
  -7  -5   1      27      31        32   -0.38    0.00  1.0000
  -7   5   1      84      20        93    0.39    0.00  1.0000
   7   5  -1      58      25        65   -0.38    0.00  1.0000
  -6  -5   1      63      28        79    0.80    0.00  1.0000
  -6  -5   1      48      17        62    0.80    0.00  1.0000
  -6  -5   1      51      17        65    0.80    0.00  1.0000
  -6   5   1      53      16        67    0.79    0.00  1.0000
   6   5  -1      32      19        44    0.80    0.00  1.0000
  -6   5   1      45      17        58    0.79    0.00  1.0000
   5  -5  -1     196      23       191   -0.16    0.00  1.0000
  -5  -5   1     172      22       167    0.16    0.00  1.0000
  -5  -5   1     192      30       187    0.16    0.00  1.0000
  -5  -5   1     189      23       184    0.16    0.00  1.0000
  -5   5   1     161      19       156   -0.16    0.00  1.0000
  -5   5   1     183      22       178   -0.16    0.00  1.0000
   5   5  -1     184      23       179    0.16    0.00  1.0000
  -5   5   1     168      19       163   -0.16    0.00  1.0000
   5   5  -1     170      26       165    0.16    0.00  1.0000
  -4  -5   1    1240     102      1403    1.93    0.00  1.0000
   4  -5  -1    1286     102      1453    1.93    0.00  1.0000
  -4  -5   1    1272     111      1437    1.93    0.00  1.0000
  -4  -5   1    1231     102      1394    1.93    0.00  1.0000
  -4   5   1    1249     101      1413    1.93    0.00  1.0000
  -4   5   1    1202      98      1363    1.93    0.00  1.0000
   4   5  -1    1344     111      1514    1.93    0.00  1.0000
   4   5  -1    1269     102      1434    1.93    0.00  1.0000
  -4   5   1    1315     103      1484    1.93    0.00  1.0000
  -3  -5   1     198      26       271   -2.03    0.00  1.0000
   3  -5  -1     212      24       287    2.04    0.00  1.0000
  -3  -5   1     175      24       244   -2.03    0.00  1.0000
  -3  -5   1     178      29       247   -2.03    0.00  1.0000
  -3   5   1     246      25       326    2.04    0.00  1.0000
  -3   5   1     179      21       248    2.04    0.00  1.0000
   3   5  -1     192      30       263   -2.03    0.00  1.0000
   3   5  -1     181      25       250   -2.03    0.00  1.0000
  -3   5   1     188      23       259    2.04    0.00  1.0000
  -2  -5   1    3835     290      4270    2.93    0.00  1.0000
  -2  -5   1    3960     290      4402    2.93    0.00  1.0000
   2  -5  -1    3800     289      4237    2.95    0.00  1.0000
  -2  -5   1    4057     311      4504    2.93    0.00  1.0000
  -2   5   1    4060     305      4511    2.95    0.00  1.0000
  -2   5   1    3900     289      4343    2.95    0.00  1.0000
   2   5  -1    3784     309      4217    2.93    0.00  1.0000
   2   5  -1    3867     290      4304    2.93    0.00  1.0000
   2   5  -1    4160     311      4613    2.93    0.00  1.0000
  -1  -5   1    1723     115      1640    0.87    0.00  1.0000
  -1  -5   1    1629     105      1548    0.87    0.00  1.0000
   1  -5  -1    1554     104      1475   -0.86    0.00  1.0000
  -1  -5   1    1815     107      1730    0.87    0.00  1.0000
   1   5  -1    1592     105      1512    0.87    0.00  1.0000
  -1   5   1    1667     104      1586   -0.86    0.00  1.0000
   1   5  -1    1624     114      1544    0.87    0.00  1.0000
  -1   5   1    1649     112      1568   -0.86    0.00  1.0000
   0  -5  -1     175      17       226   -1.55    0.00  1.0000
   0  -5   1     143      16       190   -1.55    0.00  1.0000
   0   5  -1     164      21       213   -1.55    0.00  1.0000
   0   5   1     159      21       208   -1.55    0.00  1.0000
  -1  -5  -1     692      65       808    1.81    0.00  1.0000
  -1  -5  -1     728      60       847    1.81    0.00  1.0000
   1  -5   1     799      57       923   -1.81    0.00  1.0000
  -1  -5  -1     728      58       847    1.81    0.00  1.0000
  -1   5  -1     774      63       896   -1.81    0.00  1.0000
   1   5   1     710      65       827    1.81    0.00  1.0000
  -1   5  -1     712      57       830   -1.81    0.00  1.0000
   1   5   1     703      58       820    1.81    0.00  1.0000
  -2  -5  -1    1100      84      1239    1.75    0.00  1.0000
  -2  -5  -1    1035      85      1170    1.75    0.00  1.0000
  -2  -5  -1    1086      92      1224    1.75    0.00  1.0000
   2  -5   1    1064      83      1202    1.76    0.00  1.0000
   2   5   1    1021      92      1155    1.75    0.00  1.0000
   2   5   1    1110      92      1250    1.75    0.00  1.0000
   2   5   1    1096      84      1235    1.75    0.00  1.0000
  -2   5  -1    1185      87      1331    1.76    0.00  1.0000
  -2   5  -1    1040      83      1177    1.76    0.00  1.0000
  -3  -5  -1      11      13        35   -2.21    0.00  1.0000
  -3  -5  -1       7      11        28   -2.21    0.00  1.0000
  -3  -5  -1       1       8        12   -2.21    0.00  1.0000
   3  -5   1       1       7         2    2.22    0.00  1.0000
   3   5   1       0       9         7   -2.21    0.00  1.0000
   3   5   1       1      11        14   -2.21    0.00  1.0000
  -3   5  -1       2       6        16    2.22    0.00  1.0000
  -3   5  -1       2       8        17    2.22    0.00  1.0000
   4  -5   1    2351     142      2115    2.14    0.00  1.0000
  -4  -5  -1    2266     142      2034    2.15    0.00  1.0000
  -4  -5  -1    2406     153      2167    2.15    0.00  1.0000
  -4  -5  -1    2188     142      1960    2.15    0.00  1.0000
   4   5   1    2340     152      2104    2.15    0.00  1.0000
   4   5   1    2240     142      2009    2.15    0.00  1.0000
  -4   5  -1    2250     138      2019    2.14    0.00  1.0000
  -4   5  -1    2222     141      1993    2.14    0.00  1.0000
   5  -5   1     361      34       348   -0.29    0.00  1.0000
  -5  -5  -1     406      41       393    0.28    0.00  1.0000
  -5  -5  -1     333      33       321    0.28    0.00  1.0000
  -5  -5  -1     311      31       300    0.28    0.00  1.0000
   5   5   1     337      33       325    0.28    0.00  1.0000
   5   5   1     355      37       343    0.28    0.00  1.0000
  -5   5  -1     282      30       271   -0.29    0.00  1.0000
  -5   5  -1     356      29       343   -0.29    0.00  1.0000
  -6  -5  -1       0      13        -3    0.60    0.00  1.0000
  -6  -5  -1       0      12         0    0.60    0.00  1.0000
  -6  -5  -1      23      25        30    0.60    0.00  1.0000
   6   5   1       0      15        -3    0.60    0.00  1.0000
  -6   5  -1       1      11        -2    0.61    0.00  1.0000
  -6   5  -1       1      12        -7    0.61    0.00  1.0000
  -7  -5  -1      78      32        85   -0.34    0.00  1.0000
  -7  -5  -1      34      20        39   -0.34    0.00  1.0000
   7   5   1      76      25        83   -0.34    0.00  1.0000
  -7   5  -1      79      18        86    0.34    0.00  1.0000
  -8  -5  -1      51      21        58    0.41    0.00  1.0000
   8   5   1      25      22        30    0.41    0.00  1.0000
  -9  -5  -1      41      21        31    0.74    0.00  1.0000
   9   5   1       1      21       -12    0.74    0.00  1.0000
 -10  -5  -1      59      27        58   -0.07    0.00  1.0000
 -10  -6   1       0      21        -2    0.25    0.00  1.0000
  10   6  -1       0      24       -31    0.25    0.00  1.0000
  -9  -6   1       0      16       -39    0.13    0.00  1.0000
   9   6  -1       0      23       -14    0.13    0.00  1.0000
  -8  -6   1       5      18         7    0.28    0.00  1.0000
   8   6  -1       0      19        -9    0.28    0.00  1.0000
  -7  -6   1     197      30       189   -0.26    0.00  1.0000
  -7  -6   1     306      44       295   -0.26    0.00  1.0000
   7   6  -1     208      36       199   -0.26    0.00  1.0000
  -6  -6   1      20      16        21   -0.14    0.00  1.0000
  -6  -6   1      31      25        33   -0.14    0.00  1.0000
  -6  -6   1       2      14         2   -0.14    0.00  1.0000
  -6   6   1      10      14        11    0.13    0.00  1.0000
   6   6  -1       0      18        -4   -0.14    0.00  1.0000
  -5  -6   1     857      77       944    1.25    0.00  1.0000
   5  -6  -1     946      76      1037    1.24    0.00  1.0000
  -5  -6   1     937      76      1028    1.25    0.00  1.0000
  -5  -6   1     898      85       987    1.25    0.00  1.0000
  -5   6   1     891      75       980    1.24    0.00  1.0000
   5   6  -1     892      77       981    1.25    0.00  1.0000
  -5   6   1     949      72      1040    1.24    0.00  1.0000
   5   6  -1     931      84      1022    1.25    0.00  1.0000
  -5   6   1     950      75      1041    1.24    0.00  1.0000
  -4  -6   1     707      57       729    0.35    0.00  1.0000
  -4  -6   1     718      56       740    0.35    0.00  1.0000
   4  -6  -1     758      56       780   -0.35    0.00  1.0000
  -4  -6   1     699      63       721    0.35    0.00  1.0000
   4   6  -1     663      56       684    0.35    0.00  1.0000
  -4   6   1     697      55       719   -0.35    0.00  1.0000
  -4   6   1     700      51       722   -0.35    0.00  1.0000
   4   6  -1     677      63       699    0.35    0.00  1.0000
  -3  -6   1     396      34       318    1.77    0.00  1.0000
  -3  -6   1     418      29       338    1.77    0.00  1.0000
   3  -6  -1     426      28       345    1.76    0.00  1.0000
  -3  -6   1     415      30       335    1.77    0.00  1.0000
  -3   6   1     415      24       335    1.76    0.00  1.0000
   3   6  -1     371      34       296    1.77    0.00  1.0000
  -3   6   1     444      27       361    1.76    0.00  1.0000
  -3   6   1     396      29       318    1.76    0.00  1.0000
   3   6  -1     388      29       311    1.77    0.00  1.0000
  -2  -6   1    1655     102      1418   -2.59    0.00  1.0000
   2  -6  -1    1533      91      1306    2.59    0.00  1.0000
  -2  -6   1    1581      94      1350   -2.59    0.00  1.0000
  -2  -6   1    1646      92      1410   -2.59    0.00  1.0000
  -2   6   1    1532      91      1305    2.59    0.00  1.0000
   2   6  -1    1539      92      1311   -2.59    0.00  1.0000
  -2   6   1    1572      97      1342    2.59    0.00  1.0000
   2   6  -1    1578     102      1347   -2.59    0.00  1.0000
  -1  -6   1    2139     139      1946    1.83    0.00  1.0000
  -1  -6   1    2143     128      1950    1.83    0.00  1.0000
  -1  -6   1    2106     127      1914    1.83    0.00  1.0000
   1   6  -1    1987     127      1801    1.83    0.00  1.0000
  -1   6   1    2098     136      1905    1.85    0.00  1.0000
   1   6  -1    2084     138      1893    1.83    0.00  1.0000
   0  -6  -1    3256     202      3107    1.13    0.00  1.0000
   0  -6   1    3246     202      3096   -1.14    0.00  1.0000
   0   6  -1    3211     217      3062   -1.14    0.00  1.0000
   0   6   1    3096     217      2950    1.13    0.00  1.0000
  -1  -6  -1    2150     127      1968    1.72    0.00  1.0000
  -1  -6  -1    2047     125      1869    1.72    0.00  1.0000
  -1  -6  -1    2106     137      1926    1.72    0.00  1.0000
   1   6   1    1944     125      1771    1.72    0.00  1.0000
  -1   6  -1    2078     134      1898    1.73    0.00  1.0000
   1   6   1    2003     136      1827    1.72    0.00  1.0000
  -2  -6  -1       4      12        20   -2.15    0.00  1.0000
  -2  -6  -1       3      11        18   -2.15    0.00  1.0000
  -2  -6  -1       6       8        24   -2.15    0.00  1.0000
   2  -6   1       5       7        22    2.17    0.00  1.0000
   2   6   1       6       8        24   -2.15    0.00  1.0000
  -2   6  -1       0       9         9    2.17    0.00  1.0000
   2   6   1      12      13        36   -2.15    0.00  1.0000
  -2   6  -1       8       7        29    2.17    0.00  1.0000
   3  -6   1      41      12        85    2.41    0.00  1.0000
  -3  -6  -1      51      18        99    2.41    0.00  1.0000
  -3  -6  -1      55      14       104    2.41    0.00  1.0000
  -3  -6  -1      55      16       105    2.41    0.00  1.0000
   3   6   1      62      18       114    2.41    0.00  1.0000
   3   6   1      44      14        89    2.41    0.00  1.0000
  -3   6  -1      43      12        88    2.41    0.00  1.0000
  -3   6  -1      48      12        95    2.41    0.00  1.0000
  -4  -6  -1      42      13        47    0.31    0.00  1.0000
  -4  -6  -1      34      14        38    0.31    0.00  1.0000
  -4  -6  -1      36      18        40    0.31    0.00  1.0000
   4  -6   1      43      13        48   -0.31    0.00  1.0000
   4   6   1      35      13        39    0.31    0.00  1.0000
  -4   6  -1      72       9        78   -0.31    0.00  1.0000
  -4   6  -1      29       9        33   -0.31    0.00  1.0000
   4   6   1      43      18        48    0.31    0.00  1.0000
  -5  -6  -1     277      29       234    1.16    0.00  1.0000
  -5  -6  -1     353      37       304    1.16    0.00  1.0000
   5  -6   1     310      29       264    1.16    0.00  1.0000
  -5  -6  -1     285      28       241    1.16    0.00  1.0000
  -5   6  -1     321      28       274    1.16    0.00  1.0000
   5   6   1     302      30       257    1.16    0.00  1.0000
  -5   6  -1     335      25       287    1.16    0.00  1.0000
   5   6   1     322      34       275    1.16    0.00  1.0000
  -6  -6  -1     126      23       133   -0.28    0.00  1.0000
  -6  -6  -1     204      36       213   -0.28    0.00  1.0000
  -6  -6  -1     142      26       150   -0.28    0.00  1.0000
  -6   6  -1     112      22       119    0.27    0.00  1.0000
   6   6   1     156      28       164   -0.28    0.00  1.0000
  -7  -6  -1     428      52       432   -0.09    0.00  1.0000
  -7  -6  -1     294      38       298   -0.09    0.00  1.0000
   7   6   1     328      43       332   -0.09    0.00  1.0000
  -8  -6  -1       3      17         2    0.19    0.00  1.0000
   8   6   1       0      20        -2    0.19    0.00  1.0000
  -9  -6  -1      25      20        22    0.26    0.00  1.0000
   9   6   1       5      23         4    0.26    0.00  1.0000
 -10  -6  -1      11      23         8    0.44    0.00  1.0000
  10   6   1      15      26        11    0.44    0.00  1.0000
 -10  -7   1       6      23         6    0.09    0.00  1.0000
  10   7  -1       0      24       -18    0.09    0.00  1.0000
  -9  -7   1      18      21        20   -0.17    0.00  1.0000
   9   7  -1       9      24        10   -0.17    0.00  1.0000
  -8  -7   1      17      19        17   -0.05    0.00  1.0000
   8   7  -1       8      22         8   -0.05    0.00  1.0000
  -7  -7   1     103      31        94   -0.39    0.00  1.0000
  -7  -7   1      33      19        28   -0.39    0.00  1.0000
   7   7  -1      23      23        19   -0.39    0.00  1.0000
  -6  -7   1     373      42       385    0.26    0.00  1.0000
  -6  -7   1     461      52       474    0.26    0.00  1.0000
  -6  -7   1     384      41       396    0.26    0.00  1.0000
   6   7  -1     399      47       411    0.26    0.00  1.0000
  -6   7   1     386      40       398    0.26    0.00  1.0000
   5  -7  -1     454      39       453    0.02    0.00  1.0000
  -5  -7   1     431      47       430   -0.02    0.00  1.0000
  -5  -7   1     451      41       450   -0.02    0.00  1.0000
  -5  -7   1     413      39       412   -0.02    0.00  1.0000
   5   7  -1     420      46       419   -0.02    0.00  1.0000
   5   7  -1     394      40       393   -0.02    0.00  1.0000
  -4  -7   1     307      41       346    0.94    0.00  1.0000
  -4  -7   1     341      36       383    0.94    0.00  1.0000
  -4  -7   1     298      33       337    0.94    0.00  1.0000
   4  -7  -1     351      34       393    0.94    0.00  1.0000
   4   7  -1     312      40       352    0.94    0.00  1.0000
   4   7  -1     349      35       391    0.94    0.00  1.0000
  -4   7   1     320      32       361    0.94    0.00  1.0000
  -4   7   1     386      33       430    0.94    0.00  1.0000
  -3  -7   1     679      51       664    0.24    0.00  1.0000
  -3  -7   1     621      48       607    0.24    0.00  1.0000
  -3  -7   1     662      56       647    0.24    0.00  1.0000
   3  -7  -1     654      47       639   -0.25    0.00  1.0000
  -3   7   1     641      47       626   -0.25    0.00  1.0000
   3   7  -1     690      57       675    0.24    0.00  1.0000
   3   7  -1     626      49       612    0.24    0.00  1.0000
  -3   7   1     678      50       663   -0.25    0.00  1.0000
  -2  -7   1     393      24       297    2.23    0.00  1.0000
  -2  -7   1     380      27       285    2.23    0.00  1.0000
   2  -7  -1     359      22       267    2.23    0.00  1.0000
  -2  -7   1     370      30       277    2.23    0.00  1.0000
   2   7  -1     349      31       259    2.23    0.00  1.0000
  -2   7   1     398      27       301    2.23    0.00  1.0000
   2   7  -1     393      24       297    2.23    0.00  1.0000
  -2   7   1     360      22       268    2.23    0.00  1.0000
  -1  -7   1    1151      79      1234   -1.03    0.00  1.0000
  -1  -7   1    1150      82      1233   -1.03    0.00  1.0000
  -1  -7   1    1054      90      1133   -1.03    0.00  1.0000
  -1   7   1    1100      87      1181    1.02    0.00  1.0000
   1   7  -1    1061      79      1140   -1.03    0.00  1.0000
   1   7  -1    1012      89      1090   -1.03    0.00  1.0000
   0  -7   1     108       8        49    2.89    0.00  1.0000
   0  -7  -1     115       9        54    2.90    0.00  1.0000
   0   7  -1     117      13        55    2.89    0.00  1.0000
   0   7   1      70      11        25    2.90    0.00  1.0000
  -1  -7  -1      19       8        18    0.05    0.00  1.0000
  -1  -7  -1       0      11        -4    0.05    0.00  1.0000
  -1  -7  -1       7       4         7    0.05    0.00  1.0000
   1   7   1      13       5        13    0.05    0.00  1.0000
  -1   7  -1      26      10        26   -0.04    0.00  1.0000
   1   7   1      24      12        23    0.05    0.00  1.0000
  -2  -7  -1     277      32       415    3.18    0.00  1.0000
  -2  -7  -1     300      40       442    3.18    0.00  1.0000
   2  -7   1     263      30       398    3.18    0.00  1.0000
  -2  -7  -1     268      34       404    3.18    0.00  1.0000
   2   7   1     333      41       483    3.18    0.00  1.0000
  -2   7  -1     286      35       426    3.18    0.00  1.0000
   2   7   1     230      32       357    3.18    0.00  1.0000
  -2   7  -1     263      30       398    3.18    0.00  1.0000
  -3  -7  -1     118      15       120    0.09    0.00  1.0000
   3  -7   1     101      14       103   -0.09    0.00  1.0000
  -3  -7  -1     116      18       118    0.09    0.00  1.0000
  -3  -7  -1      96      20        98    0.09    0.00  1.0000
   3   7   1     147      22       150    0.09    0.00  1.0000
   3   7   1      90      15        92    0.09    0.00  1.0000
  -3   7  -1     106      14       108   -0.09    0.00  1.0000
  -3   7  -1     121      14       123   -0.09    0.00  1.0000
  -4  -7  -1     917      74       993    1.06    0.00  1.0000
  -4  -7  -1     915      83       991    1.06    0.00  1.0000
   4  -7   1     996      74      1075    1.05    0.00  1.0000
  -4  -7  -1     895      76       970    1.06    0.00  1.0000
   4   7   1     915      83       991    1.06    0.00  1.0000
  -4   7  -1     917      73       993    1.05    0.00  1.0000
  -4   7  -1     913      72       989    1.05    0.00  1.0000
   4   7   1     925      75      1001    1.06    0.00  1.0000
  -5  -7  -1     236      29       228   -0.22    0.00  1.0000
   5  -7   1     281      29       273    0.21    0.00  1.0000
  -5  -7  -1     254      35       246   -0.22    0.00  1.0000
  -5  -7  -1     277      28       268   -0.22    0.00  1.0000
   5   7   1     235      28       227   -0.22    0.00  1.0000
   5   7   1     218      32       210   -0.22    0.00  1.0000
  -6  -7  -1      34      25        27    0.57    0.00  1.0000
  -6  -7  -1       0      15        -3    0.57    0.00  1.0000
  -6  -7  -1       0      15        -5    0.57    0.00  1.0000
   6   7   1      13      19         9    0.57    0.00  1.0000
  -6   7  -1       0      16         0    0.58    0.00  1.0000
  -7  -7  -1      44      29        51   -0.40    0.00  1.0000
  -7  -7  -1      19      17        23   -0.40    0.00  1.0000
   7   7   1      43      23        49   -0.40    0.00  1.0000
  -8  -7  -1       0      14       -13    0.11    0.00  1.0000
   8   7   1      15      22        14    0.11    0.00  1.0000
  -9  -7  -1       2      19         1   -0.46    0.00  1.0000
   9   7   1       6      24         4   -0.46    0.00  1.0000
 -10  -7  -1      11      22        13    0.19    0.00  1.0000
  10   7   1       0      27        -8    0.19    0.00  1.0000
 -10  -8   1       0      22       -13    0.33    0.00  1.0000
  10   8  -1      20      30        17    0.33    0.00  1.0000
  -9  -8   1      45      26        49   -0.26    0.00  1.0000
   9   8  -1       4      25         5   -0.26    0.00  1.0000
  -8  -8   1      34      20        32   -0.12    0.00  1.0000
   8   8  -1      25      25        24   -0.12    0.00  1.0000
  -7  -8   1       0      17        -1   -0.11    0.00  1.0000
   7   8  -1      13      21        12   -0.11    0.00  1.0000
  -6  -8   1      72      23        81    0.45    0.00  1.0000
  -6  -8   1      95      29       106    0.45    0.00  1.0000
  -6  -8   1      41      19        48    0.45    0.00  1.0000
   6   8  -1      27      25        33    0.45    0.00  1.0000
  -5  -8   1     441      44       465    0.48    0.00  1.0000
  -5  -8   1     379      40       401    0.48    0.00  1.0000
  -5  -8   1     413      50       436    0.48    0.00  1.0000
   5  -8  -1     402      41       426    0.50    0.00  1.0000
  -5   8   1     423      39       447    0.50    0.00  1.0000
   5   8  -1     455      51       479    0.48    0.00  1.0000
  -4  -8   1     231      25       228    0.08    0.00  1.0000
   4  -8  -1     224      24       222   -0.07    0.00  1.0000
  -4  -8   1     252      28       249    0.08    0.00  1.0000
  -4  -8   1     248      33       245    0.08    0.00  1.0000
  -4   8   1     202      22       200   -0.07    0.00  1.0000
   4   8  -1     233      26       230    0.08    0.00  1.0000
   4   8  -1     253      33       250    0.08    0.00  1.0000
  -4   8   1     212      23       210   -0.07    0.00  1.0000
   3  -8  -1      20       9        27    0.62    0.00  1.0000
  -3  -8   1      27      16        35    0.63    0.00  1.0000
  -3  -8   1      12      10        18    0.63    0.00  1.0000
  -3  -8   1      46      15        56    0.63    0.00  1.0000
   3   8  -1      23      17        31    0.63    0.00  1.0000
  -3   8   1       8       8        13    0.62    0.00  1.0000
  -3   8   1      23      10        31    0.62    0.00  1.0000
   3   8  -1      17      10        23    0.63    0.00  1.0000
  -2  -8   1     144      22       148    0.13    0.00  1.0000
  -2  -8   1     115      18       118    0.13    0.00  1.0000
  -2  -8   1     115      14       118    0.13    0.00  1.0000
   2  -8  -1     135      12       139   -0.14    0.00  1.0000
  -2   8   1     122      12       126   -0.14    0.00  1.0000
  -2   8   1     158      18       162   -0.14    0.00  1.0000
   2   8  -1     120      14       123    0.13    0.00  1.0000
   2   8  -1     134      22       138    0.13    0.00  1.0000
  -1  -8   1       6       8       -21    2.18    0.00  1.0000
  -1  -8   1      15      11         2    2.18    0.00  1.0000
  -1   8   1      21      11         5    2.16    0.00  1.0000
   1   8  -1       6      10       -19    2.18    0.00  1.0000
   0  -8  -1    1129      76      1112    0.21    0.00  1.0000
   0  -8   1    1136      76      1119   -0.22    0.00  1.0000
   0   8  -1    1094      85      1077   -0.22    0.00  1.0000
   0   8   1    1151      86      1134    0.21    0.00  1.0000
  -1  -8  -1     309      24       196    3.08    0.00  1.0000
  -1  -8  -1     312      20       198    3.08    0.00  1.0000
  -1  -8  -1     268      14       163    3.08    0.00  1.0000
  -1   8  -1     300      22       189    3.06    0.00  1.0000
   1   8   1     273      24       167    3.08    0.00  1.0000
   2  -8   1       2       5         2   -0.11    0.00  1.0000
  -2  -8  -1       0      11       -19    0.10    0.00  1.0000
  -2  -8  -1       1       7         1    0.10    0.00  1.0000
  -2  -8  -1       0      10        -3    0.10    0.00  1.0000
  -2   8  -1       1       9         1   -0.11    0.00  1.0000
   2   8   1       0       6        -5    0.10    0.00  1.0000
  -2   8  -1       0       4        -8   -0.11    0.00  1.0000
   2   8   1       0      11        -6    0.10    0.00  1.0000
  -3  -8  -1      64      18        48    0.92    0.00  1.0000
   3  -8   1      83      11        65    0.91    0.00  1.0000
  -3  -8  -1      72      12        55    0.92    0.00  1.0000
  -3  -8  -1      83      15        65    0.92    0.00  1.0000
  -3   8  -1      81      10        63    0.91    0.00  1.0000
   3   8   1      70      18        53    0.92    0.00  1.0000
  -3   8  -1      81      12        63    0.91    0.00  1.0000
   3   8   1      70      12        53    0.92    0.00  1.0000
  -4  -8  -1     357      38       362    0.12    0.00  1.0000
  -4  -8  -1     441      37       447    0.12    0.00  1.0000
   4  -8   1     401      37       406   -0.12    0.00  1.0000
  -4  -8  -1     406      44       412    0.12    0.00  1.0000
  -4   8  -1     378      34       383   -0.12    0.00  1.0000
   4   8   1     503      47       509    0.12    0.00  1.0000
   4   8   1     392      38       397    0.12    0.00  1.0000
   5  -8   1      88      20       103    0.64    0.00  1.0000
  -5  -8  -1      62      19        74    0.63    0.00  1.0000
  -5  -8  -1      91      28       106    0.63    0.00  1.0000
  -5  -8  -1      67      20        79    0.63    0.00  1.0000
   5   8   1      86      26       100    0.63    0.00  1.0000
  -5   8  -1     112      19       128    0.64    0.00  1.0000
  -6  -8  -1      82      24        91    0.42    0.00  1.0000
  -6  -8  -1      89      22        99    0.42    0.00  1.0000
  -6  -8  -1     171      33       184    0.42    0.00  1.0000
   6   8   1      96      28       106    0.42    0.00  1.0000
  -7  -8  -1       4      18         4    0.08    0.00  1.0000
   7   8   1       0      20         0    0.08    0.00  1.0000
  -8  -8  -1       8      18         6   -0.41    0.00  1.0000
   8   8   1       0      23        -2   -0.41    0.00  1.0000
  -9  -8  -1      16      21        16    0.01    0.00  1.0000
   9   8   1       6      26         6    0.01    0.00  1.0000
 -10  -8  -1      47      26        50    0.18    0.00  1.0000
  10   8   1      29      31        31    0.18    0.00  1.0000
  -9  -9   1       5      22         4   -0.25    0.00  1.0000
   9   9  -1       0      24       -28   -0.25    0.00  1.0000
  -8  -9   1       0      19        -1   -0.26    0.00  1.0000
   8   9  -1      18      26        21   -0.26    0.00  1.0000
  -7  -9   1       2      18         4    0.39    0.00  1.0000
   7   9  -1       8      22        11    0.39    0.00  1.0000
  -6  -9   1     146      24       133    0.48    0.00  1.0000
  -6  -9   1     221      36       205    0.48    0.00  1.0000
  -6  -9   1     125      26       113    0.48    0.00  1.0000
   6   9  -1     188      34       173    0.48    0.00  1.0000
  -5  -9   1       0      20       -26   -0.02    0.00  1.0000
  -5  -9   1       0      15       -25   -0.02    0.00  1.0000
  -5  -9   1       0      12        -5   -0.02    0.00  1.0000
   5   9  -1       6      20         6   -0.02    0.00  1.0000
  -4  -9   1       2      18         4    0.59    0.00  1.0000
  -4  -9   1       7      15        11    0.59    0.00  1.0000
  -4  -9   1       1      12         3    0.59    0.00  1.0000
   4   9  -1       0      18        -1    0.59    0.00  1.0000
   4   9  -1       0      11        -3    0.59    0.00  1.0000
  -3  -9   1     643      49       610    0.56    0.00  1.0000
  -3  -9   1     641      46       608    0.56    0.00  1.0000
  -3  -9   1     634      56       602    0.56    0.00  1.0000
  -3   9   1     592      47       561   -0.56    0.00  1.0000
   3   9  -1     551      55       521    0.56    0.00  1.0000
   3   9  -1     599      45       568    0.56    0.00  1.0000
  -2  -9   1     172      23       139    1.13    0.00  1.0000
  -2  -9   1     170      18       137    1.13    0.00  1.0000
  -2  -9   1     186      15       152    1.13    0.00  1.0000
  -2   9   1     142      18       112    1.13    0.00  1.0000
   2   9  -1     135      14       106    1.13    0.00  1.0000
   2   9  -1     161      23       129    1.13    0.00  1.0000
  -1  -9   1     105      21       117    0.50    0.00  1.0000
  -1  -9   1     108      16       120    0.50    0.00  1.0000
   1   9  -1     125      22       138    0.50    0.00  1.0000
  -1   9   1      74      19        85   -0.51    0.00  1.0000
   0  -9   1     187      14       130    1.95    0.00  1.0000
   0  -9  -1     203      15       143    1.95    0.00  1.0000
   0   9   1     193      21       135    1.95    0.00  1.0000
   0   9  -1     183      20       127    1.95    0.00  1.0000
  -1  -9  -1    1645     106      1610    0.37    0.00  1.0000
  -1  -9  -1    1516     116      1483    0.37    0.00  1.0000
  -1   9  -1    1546     113      1511   -0.38    0.00  1.0000
   1   9   1    1507     116      1474    0.37    0.00  1.0000
  -2  -9  -1       2       7         0    1.34    0.00  1.0000
  -2  -9  -1       2      13         0    1.34    0.00  1.0000
  -2  -9  -1      34      12        18    1.34    0.00  1.0000
  -2   9  -1       2      10        -1    1.34    0.00  1.0000
   2   9   1       7      13         1    1.34    0.00  1.0000
   2   9   1       2       6        -6    1.34    0.00  1.0000
  -3  -9  -1     541      46       578    0.67    0.00  1.0000
  -3  -9  -1     503      42       539    0.67    0.00  1.0000
  -3  -9  -1     452      51       486    0.67    0.00  1.0000
  -3   9  -1     514      43       550   -0.68    0.00  1.0000
   3   9   1     444      41       478    0.67    0.00  1.0000
   3   9   1     465      52       499    0.67    0.00  1.0000
  -4  -9  -1       6      14        10    0.58    0.00  1.0000
  -4  -9  -1       0      11       -10    0.58    0.00  1.0000
  -4  -9  -1       3      17         6    0.58    0.00  1.0000
   4   9   1       0      11        -4    0.58    0.00  1.0000
   4   9   1       0      16       -15    0.58    0.00  1.0000
  -5  -9  -1     306      37       305   -0.02    0.00  1.0000
  -5  -9  -1     335      35       334   -0.02    0.00  1.0000
  -5  -9  -1     313      42       312   -0.02    0.00  1.0000
   5   9   1     289      41       288   -0.02    0.00  1.0000
  -6  -9  -1       0      13       -30    0.59    0.00  1.0000
  -6  -9  -1      24      23        18    0.59    0.00  1.0000
  -6  -9  -1       0      14       -39    0.59    0.00  1.0000
   6   9   1       0      19       -19    0.59    0.00  1.0000
  -7  -9  -1      14      19        12    0.23    0.00  1.0000
   7   9   1      29      23        26    0.23    0.00  1.0000
  -8  -9  -1       5      19         5    0.05    0.00  1.0000
   8   9   1      24      26        25    0.05    0.00  1.0000
  -9  -9  -1       0      21       -13   -0.33    0.00  1.0000
   9   9   1      12      28        15   -0.33    0.00  1.0000
  -9 -10   1       0      22        -8    0.12    0.00  1.0000
  -8 -10   1       3      21         9    1.09    0.00  1.0000
   8  10  -1       4      27        11    1.09    0.00  1.0000
  -7 -10   1     113      27       119    0.24    0.00  1.0000
   7  10  -1     104      32       110    0.24    0.00  1.0000
  -6 -10   1       0      18       -22    0.34    0.00  1.0000
   6  10  -1      30      25        26    0.34    0.00  1.0000
  -5 -10   1      41      21        49    0.48    0.00  1.0000
  -5 -10   1      70      27        80    0.48    0.00  1.0000
   5  10  -1      66      28        75    0.48    0.00  1.0000
  -4 -10   1       2      14         6   -0.77    0.00  1.0000
  -4 -10   1       0      18         1   -0.77    0.00  1.0000
   4  10  -1       1      19        -7   -0.77    0.00  1.0000
  -3 -10   1     144      26       132    0.44    0.00  1.0000
  -3 -10   1     126      20       115    0.44    0.00  1.0000
   3  10  -1     115      26       104    0.44    0.00  1.0000
  -3  10   1     134      19       122    0.46    0.00  1.0000
  -2 -10   1      69      19        60    0.47    0.00  1.0000
  -2 -10   1      73      15        64    0.47    0.00  1.0000
   2  10  -1      15      17        11    0.47    0.00  1.0000
  -2  10   1      77      16        67   -0.50    0.00  1.0000
  -1 -10   1     119      20        89    1.28    0.00  1.0000
  -1 -10   1     110      14        81    1.28    0.00  1.0000
  -1  10   1      96      17        69    1.26    0.00  1.0000
   1  10  -1      77      18        53    1.28    0.00  1.0000
   0 -10  -1      55      16        57   -0.09    0.00  1.0000
   0 -10   1      55      17        57    0.10    0.00  1.0000
   0  10  -1      34      16        35    0.10    0.00  1.0000
   0  10   1      53      17        55   -0.09    0.00  1.0000
  -1 -10  -1       0      13         2    1.32    0.00  1.0000
  -1 -10  -1       0      10         4    1.32    0.00  1.0000
  -1  10  -1       2      11       -15    1.30    0.00  1.0000
   1  10   1       0      14         3    1.32    0.00  1.0000
  -2 -10  -1      50      14        58    0.49    0.00  1.0000
  -2 -10  -1      28      17        34    0.49    0.00  1.0000
   2  10   1      34      18        41    0.49    0.00  1.0000
  -2  10  -1      45      15        53   -0.52    0.00  1.0000
  -3 -10  -1      31      19        36    0.35    0.00  1.0000
  -3 -10  -1      24      16        28    0.35    0.00  1.0000
   3  10   1      24      20        28    0.35    0.00  1.0000
  -4 -10  -1       0      18         0   -0.50    0.00  1.0000
  -4 -10  -1       0      15         0   -0.50    0.00  1.0000
   4  10   1       0      18       -21   -0.50    0.00  1.0000
  -5 -10  -1      49      21        57    0.48    0.00  1.0000
  -5 -10  -1      64      26        73    0.48    0.00  1.0000
   5  10   1      65      26        74    0.48    0.00  1.0000
  -6 -10  -1      15      20        12    0.33    0.00  1.0000
   6  10   1      47      24        42    0.33    0.00  1.0000
  -7 -10  -1      61      24        59    0.13    0.00  1.0000
   7  10   1      24      24        23    0.13    0.00  1.0000
  -8 -10  -1       4      22        10    0.91    0.00  1.0000
   8  10   1       4      27        10    0.91    0.00  1.0000
  -9 -10  -1      10      25        11    0.16    0.00  1.0000
  -8 -11   1       0      21        -7   -0.10    0.00  1.0000
   8  11  -1       3      27         3   -0.10    0.00  1.0000
  -7 -11   1      91      27        97    0.25    0.00  1.0000
   7  11  -1      74      30        79    0.25    0.00  1.0000
  -6 -11   1       0      17       -34    0.32    0.00  1.0000
   6  11  -1       0      21        -7    0.32    0.00  1.0000
  -5 -11   1      57      26        57    0.02    0.00  1.0000
  -5 -11   1      37      20        37    0.02    0.00  1.0000
   5  11  -1      37      25        37    0.02    0.00  1.0000
  -4 -11   1       1      14       -11    0.69    0.00  1.0000
  -4 -11   1       1      17       -18    0.69    0.00  1.0000
   4  11  -1       1      18       -30    0.69    0.00  1.0000
  -3 -11   1       0      13       -18    0.48    0.00  1.0000
  -3 -11   1       1      18         3    0.48    0.00  1.0000
   3  11  -1       0      17       -20    0.48    0.00  1.0000
  -2 -11   1     180      27       169    0.37    0.00  1.0000
  -2 -11   1      81      19        73    0.37    0.00  1.0000
  -2  11   1      91      19        83    0.35    0.00  1.0000
   2  11  -1       9      20         7    0.37    0.00  1.0000
  -1 -11   1      12      15        13   -0.06    0.00  1.0000
  -1  11   1       0      13       -18    0.07    0.00  1.0000
   1  11  -1       0      15        -9   -0.06    0.00  1.0000
   0 -11   1      61      18        53    0.43    0.00  1.0000
   0 -11  -1      69      17        61    0.43    0.00  1.0000
   0  11   1      37      17        31    0.43    0.00  1.0000
   0  11  -1      40      17        34    0.43    0.00  1.0000
  -1 -11  -1     186      28       187   -0.03    0.00  1.0000
  -1  11  -1     175      26       176    0.02    0.00  1.0000
   1  11   1     188      29       189   -0.03    0.00  1.0000
  -2 -11  -1      88      22        92    0.20    0.00  1.0000
  -2 -11  -1      71      19        75    0.20    0.00  1.0000
   2  11   1      87      25        91    0.20    0.00  1.0000
  -2  11  -1      89      20        93    0.18    0.00  1.0000
  -3 -11  -1      13      18        20    0.76    0.00  1.0000
  -3 -11  -1       1      13       -23    0.76    0.00  1.0000
   3  11   1       1      16       -23    0.76    0.00  1.0000
  -4 -11  -1      38      20        49    0.74    0.00  1.0000
  -4 -11  -1      84      26       101    0.74    0.00  1.0000
   4  11   1      84      28       100    0.74    0.00  1.0000
  -5 -11  -1       2      19         2   -0.13    0.00  1.0000
  -5 -11  -1       0      20        -2   -0.13    0.00  1.0000
   5  11   1       0      20        -9   -0.13    0.00  1.0000
  -6 -11  -1      38      22        35    0.23    0.00  1.0000
   6  11   1      26      25        23    0.23    0.00  1.0000
  -7 -11  -1      55      24        53    0.14    0.00  1.0000
   7  11   1      31      27        29    0.14    0.00  1.0000
  -8 -11  -1       3      22         4   -0.33    0.00  1.0000
   8  11   1      43      30        48   -0.33    0.00  1.0000
  -8 -12   1       7      24        15    1.02    0.00  1.0000
  -7 -12   1       0      21       -18   -0.26    0.00  1.0000
   7  12  -1      23      27        20   -0.26    0.00  1.0000
  -6 -12   1       3      19         2   -0.35    0.00  1.0000
   6  12  -1      41      27        36   -0.35    0.00  1.0000
  -5 -12   1      56      23        63    0.39    0.00  1.0000
   5  12  -1      59      30        66    0.39    0.00  1.0000
  -4 -12   1       8      18         7    0.21    0.00  1.0000
  -4 -12   1      32      22        29    0.21    0.00  1.0000
   4  12  -1      31      24        28    0.21    0.00  1.0000
  -3 -12   1     398      48       429    0.66    0.00  1.0000
  -3 -12   1     346      40       375    0.66    0.00  1.0000
   3  12  -1     396      49       427    0.66    0.00  1.0000
  -2 -12   1      63      22        68    0.27    0.00  1.0000
  -2  12   1      30      18        33   -0.26    0.00  1.0000
   2  12  -1      35      21        39    0.27    0.00  1.0000
  -1 -12   1      41      19        43    0.16    0.00  1.0000
   1  12  -1       0      17         0    0.16    0.00  1.0000
  -1  12   1      25      18        27    0.17    0.00  1.0000
   0 -12  -1      71      20        70   -0.04    0.00  1.0000
   0 -12   1      67      20        66    0.04    0.00  1.0000
   0  12   1      88      23        87   -0.04    0.00  1.0000
   0  12  -1      57      21        56    0.04    0.00  1.0000
  -1 -12  -1       3      16         3    0.05    0.00  1.0000
   1  12   1       5      17         5    0.05    0.00  1.0000
  -1  12  -1       0      14       -23    0.06    0.00  1.0000
  -2 -12  -1      48      21        58    0.57    0.00  1.0000
   2  12   1      20      22        26    0.57    0.00  1.0000
  -3 -12  -1      35      20        29    0.42    0.00  1.0000
  -3 -12  -1       7      16         5    0.42    0.00  1.0000
   3  12   1      24      20        19    0.42    0.00  1.0000
  -4 -12  -1      24      20        27    0.27    0.00  1.0000
  -4 -12  -1       0      16        -1    0.27    0.00  1.0000
   4  12   1       0      18       -25    0.27    0.00  1.0000
  -5 -12  -1       0      19       -12    0.40    0.00  1.0000
   5  12   1      14      25        11    0.40    0.00  1.0000
  -6 -12  -1       0      19       -11   -0.03    0.00  1.0000
   6  12   1      14      24        14   -0.03    0.00  1.0000
  -7 -12  -1       4      22         6   -0.32    0.00  1.0000
   7  12   1       6      26         8   -0.32    0.00  1.0000
  -8 -12  -1       0      23       -27    0.59    0.00  1.0000
  -7 -13   1      16      24        13   -0.40    0.00  1.0000
  -6 -13   1      18      23        12    0.71    0.00  1.0000
   6  13  -1       1      25        -2    0.71    0.00  1.0000
  -5 -13   1       8      20        14    0.80    0.00  1.0000
   5  13  -1      16      27        24    0.80    0.00  1.0000
  -4 -13   1       0      17         0    0.48    0.00  1.0000
   4  13  -1       0      21       -15    0.48    0.00  1.0000
   3  13  -1       7      22         6    0.24    0.00  1.0000
  -2 -13   1      70      25        80    0.48    0.00  1.0000
   2  13  -1      53      25        62    0.48    0.00  1.0000
  -1 -13   1     343      42       330   -0.30    0.00  1.0000
  -1  13   1     320      40       308    0.29    0.00  1.0000
   1  13  -1     438      45       423   -0.30    0.00  1.0000
   0 -13  -1      14      18        12    0.27    0.00  1.0000
   0 -13   1      40      19        36    0.28    0.00  1.0000
   0  13  -1      32      20        28    0.28    0.00  1.0000
   0  13   1      26      19        23    0.27    0.00  1.0000
  -1 -13  -1     547      54       540    0.13    0.00  1.0000
  -1  13  -1     508      51       501   -0.14    0.00  1.0000
   1  13   1     516      54       509    0.13    0.00  1.0000
  -2 -13  -1     130      28       132    0.08    0.00  1.0000
   2  13   1     110      29       112    0.08    0.00  1.0000
   3  13   1     130      31       135    0.19    0.00  1.0000
  -4 -13  -1       6      19         4    0.45    0.00  1.0000
   4  13   1      12      23         9    0.45    0.00  1.0000
  -5 -13  -1      60      24        72    0.65    0.00  1.0000
   5  13   1      61      31        73    0.65    0.00  1.0000
  -6 -13  -1       1      21        -8    0.93    0.00  1.0000
   6  13   1       3      27         8    0.93    0.00  1.0000
  -7 -13  -1       0      21       -22   -0.20    0.00  1.0000
  -6 -14   1       0      25        -1    0.24    0.00  1.0000
   6  14  -1      39      31        36    0.24    0.00  1.0000
   5  14  -1       1      26         0    0.83    0.00  1.0000
   4  14  -1      38      27        42   -0.30    0.00  1.0000
   3  14  -1     150      34       144    0.22    0.00  1.0000
   2  14  -1       0      19        -7   -0.41    0.00  1.0000
  -1  14   1      13      19        16    0.31    0.00  1.0000
   1  14  -1       3      20         4    0.29    0.00  1.0000
   0  14  -1       0      19        -7   -0.12    0.00  1.0000
   0  14   1       1      19         1    0.11    0.00  1.0000
   1  14   1       3      19         3    0.02    0.00  1.0000
   2  14   1      63      25        56   -0.37    0.00  1.0000
   3  14   1      10      24        12    0.30    0.00  1.0000
   4  14   1      19      25        16   -0.35    0.00  1.0000
   5  14   1       0      26         0    0.37    0.00  1.0000
  -6 -14  -1       0      24        -2    0.28    0.00  1.0000
   6  14   1      52      33        57    0.28    0.00  1.0000
   5  15  -1       3      27         3   -0.08    0.00  1.0000
   4  15  -1      21      26        18   -0.27    0.00  1.0000
   3  15  -1      52      29        56   -0.21    0.00  1.0000
   2  15  -1       1      22        -4    1.01    0.00  1.0000
   1  15  -1      17      21         7   -1.30    0.00  1.0000
   0  15   1       1      19        -9    0.70    0.00  1.0000
   0  15  -1       1      19       -23    0.69    0.00  1.0000
   1  15   1       8      22        17   -1.17    0.00  1.0000
   2  15   1      18      25        32    1.20    0.00  1.0000
   3  15   1       0      22       -13   -0.26    0.00  1.0000
   4  15   1       0      24       -27   -0.21    0.00  1.0000
   5  15   1      21      29        22    0.06    0.00  1.0000
   4  16  -1       0      29         2   -0.85    0.00  1.0000
   3  16  -1       0      25        -2   -0.13    0.00  1.0000
   2  16  -1       7      24         3    0.73    0.00  1.0000
   1  16  -1      16      23        13    0.29    0.00  1.0000
   1  16   1      22      24        26    0.39    0.00  1.0000
   2  16   1      14      27        11    0.34    0.00  1.0000
   3  16   1      16      27        14    0.20    0.00  1.0000
   4  16   1       8      29        14   -0.72    0.00  1.0000
   3  17  -1       0      25         2    0.83    0.00  1.0000
   2  17  -1       4      26         4    0.00    0.00  1.0000
   1  17   1       0      24        -1   -0.27    0.00  1.0000
   2  17   1       7      26         6    0.13    0.00  1.0000
   3  17   1      15      28        22    0.71    0.00  1.0000
 -10   0   2      28      23        30    0.18    0.00  1.0000
  -8   0   2     101      23        99    0.10    0.00  1.0000
   8   0  -2      23      21        22    0.10    0.00  1.0000
  -6   0   2     185      23       186   -0.03    0.00  1.0000
  -6   0   2     170      23       171   -0.03    0.00  1.0000
   6   0  -2     139      24       140   -0.03    0.00  1.0000
   4   0  -2    1137      63       859    3.78    0.00  1.0000
   4   0  -2    1090      60       818    3.78    0.00  1.0000
  -4   0   2     972      58       716    3.78    0.00  1.0000
  -4   0   2    1048      59       782    3.78    0.00  1.0000
   2   0  -2   18707    1240     18071    2.01    0.00  1.0000
   2   0  -2   21707    1307     21022    2.01    0.00  1.0000
   2   0  -2   19509    1319     18860    2.01    0.00  1.0000
  -2   0   2   19390    1319     18743    2.01    0.00  1.0000
  -2   0   2   18472    1240     17840    2.01    0.00  1.0000
   0   0   2   33307     590      8835   75.82    0.00  1.0000
   0   0   2   32021     560      8179   75.82    0.00  1.0000
   2   0   2   59034    3800     54664    7.85    0.00  1.0000
   2   0   2   60142    4038     55730    7.85    0.00  1.0000
  -2   0  -2   65580    3806     60969    7.85    0.00  1.0000
   2   0   2   65387    4009     60783    7.85    0.00  1.0000
  -4   0  -2    4177     308      4759    3.73    0.00  1.0000
   4   0   2    4168     325      4749    3.73    0.00  1.0000
  -4   0  -2    3952     310      4518    3.73    0.00  1.0000
   4   0   2    3925     310      4490    3.73    0.00  1.0000
   6   0   2      90      21        90    0.01    0.00  1.0000
  -6   0  -2     110      19       110    0.01    0.00  1.0000
  -6   0  -2      85      18        85    0.01    0.00  1.0000
  -8   0  -2     549      52       554   -0.09    0.00  1.0000
 -10   0  -2     105      30       116   -0.45    0.00  1.0000
 -11  -1   2      65      28        65    0.01    0.00  1.0000
 -11   1   2      66      28        66    0.00    0.00  1.0000
 -10  -1   2       1      20       -16   -0.71    0.00  1.0000
 -10   1   2       1      20        -5    0.68    0.00  1.0000
  -9  -1   2       0      18        -2   -0.02    0.00  1.0000
  -9   1   2      34      21        34   -0.02    0.00  1.0000
  -8  -1   2     210      31       209    0.03    0.00  1.0000
   8   1  -2     150      30       149    0.03    0.00  1.0000
  -8   1   2     206      30       205   -0.03    0.00  1.0000
  -7  -1   2     185      26       182    0.09    0.00  1.0000
   7  -1  -2     126      25       124    0.08    0.00  1.0000
   7   1  -2     164      27       161    0.09    0.00  1.0000
  -7   1   2     147      24       145    0.08    0.00  1.0000
   6  -1  -2     898      73       883    0.21    0.00  1.0000
  -6  -1   2     885      69       870   -0.21    0.00  1.0000
  -6  -1   2     895      70       880   -0.21    0.00  1.0000
  -6   1   2     907      69       892    0.21    0.00  1.0000
   6   1  -2     947      75       932   -0.21    0.00  1.0000
  -6   1   2     895      70       880    0.21    0.00  1.0000
  -5  -1   2    1998     150      2130    1.24    0.00  1.0000
   5  -1  -2    2137     152      2273    1.24    0.00  1.0000
   5  -1  -2    1962     156      2092    1.24    0.00  1.0000
  -5  -1   2    2019     151      2151    1.24    0.00  1.0000
  -5  -1   2    1986     163      2117    1.24    0.00  1.0000
  -5   1   2    2055     149      2188    1.24    0.00  1.0000
   5   1  -2    2002     158      2134    1.24    0.00  1.0000
   5   1  -2    2118     152      2253    1.24    0.00  1.0000
  -5   1   2    1977     150      2108    1.24    0.00  1.0000
  -4  -1   2    3591     256      3564   -0.19    0.00  1.0000
  -4  -1   2    3551     255      3524   -0.19    0.00  1.0000
   4  -1  -2    4064     269      4034    0.20    0.00  1.0000
   4  -1  -2    3948     257      3919    0.20    0.00  1.0000
  -4  -1   2    3970     275      3941   -0.19    0.00  1.0000
   4   1  -2    3864     257      3836   -0.19    0.00  1.0000
   4   1  -2    3881     270      3853   -0.19    0.00  1.0000
  -4   1   2    3855     255      3826    0.20    0.00  1.0000
  -4   1   2    3856     257      3827    0.20    0.00  1.0000
   3  -1  -2   14659    1069     15174    1.81    0.00  1.0000
  -3  -1   2   14339    1000     14844    1.79    0.00  1.0000
  -3  -1   2   14690    1005     15201    1.79    0.00  1.0000
   3  -1  -2   15036    1058     15558    1.81    0.00  1.0000
  -3  -1   2   14978    1069     15494    1.79    0.00  1.0000
   3  -1  -2   14187    1005     14694    1.81    0.00  1.0000
   3   1  -2   14165    1005     14667    1.79    0.00  1.0000
   3   1  -2   14765    1068     15278    1.79    0.00  1.0000
   3   1  -2   14919    1059     15434    1.79    0.00  1.0000
  -3   1   2   15257    1000     15783    1.81    0.00  1.0000
  -3   1   2   15469    1005     15998    1.81    0.00  1.0000
  -2  -1   2   23123    1904     26295    8.65    0.00  1.0000
   2  -1  -2   24899    2015     28183   -8.64    0.00  1.0000
  -2  -1   2   25102    2034     28403    8.65    0.00  1.0000
   2  -1  -2   26851    1913     30258   -8.64    0.00  1.0000
  -2  -1   2   27693    1913     31155    8.65    0.00  1.0000
   2   1  -2   25498    2015     28824    8.65    0.00  1.0000
   2   1  -2   25460    2034     28783    8.65    0.00  1.0000
  -2   1   2   28925    1913     32457   -8.64    0.00  1.0000
   2   1  -2   24311    1913     27561    8.65    0.00  1.0000
  -2   1   2   26589    2015     29979   -8.64    0.00  1.0000
  -1  -1   2     266      27       363   30.30    0.00  1.0000
   1  -1  -2     306      25       320   30.31    0.00  1.0000
   1  -1  -2     288      25       339   30.31    0.00  1.0000
   1   1  -2     200      26       450   30.30    0.00  1.0000
   1   1  -2     212      28       433   30.30    0.00  1.0000
  -1   1   2     305      25       321   30.31    0.00  1.0000
   1   1  -2     287      27       340   30.30    0.00  1.0000
  -1   1   2     301      26       325   30.31    0.00  1.0000
   0  -1  -2   47097    2842     41077  -12.29    0.00  1.0000
   0  -1   2   54650    3011     48159   12.27    0.00  1.0000
   0  -1  -2   50332    2866     44101  -12.29    0.00  1.0000
   0   1  -2   53081    3015     46686   12.27    0.00  1.0000
   0   1   2   45633    2862     39710  -12.29    0.00  1.0000
   0   1   2   47393    3005     41353  -12.29    0.00  1.0000
  -1  -1  -2    3429     754     10117   36.00    0.00  1.0000
  -1  -1  -2    3594     709     10399   36.00    0.00  1.0000
   1  -1   2    4999     710     12711   36.02    0.00  1.0000
  -1  -1  -2    3622     706     10446   36.00    0.00  1.0000
  -1  -1  -2    4250     747     11495   36.00    0.00  1.0000
   1   1   2    3939     747     10980   36.00    0.00  1.0000
   1   1   2    3408     709     10081   36.00    0.00  1.0000
   1   1   2    3504     754     10246   36.00    0.00  1.0000
  -2  -1  -2    8701     714      9835    5.05    0.00  1.0000
  -2  -1  -2    8577     668      9703    5.05    0.00  1.0000
   2  -1   2    8615     707      9748   -5.07    0.00  1.0000
   2  -1   2    9287     672     10462   -5.07    0.00  1.0000
  -2  -1  -2    8315     671      9425    5.05    0.00  1.0000
  -2   1  -2    9943     707     11158   -5.07    0.00  1.0000
  -2   1  -2   10399     672     11641   -5.07    0.00  1.0000
   2   1   2    8494     714      9615    5.05    0.00  1.0000
  -2   1  -2   10254     668     11487   -5.07    0.00  1.0000
   2   1   2    8406     672      9521    5.05    0.00  1.0000
   2   1   2    8619     707      9748    5.05    0.00  1.0000
   3  -1   2    5522     413      5978    2.57    0.00  1.0000
  -3  -1  -2    5282     394      5728    2.57    0.00  1.0000
  -3  -1  -2    5500     420      5955    2.57    0.00  1.0000
  -3  -1  -2    5264     392      5709    2.57    0.00  1.0000
   3  -1   2    5593     395      6052    2.57    0.00  1.0000
  -3   1  -2    6191     392      6673    2.57    0.00  1.0000
   3   1   2    5450     395      5903    2.57    0.00  1.0000
  -3   1  -2    5351     394      5800    2.57    0.00  1.0000
   3   1   2    5512     419      5967    2.57    0.00  1.0000
   3   1   2    5251     414      5695    2.57    0.00  1.0000
   4  -1   2    1927     136      1930   -0.03    0.00  1.0000
  -4  -1  -2    1904     136      1907    0.03    0.00  1.0000
   4  -1   2    2048     141      2051   -0.03    0.00  1.0000
  -4  -1  -2    1884     135      1887    0.03    0.00  1.0000
   4   1   2    1940     142      1943    0.03    0.00  1.0000
  -4   1  -2    2075     135      2078   -0.03    0.00  1.0000
  -4   1  -2    1866     135      1869   -0.03    0.00  1.0000
   4   1   2    2023     137      2026    0.03    0.00  1.0000
  -5  -1  -2     806      71       913    1.57    0.00  1.0000
   5  -1   2     845      73       954    1.56    0.00  1.0000
  -5  -1  -2     851      71       961    1.57    0.00  1.0000
   5  -1   2     931      74      1046    1.56    0.00  1.0000
  -5   1  -2     786      70       891    1.56    0.00  1.0000
   5   1   2     857      73       967    1.57    0.00  1.0000
  -5   1  -2     836      72       945    1.56    0.00  1.0000
   5   1   2     751      75       855    1.57    0.00  1.0000
  -6  -1  -2     390      37       393   -0.06    0.00  1.0000
  -6  -1  -2     355      36       358   -0.06    0.00  1.0000
   6  -1   2     321      36       323    0.05    0.00  1.0000
  -6   1  -2     373      37       375    0.05    0.00  1.0000
  -6   1  -2     395      36       397    0.05    0.00  1.0000
   6   1   2     311      38       313   -0.06    0.00  1.0000
  -7  -1  -2    1470     107      1467    0.04    0.00  1.0000
   7  -1   2    1316     109      1314    0.02    0.00  1.0000
  -7   1  -2    1453     105      1451    0.02    0.00  1.0000
   7   1   2    1494     112      1491    0.04    0.00  1.0000
  -8  -1  -2      22      18        19   -0.27    0.00  1.0000
   8   1   2       4      19         3   -0.27    0.00  1.0000
  -8   1  -2      65      20        60    0.28    0.00  1.0000
  -9  -1  -2      66      23        60    0.31    0.00  1.0000
  -9   1  -2      52      22        47    0.30    0.00  1.0000
 -10  -1  -2      10      22         7   -0.42    0.00  1.0000
 -10   1  -2       0      22         0    0.42    0.00  1.0000
 -11  -1  -2       0      22       -17   -0.28    0.00  1.0000
 -11   1  -2       0      23       -13   -0.29    0.00  1.0000
 -11  -2   2      24      25        20   -0.39    0.00  1.0000
 -11   2   2       2      24         1    0.39    0.00  1.0000
 -10  -2   2      23      23        18   -0.45    0.00  1.0000
 -10   2   2      28      21        23   -0.44    0.00  1.0000
  -9  -2   2      19      20        20   -0.11    0.00  1.0000
  -9   2   2       0      18        -2    0.10    0.00  1.0000
   9   2  -2       5      20         6   -0.11    0.00  1.0000
  -8  -2   2      28      19        29   -0.05    0.00  1.0000
   8   2  -2       0      19        -7   -0.05    0.00  1.0000
  -8   2   2      26      18        27   -0.06    0.00  1.0000
   7  -2  -2     511      52       539    0.52    0.00  1.0000
  -7  -2   2     551      51       580   -0.51    0.00  1.0000
  -7   2   2     501      49       529    0.52    0.00  1.0000
   7   2  -2     558      56       587   -0.51    0.00  1.0000
  -7   2   2     462      48       489    0.52    0.00  1.0000
  -6  -2   2    2504     179      2510   -0.05    0.00  1.0000
  -6  -2   2    2503     195      2509   -0.05    0.00  1.0000
  -6  -2   2    2449     178      2455   -0.05    0.00  1.0000
   6  -2  -2    2655     186      2658   -0.03    0.00  1.0000
   6   2  -2    2592     189      2598   -0.05    0.00  1.0000
  -6   2   2    2581     179      2584   -0.03    0.00  1.0000
  -6   2   2    2534     184      2537   -0.03    0.00  1.0000
  -6   2   2    2642     177      2645   -0.03    0.00  1.0000
  -5  -2   2     728      57       690    0.62    0.00  1.0000
  -5  -2   2     726      56       688    0.62    0.00  1.0000
   5  -2  -2     732      58       694   -0.60    0.00  1.0000
   5  -2  -2     832      58       792   -0.60    0.00  1.0000
  -5  -2   2     794      66       754    0.62    0.00  1.0000
  -5   2   2     845      58       805   -0.60    0.00  1.0000
  -5   2   2     748      57       710   -0.60    0.00  1.0000
   5   2  -2     687      61       650    0.62    0.00  1.0000
   5   2  -2     737      58       698    0.62    0.00  1.0000
  -5   2   2     771      56       732   -0.60    0.00  1.0000
  -4  -2   2   10508     660      9665    3.60    0.00  1.0000
  -4  -2   2   10172     657      9342    3.60    0.00  1.0000
   4  -2  -2   10659     693      9809    3.60    0.00  1.0000
  -4  -2   2   11136     703     10267    3.60    0.00  1.0000
   4  -2  -2   11027     660     10162    3.60    0.00  1.0000
   4   2  -2   10525     660      9681    3.60    0.00  1.0000
  -4   2   2   10735     692      9882    3.60    0.00  1.0000
  -4   2   2   12297     656     11383    3.60    0.00  1.0000
   4   2  -2   10435     695      9595    3.60    0.00  1.0000
  -4   2   2   10868     660     10010    3.60    0.00  1.0000
   3  -2  -2    7337     484      7291   -0.23    0.00  1.0000
  -3  -2   2    7106     482      7063    0.22    0.00  1.0000
   3  -2  -2    6759     508      6715   -0.23    0.00  1.0000
  -3  -2   2    6799     484      6757    0.22    0.00  1.0000
  -3  -2   2    7430     516      7386    0.22    0.00  1.0000
  -3   2   2    8498     481      8449   -0.23    0.00  1.0000
   3   2  -2    7517     515      7473    0.22    0.00  1.0000
  -3   2   2    8193     485      8144   -0.23    0.00  1.0000
   3   2  -2    6996     511      6953    0.22    0.00  1.0000
   3   2  -2    7200     484      7157    0.22    0.00  1.0000
  -3   2   2    7215     508      7169   -0.23    0.00  1.0000
  -2  -2   2    4396     259      3747    4.36    0.00  1.0000
   2  -2  -2    4520     260      3862    4.35    0.00  1.0000
  -2  -2   2    4661     278      3992    4.36    0.00  1.0000
  -2  -2   2    4348     260      3703    4.36    0.00  1.0000
  -2   2   2    4519     273      3861    4.35    0.00  1.0000
  -2   2   2    5130     261      4428    4.35    0.00  1.0000
   2   2  -2    4741     261      4066    4.36    0.00  1.0000
   2   2  -2    4645     277      3977    4.36    0.00  1.0000
   2   2  -2    4315     275      3672    4.36    0.00  1.0000
   1  -2  -2   28395    1296     19219  -25.59    0.00  1.0000
   1  -2  -2   25742    1231     17048  -25.59    0.00  1.0000
   1  -2  -2   27727    1225     18670  -25.59    0.00  1.0000
  -1  -2   2   26792    1308     17901   25.60    0.00  1.0000
  -1   2   2   29909    1297     20468  -25.59    0.00  1.0000
   1   2  -2   27159    1308     18201   25.60    0.00  1.0000
   1   2  -2   31215    1232     21547   25.60    0.00  1.0000
   1   2  -2   25828    1296     17114   25.60    0.00  1.0000
   0  -2  -2    3877      29       485   34.48    0.00  1.0000
   0  -2  -2    3789      30       454   34.48    0.00  1.0000
   0  -2   2    3620      32       397   34.47    0.00  1.0000
   0   2  -2    3703      29       425   34.47    0.00  1.0000
   0   2   2    3840      29       472   34.48    0.00  1.0000
   0   2  -2    3494      31       356   34.47    0.00  1.0000
   0   2   2    3584      32       385   34.48    0.00  1.0000
   1  -2   2    4046     288      4786   -4.77    0.00  1.0000
  -1  -2  -2    3671     286      4377    4.77    0.00  1.0000
  -1  -2  -2    3704     287      4413    4.77    0.00  1.0000
  -1  -2  -2    3433     305      4117    4.77    0.00  1.0000
   1   2   2    3525     303      4218    4.77    0.00  1.0000
  -1   2  -2    3592     285      4291   -4.77    0.00  1.0000
   1   2   2    3495     287      4185    4.77    0.00  1.0000
   1   2   2    3756     306      4470    4.77    0.00  1.0000
  -2  -2  -2    5349     404      5612    1.52    0.00  1.0000
  -2  -2  -2    5785     430      6059    1.52    0.00  1.0000
  -2  -2  -2    5473     403      5739    1.52    0.00  1.0000
   2  -2   2    6359     405      6645    1.52    0.00  1.0000
  -2   2  -2    6936     405      7234    1.52    0.00  1.0000
   2   2   2    5566     426      5835    1.52    0.00  1.0000
   2   2   2    5483     404      5750    1.52    0.00  1.0000
   2   2   2    5862     430      6138    1.52    0.00  1.0000
   3  -2   2       1       6       -13   -0.82    0.00  1.0000
   3  -2   2       5       5        10   -0.82    0.00  1.0000
  -3  -2  -2       1       7       -10    0.82    0.00  1.0000
  -3  -2  -2       1       7       -16    0.82    0.00  1.0000
  -3  -2  -2       2      12         6    0.82    0.00  1.0000
   3   2   2      23      11        33    0.82    0.00  1.0000
  -3   2  -2       1       5       -16   -0.82    0.00  1.0000
  -3   2  -2       1       4        -4   -0.82    0.00  1.0000
  -3   2  -2      18       5        27   -0.82    0.00  1.0000
   3   2   2       1       6       -12    0.82    0.00  1.0000
   3   2   2       6       8        11    0.82    0.00  1.0000
  -4  -2  -2    4972     382      5591    3.65    0.00  1.0000
   4  -2   2    5176     384      5809    3.66    0.00  1.0000
  -4  -2  -2    4741     383      5346    3.65    0.00  1.0000
   4  -2   2    5248     400      5885    3.66    0.00  1.0000
  -4  -2  -2    5114     409      5742    3.65    0.00  1.0000
   4   2   2    5159     404      5789    3.65    0.00  1.0000
  -4   2  -2    5037     383      5661    3.66    0.00  1.0000
  -4   2  -2    5504     380      6156    3.66    0.00  1.0000
   4   2   2    5134     384      5763    3.65    0.00  1.0000
  -5  -2  -2     104      17        85    0.82    0.00  1.0000
  -5  -2  -2     108      25        89    0.82    0.00  1.0000
  -5  -2  -2     145      18       123    0.82    0.00  1.0000
   5  -2   2      91      14        74   -0.81    0.00  1.0000
   5  -2   2     109      17        90   -0.81    0.00  1.0000
   5   2   2     102      18        84    0.82    0.00  1.0000
  -5   2  -2     130      16       109   -0.81    0.00  1.0000
  -5   2  -2     141      18       119   -0.81    0.00  1.0000
   5   2   2     122      18       102    0.82    0.00  1.0000
   6  -2   2    1859     140      1903    0.43    0.00  1.0000
  -6  -2  -2    1936     138      1982    0.45    0.00  1.0000
  -6  -2  -2    1794     136      1839    0.45    0.00  1.0000
   6   2   2    1910     145      1956    0.45    0.00  1.0000
  -6   2  -2    1820     135      1863    0.43    0.00  1.0000
  -6   2  -2    1980     138      2025    0.43    0.00  1.0000
  -7  -2  -2      20      18        25   -0.49    0.00  1.0000
   7   2   2       0      19        -7   -0.49    0.00  1.0000
  -7   2  -2       0      16       -16    0.50    0.00  1.0000
  -8  -2  -2      40      20        43   -0.20    0.00  1.0000
  -8   2  -2      64      20        67   -0.18    0.00  1.0000
   8   2   2      33      22        36   -0.20    0.00  1.0000
  -9  -2  -2     244      37       267   -0.61    0.00  1.0000
  -9   2  -2     244      36       267    0.63    0.00  1.0000
 -10  -2  -2       0      21        -6   -0.16    0.00  1.0000
 -10   2  -2       6      22         7   -0.17    0.00  1.0000
 -11  -2  -2      31      26        30   -0.05    0.00  1.0000
 -11   2  -2      15      25        15    0.04    0.00  1.0000
 -11  -3   2       0      24        -5   -0.46    0.00  1.0000
 -10  -3   2       0      21        -1    0.18    0.00  1.0000
 -10   3   2       0      19        -5   -0.16    0.00  1.0000
  -9  -3   2     140      30       144    0.15    0.00  1.0000
  -9   3   2     129      28       133    0.14    0.00  1.0000
   9   3  -2     137      32       141    0.15    0.00  1.0000
  -8  -3   2       9      17        10   -0.10    0.00  1.0000
  -8   3   2       4      17         4    0.09    0.00  1.0000
   8   3  -2       0      19        -2   -0.10    0.00  1.0000
  -7  -3   2     471      57       475    0.08    0.00  1.0000
  -7  -3   2     432      44       436    0.08    0.00  1.0000
   7   3  -2     332      45       335    0.08    0.00  1.0000
  -7   3   2     394      40       398    0.08    0.00  1.0000
  -6  -3   2      42      16        40    0.12    0.00  1.0000
   6  -3  -2      12      15        11   -0.13    0.00  1.0000
  -6  -3   2      18      17        17    0.12    0.00  1.0000
  -6  -3   2       0      26       -22    0.12    0.00  1.0000
  -6   3   2      46      15        44   -0.13    0.00  1.0000
  -6   3   2      29      16        27   -0.13    0.00  1.0000
   6   3  -2       0      18        -6    0.12    0.00  1.0000
  -6   3   2      42      16        40   -0.13    0.00  1.0000
   5  -3  -2    1612     134      1722    1.16    0.00  1.0000
   5  -3  -2    1816     132      1933    1.16    0.00  1.0000
  -5  -3   2    1720     131      1835    1.17    0.00  1.0000
  -5  -3   2    1783     143      1900    1.17    0.00  1.0000
  -5  -3   2    1681     131      1795    1.17    0.00  1.0000
  -5   3   2    1939     130      2060    1.16    0.00  1.0000
  -5   3   2    1789     131      1905    1.16    0.00  1.0000
   5   3  -2    1694     140      1808    1.17    0.00  1.0000
  -5   3   2    1750     134      1865    1.16    0.00  1.0000
   5   3  -2    1712     132      1827    1.17    0.00  1.0000
  -4  -3   2    1284      91      1281   -0.04    0.00  1.0000
  -4  -3   2    1244      91      1241   -0.04    0.00  1.0000
   4  -3  -2    1230      90      1227    0.04    0.00  1.0000
  -4  -3   2    1268      98      1265   -0.04    0.00  1.0000
   4   3  -2    1221      97      1218   -0.04    0.00  1.0000
  -4   3   2    1307      92      1304    0.04    0.00  1.0000
  -4   3   2    1345      91      1342    0.04    0.00  1.0000
   4   3  -2    1246      91      1243   -0.04    0.00  1.0000
  -3  -3   2       1      11        17    4.40    0.00  1.0000
   3  -3  -2       4       7        11    4.40    0.00  1.0000
  -3   3   2       1       7        17    4.40    0.00  1.0000
  -3   3   2       7       6         6    4.40    0.00  1.0000
   3   3  -2       6       7         7    4.40    0.00  1.0000
   3   3  -2       1      10        18    4.40    0.00  1.0000
   3   3  -2       2      10        15    4.40    0.00  1.0000
  -3   3   2      26       7        -6    4.40    0.00  1.0000
  -2  -3   2    1407      60       815    7.68    0.00  1.0000
   2  -3  -2    1361      55       780   -7.68    0.00  1.0000
  -2   3   2    1361      57       780   -7.68    0.00  1.0000
   2   3  -2    1416      60       822    7.68    0.00  1.0000
   2   3  -2    1242      60       691    7.68    0.00  1.0000
   1  -3  -2    1390      45       761    8.31    0.00  1.0000
  -1  -3   2    1226      51       640    8.32    0.00  1.0000
   1  -3  -2    1217      46       634    8.31    0.00  1.0000
  -1  -3   2    1326      47       713    8.32    0.00  1.0000
  -1  -3   2    1365      46       742    8.32    0.00  1.0000
   1   3  -2    1090      50       543    8.32    0.00  1.0000
   1   3  -2    1344      51       726    8.32    0.00  1.0000
  -1   3   2    1197      46       620    8.31    0.00  1.0000
   1   3  -2    1194      46       617    8.32    0.00  1.0000
  -1   3   2    1253      50       660    8.31    0.00  1.0000
   0  -3  -2     552      12       145   -9.81    0.00  1.0000
   0  -3   2     496      10       117    9.81    0.00  1.0000
   0  -3   2     432       9        87    9.81    0.00  1.0000
   0   3   2     524       9       131   -9.81    0.00  1.0000
   1  -3   2    5838     341      5473    2.08    0.00  1.0000
  -1  -3  -2    5502     325      5145    2.10    0.00  1.0000
   1  -3   2    5765     324      5402    2.08    0.00  1.0000
  -1  -3  -2    5390     324      5036    2.10    0.00  1.0000
  -1  -3  -2    4879     345      4543    2.10    0.00  1.0000
   1   3   2    4957     345      4618    2.10    0.00  1.0000
   1   3   2    4834     324      4499    2.10    0.00  1.0000
   1   3   2    4991     343      4651    2.10    0.00  1.0000
  -1   3  -2    5250     324      4904    2.08    0.00  1.0000
  -2  -3  -2    1441     125      1754    3.36    0.00  1.0000
   2  -3   2    1722     125      2063   -3.37    0.00  1.0000
  -2  -3  -2    1468     125      1784    3.36    0.00  1.0000
  -2  -3  -2    1476     133      1792    3.36    0.00  1.0000
  -2   3  -2    1541     122      1865   -3.37    0.00  1.0000
   2   3   2    1570     133      1896    3.36    0.00  1.0000
   2   3   2    1506     133      1825    3.36    0.00  1.0000
   2   3   2    1478     125      1795    3.36    0.00  1.0000
  -3  -3  -2    4505     342      4847    2.14    0.00  1.0000
  -3  -3  -2    4500     343      4842    2.14    0.00  1.0000
   3  -3   2    4840     343      5192    2.13    0.00  1.0000
  -3  -3  -2    4594     365      4939    2.14    0.00  1.0000
  -3   3  -2    5154     343      5517    2.13    0.00  1.0000
  -3   3  -2    5431     340      5803    2.13    0.00  1.0000
   3   3   2    4695     362      5044    2.14    0.00  1.0000
   3   3   2    4826     365      5180    2.14    0.00  1.0000
   3   3   2    4700     343      5049    2.14    0.00  1.0000
  -4  -3  -2     716      53       714    0.03    0.00  1.0000
  -4  -3  -2     708      54       706    0.03    0.00  1.0000
   4  -3   2     756      54       753   -0.04    0.00  1.0000
  -4  -3  -2     587      59       585    0.03    0.00  1.0000
   4   3   2     646      57       644    0.03    0.00  1.0000
  -4   3  -2     666      50       663   -0.04    0.00  1.0000
   4   3   2     644      54       642    0.03    0.00  1.0000
  -4   3  -2     726      53       723   -0.04    0.00  1.0000
  -5  -3  -2      54      20        30    1.62    0.00  1.0000
   5  -3   2      35       8        16    1.61    0.00  1.0000
  -5  -3  -2      33      12        15    1.62    0.00  1.0000
  -5  -3  -2      38      12        18    1.62    0.00  1.0000
   5  -3   2      25      11        10    1.61    0.00  1.0000
   5   3   2      30      13        13    1.62    0.00  1.0000
   5   3   2       4      11        -8    1.62    0.00  1.0000
  -5   3  -2      19      11         6    1.61    0.00  1.0000
  -5   3  -2      40      11        20    1.61    0.00  1.0000
  -5   3  -2      47       8        25    1.61    0.00  1.0000
  -6  -3  -2      43      27        33    0.72    0.00  1.0000
   6  -3   2      19      12        12   -0.73    0.00  1.0000
  -6  -3  -2       1      16         0    0.72    0.00  1.0000
  -6  -3  -2       1      14        -8    0.72    0.00  1.0000
  -6   3  -2       8      11         4   -0.73    0.00  1.0000
   6   3   2       1      15       -40    0.72    0.00  1.0000
  -6   3  -2      34      16        25   -0.73    0.00  1.0000
  -6   3  -2       5      15         2   -0.73    0.00  1.0000
  -7  -3  -2     955      79       964    0.12    0.00  1.0000
  -7   3  -2    1009      77      1018    0.12    0.00  1.0000
   7   3   2     990      84       999    0.12    0.00  1.0000
  -8  -3  -2      88      22        81   -0.31    0.00  1.0000
  -8   3  -2      65      20        59    0.32    0.00  1.0000
   8   3   2      76      24        70   -0.31    0.00  1.0000
  -9  -3  -2      28      20        19    0.78    0.00  1.0000
  -9   3  -2       1      17       -28    0.78    0.00  1.0000
   9   3   2       1      17       -35    0.78    0.00  1.0000
 -10  -3  -2       2      23         1    0.48    0.00  1.0000
 -11  -3  -2       3      26         2   -0.22    0.00  1.0000
 -10  -4   2     108      31       114   -0.26    0.00  1.0000
  -9  -4   2      30      22        39    0.64    0.00  1.0000
   9   4  -2      16      22        22    0.64    0.00  1.0000
  -8  -4   2     420      49       424   -0.09    0.00  1.0000
  -8  -4   2     478      65       483   -0.09    0.00  1.0000
   8   4  -2     503      55       508   -0.09    0.00  1.0000
  -8   4   2     532      48       536   -0.08    0.00  1.0000
  -7  -4   2       0      16       -13   -0.37    0.00  1.0000
  -7  -4   2       0      29        -9   -0.37    0.00  1.0000
  -7   4   2       0      12       -37    0.39    0.00  1.0000
   7   4  -2       0      17       -56   -0.37    0.00  1.0000
  -6  -4   2       9      14         4    0.83    0.00  1.0000
  -6  -4   2      46      16        34    0.83    0.00  1.0000
  -6  -4   2      87      29        70    0.83    0.00  1.0000
  -6   4   2      26      10        17    0.82    0.00  1.0000
  -6   4   2      30      15        20    0.82    0.00  1.0000
   6   4  -2      17      18        10    0.83    0.00  1.0000
  -6   4   2      80      15        64    0.82    0.00  1.0000
  -5  -4   2     885      76       911    0.37    0.00  1.0000
   5  -4  -2     888      68       913   -0.36    0.00  1.0000
  -5  -4   2     848      68       874    0.37    0.00  1.0000
  -5  -4   2     784      67       809    0.37    0.00  1.0000
  -5   4   2     909      68       935   -0.36    0.00  1.0000
  -5   4   2     860      65       885   -0.36    0.00  1.0000
  -5   4   2     829      67       854   -0.36    0.00  1.0000
   5   4  -2     828      74       853    0.37    0.00  1.0000
   5   4  -2     903      69       929    0.37    0.00  1.0000
  -4  -4   2    1896     158      2165    2.56    0.00  1.0000
  -4  -4   2    1841     147      2107    2.56    0.00  1.0000
  -4  -4   2    1767     147      2027    2.56    0.00  1.0000
   4  -4  -2    1862     147      2129    2.56    0.00  1.0000
  -4   4   2    1818     151      2082    2.56    0.00  1.0000
  -4   4   2    1987     144      2263    2.56    0.00  1.0000
   4   4  -2    1874     148      2142    2.56    0.00  1.0000
   4   4  -2    1789     156      2051    2.56    0.00  1.0000
  -4   4   2    1916     147      2187    2.56    0.00  1.0000
  -3  -4   2    5765     382      5532   -1.33    0.00  1.0000
  -3  -4   2    6153     409      5912   -1.33    0.00  1.0000
   3  -4  -2    5837     383      5601    1.34    0.00  1.0000
  -3  -4   2    5797     383      5563   -1.33    0.00  1.0000
   3   4  -2    6014     384      5776   -1.33    0.00  1.0000
  -3   4   2    6035     401      5795    1.34    0.00  1.0000
   3   4  -2    6042     406      5803   -1.33    0.00  1.0000
  -3   4   2    6264     383      6019    1.34    0.00  1.0000
  -3   4   2    6189     379      5945    1.34    0.00  1.0000
   2  -4  -2    5616     449      6434    4.52    0.00  1.0000
  -2  -4   2    5624     448      6441    4.51    0.00  1.0000
  -2  -4   2    6086     480      6935    4.51    0.00  1.0000
  -2  -4   2    6185     450      7041    4.51    0.00  1.0000
   2   4  -2    5803     475      6633    4.51    0.00  1.0000
  -2   4   2    6047     473      6895    4.52    0.00  1.0000
   2   4  -2    5898     450      6734    4.51    0.00  1.0000
   2   4  -2    6294     480      7157    4.51    0.00  1.0000
  -2   4   2    6173     449      7029    4.52    0.00  1.0000
   1  -4  -2    3075     260      4148   -7.67    0.00  1.0000
   1  -4  -2    3040     258      4108   -7.67    0.00  1.0000
  -1  -4   2    3082     260      4158    7.68    0.00  1.0000
  -1  -4   2    2810     278      3841    7.68    0.00  1.0000
  -1   4   2    2769     259      3791   -7.67    0.00  1.0000
   1   4  -2    2763     276      3786    7.68    0.00  1.0000
  -1   4   2    2930     275      3980   -7.67    0.00  1.0000
   1   4  -2    2646     260      3649    7.68    0.00  1.0000
   0  -4  -2    4012     261      4003    0.06    0.00  1.0000
   0  -4   2    4576     261      4566    0.06    0.00  1.0000
   0  -4   2    3974     261      3964    0.06    0.00  1.0000
   0  -4   2    3348     261      3339    0.06    0.00  1.0000
   0   4  -2    4256     277      4246    0.06    0.00  1.0000
   0   4   2    3872     277      3863    0.06    0.00  1.0000
   0   4   2    3807     262      3798    0.06    0.00  1.0000
  -1  -4  -2   11927     804     11009    3.67    0.00  1.0000
  -1  -4  -2   12397     755     11461    3.67    0.00  1.0000
  -1  -4  -2   13063     753     12102    3.67    0.00  1.0000
   1  -4   2   12492     755     11548   -3.69    0.00  1.0000
  -1   4  -2   14242     796     13233   -3.69    0.00  1.0000
   1   4   2   11723     755     10813    3.67    0.00  1.0000
   1   4   2   11619     797     10713    3.67    0.00  1.0000
  -1   4  -2   12505     755     11560   -3.69    0.00  1.0000
   1   4   2   11950     803     11031    3.67    0.00  1.0000
   2  -4   2    6328     398      6455   -0.68    0.00  1.0000
  -2  -4  -2    5663     397      5779   -0.66    0.00  1.0000
   2  -4   2    5949     417      6072   -0.68    0.00  1.0000
  -2  -4  -2    5809     424      5927   -0.66    0.00  1.0000
  -2  -4  -2    5588     397      5704   -0.66    0.00  1.0000
   2   4   2    5606     398      5722   -0.66    0.00  1.0000
  -2   4  -2    5772     397      5893   -0.68    0.00  1.0000
  -2   4  -2    5877     394      5999   -0.68    0.00  1.0000
   2   4   2    5689     421      5806   -0.66    0.00  1.0000
  -2   4  -2    6673     417      6803   -0.68    0.00  1.0000
   2   4   2    5867     423      5985   -0.66    0.00  1.0000
  -3  -4  -2    1548     126      1727   -1.90    0.00  1.0000
  -3  -4  -2    1700     135      1887   -1.90    0.00  1.0000
  -3  -4  -2    1637     126      1821   -1.90    0.00  1.0000
   3  -4   2    1720     126      1911    1.92    0.00  1.0000
  -3   4  -2    1649     122      1836    1.92    0.00  1.0000
   3   4   2    1586     134      1767   -1.90    0.00  1.0000
  -3   4  -2    1594     125      1778    1.92    0.00  1.0000
   3   4   2    1763     135      1954   -1.90    0.00  1.0000
   3   4   2    1611     126      1794   -1.90    0.00  1.0000
  -4  -4  -2      53      18       108    2.65    0.00  1.0000
  -4  -4  -2      46      15        98    2.65    0.00  1.0000
  -4  -4  -2      41      21        90    2.65    0.00  1.0000
   4  -4   2      44      16        94    2.65    0.00  1.0000
   4   4   2      59      19       116    2.65    0.00  1.0000
   4   4   2      55      17       110    2.65    0.00  1.0000
  -4   4  -2      44      15        94    2.65    0.00  1.0000
  -4   4  -2      43      14        93    2.65    0.00  1.0000
  -5  -4  -2     147      28       174    0.92    0.00  1.0000
   5  -4   2      87      19       109   -0.93    0.00  1.0000
  -5  -4  -2     101      18       124    0.92    0.00  1.0000
  -5  -4  -2      80      19       100    0.92    0.00  1.0000
   5   4   2      98      20       121    0.92    0.00  1.0000
  -5   4  -2     122      17       147   -0.93    0.00  1.0000
  -5   4  -2     122      19       147   -0.93    0.00  1.0000
   5   4   2     107      22       130    0.92    0.00  1.0000
  -6  -4  -2      21      14        25    0.32    0.00  1.0000
  -6  -4  -2      21      25        25    0.32    0.00  1.0000
  -6  -4  -2      16      14        19    0.32    0.00  1.0000
   6   4   2      10      18        13    0.32    0.00  1.0000
  -6   4  -2      29      16        33    0.33    0.00  1.0000
  -7  -4  -2      64      21        65   -0.08    0.00  1.0000
  -7  -4  -2      91      35        93   -0.08    0.00  1.0000
   7   4   2     126      27       128   -0.08    0.00  1.0000
  -7   4  -2      65      19        66    0.08    0.00  1.0000
  -8  -4  -2       0      16       -17    0.36    0.00  1.0000
   8   4   2       4      19         6    0.36    0.00  1.0000
  -8   4  -2       0      15       -31    0.37    0.00  1.0000
  -9  -4  -2      13      18        10    0.42    0.00  1.0000
   9   4   2       5      22         3    0.42    0.00  1.0000
 -10  -4  -2       0      21       -13   -0.30    0.00  1.0000
 -10  -5   2      13      22        10    0.37    0.00  1.0000
  10   5  -2      31      25        26    0.37    0.00  1.0000
  -9  -5   2      35      20        35    0.02    0.00  1.0000
   9   5  -2       0      21       -23    0.02    0.00  1.0000
  -8  -5   2      14      18        11    0.34    0.00  1.0000
   8   5  -2       0      21        -5    0.34    0.00  1.0000
  -7  -5   2     213      41       210    0.10    0.00  1.0000
  -7  -5   2     156      28       153    0.10    0.00  1.0000
  -7   5   2     206      26       202    0.11    0.00  1.0000
   7   5  -2     178      33       175    0.10    0.00  1.0000
  -6  -5   2      50      27        48   -0.12    0.00  1.0000
  -6  -5   2      57      18        55   -0.12    0.00  1.0000
  -6  -5   2      50      15        48   -0.12    0.00  1.0000
   6   5  -2      41      19        39   -0.12    0.00  1.0000
  -6   5   2      43      14        41    0.11    0.00  1.0000
  -6   5   2      49      16        47    0.11    0.00  1.0000
  -5  -5   2      55      23        83    1.44    0.00  1.0000
  -5  -5   2      68      18        99    1.44    0.00  1.0000
   5  -5  -2      50      16        76    1.42    0.00  1.0000
  -5  -5   2      45      16        70    1.44    0.00  1.0000
  -5   5   2      73      17       104    1.42    0.00  1.0000
   5   5  -2      65      18        95    1.44    0.00  1.0000
  -5   5   2      66      16        96    1.42    0.00  1.0000
   5   5  -2      49      19        75    1.44    0.00  1.0000
  -5   5   2      54      14        81    1.42    0.00  1.0000
  -4  -5   2    1998     149      2007    0.08    0.00  1.0000
  -4  -5   2    1903     137      1911    0.08    0.00  1.0000
  -4  -5   2    1911     138      1919    0.08    0.00  1.0000
   4  -5  -2    2056     137      2063   -0.07    0.00  1.0000
  -4   5   2    1949     136      1956   -0.07    0.00  1.0000
   4   5  -2    2027     138      2036    0.08    0.00  1.0000
  -4   5   2    1915     141      1922   -0.07    0.00  1.0000
  -4   5   2    2067     134      2074   -0.07    0.00  1.0000
   4   5  -2    1926     147      1934    0.08    0.00  1.0000
   3  -5  -2    3278     244      3639    2.63    0.00  1.0000
  -3  -5   2    3401     263      3768    2.63    0.00  1.0000
  -3  -5   2    3196     245      3552    2.63    0.00  1.0000
  -3  -5   2    3345     245      3709    2.63    0.00  1.0000
   3   5  -2    3222     245      3580    2.63    0.00  1.0000
  -3   5   2    3262     256      3622    2.63    0.00  1.0000
   3   5  -2    3243     261      3602    2.63    0.00  1.0000
  -3   5   2    3205     244      3562    2.63    0.00  1.0000
  -3   5   2    3484     241      3855    2.63    0.00  1.0000
   2  -5  -2     132      16       180    1.66    0.00  1.0000
  -2  -5   2     136      21       185   -1.67    0.00  1.0000
  -2  -5   2     126      16       173   -1.67    0.00  1.0000
  -2  -5   2     115      18       160   -1.67    0.00  1.0000
   2   5  -2     120      21       167   -1.67    0.00  1.0000
   2   5  -2     112      17       157   -1.67    0.00  1.0000
  -2   5   2     117      15       163    1.66    0.00  1.0000
  -2   5   2     146      19       197    1.66    0.00  1.0000
   2   5  -2     109      20       153   -1.67    0.00  1.0000
  -1  -5   2     264      15       188    2.17    0.00  1.0000
   1  -5  -2     282      14       203    2.19    0.00  1.0000
   1  -5  -2     247      14       173    2.19    0.00  1.0000
  -1  -5   2     264      20       188    2.17    0.00  1.0000
  -1  -5   2     265      17       189    2.17    0.00  1.0000
   1   5  -2     246      15       173    2.17    0.00  1.0000
  -1   5   2     249      19       175    2.19    0.00  1.0000
  -1   5   2     237      13       165    2.19    0.00  1.0000
   1   5  -2     261      20       186    2.17    0.00  1.0000
   0  -5  -2     853      66       948    1.35    0.00  1.0000
   0  -5   2     759      64       849   -1.37    0.00  1.0000
   0  -5   2     963      65      1065   -1.37    0.00  1.0000
   0  -5   2     851      64       947   -1.37    0.00  1.0000
   0   5  -2     905      72      1004   -1.37    0.00  1.0000
   0   5   2     922      72      1020    1.35    0.00  1.0000
  -1  -5  -2      25       6        35   -0.77    0.00  1.0000
  -1  -5  -2      20       9        29   -0.77    0.00  1.0000
   1  -5   2      23       5        32   -0.77    0.00  1.0000
  -1  -5  -2      19       8        28   -0.77    0.00  1.0000
  -1   5  -2      19       5        28   -0.77    0.00  1.0000
  -1   5  -2      44       9        57   -0.77    0.00  1.0000
   1   5   2      14       5        21   -0.77    0.00  1.0000
   1   5   2      15       9        23   -0.77    0.00  1.0000
   2  -5   2     620      37       543    1.37    0.00  1.0000
  -2  -5  -2     560      42       488   -1.35    0.00  1.0000
  -2  -5  -2     542      37       471   -1.35    0.00  1.0000
  -2  -5  -2     556      39       484   -1.35    0.00  1.0000
  -2   5  -2     531      37       460    1.37    0.00  1.0000
   2   5   2     517      37       448   -1.35    0.00  1.0000
   2   5   2     550      43       478   -1.35    0.00  1.0000
   2   5   2     640      43       563   -1.35    0.00  1.0000
  -2   5  -2     664      38       584    1.37    0.00  1.0000
  -3  -5  -2    2105     129      1845    2.50    0.00  1.0000
   3  -5   2    2277     128      2007    2.50    0.00  1.0000
  -3  -5  -2    2154     139      1891    2.50    0.00  1.0000
  -3  -5  -2    2188     130      1923    2.50    0.00  1.0000
   3   5   2    2177     138      1913    2.50    0.00  1.0000
  -3   5  -2    1867     127      1623    2.50    0.00  1.0000
  -3   5  -2    2201     125      1936    2.50    0.00  1.0000
   3   5   2    2136     129      1874    2.50    0.00  1.0000
  -4  -5  -2     340      35       337    0.07    0.00  1.0000
   4  -5   2     244      27       241   -0.09    0.00  1.0000
  -4  -5  -2     260      29       257    0.07    0.00  1.0000
  -4  -5  -2     246      27       243    0.07    0.00  1.0000
  -4   5  -2     294      28       291   -0.09    0.00  1.0000
  -4   5  -2     263      24       260   -0.09    0.00  1.0000
   4   5   2     250      28       247    0.07    0.00  1.0000
   4   5   2     356      35       353    0.07    0.00  1.0000
  -5  -5  -2     851      79       937    1.24    0.00  1.0000
   5  -5   2     928      72      1017    1.23    0.00  1.0000
  -5  -5  -2     892      71       980    1.24    0.00  1.0000
  -5  -5  -2     791      71       874    1.24    0.00  1.0000
  -5   5  -2     856      67       942    1.23    0.00  1.0000
  -5   5  -2     834      70       919    1.23    0.00  1.0000
   5   5   2     829      72       914    1.24    0.00  1.0000
   5   5   2     792      77       875    1.24    0.00  1.0000
  -6  -5  -2      12      24        12   -0.06    0.00  1.0000
  -6  -5  -2       4      14         4   -0.06    0.00  1.0000
  -6  -5  -2       7      13         7   -0.06    0.00  1.0000
  -6   5  -2       8      13         8    0.05    0.00  1.0000
  -6   5  -2       1      12         1    0.05    0.00  1.0000
   6   5   2       0      13       -23   -0.06    0.00  1.0000
  -7  -5  -2      49      30        52    0.16    0.00  1.0000
  -7  -5  -2       0      16        -4    0.16    0.00  1.0000
   7   5   2       2      18         2    0.16    0.00  1.0000
  -7   5  -2      13      16        15    0.18    0.00  1.0000
  -8  -5  -2      26      17        22    0.36    0.00  1.0000
   8   5   2      38      21        33    0.36    0.00  1.0000
  -9  -5  -2      21      19        25    0.34    0.00  1.0000
   9   5   2       0      23        -4    0.34    0.00  1.0000
 -10  -5  -2       2      19       -25    1.13    0.00  1.0000
 -10  -6   2      34      25        39    0.36    0.00  1.0000
  10   6  -2       3      25         5    0.36    0.00  1.0000
  -9  -6   2      12      20        13    0.17    0.00  1.0000
   9   6  -2       7      24         8    0.17    0.00  1.0000
  -8  -6   2      77      24        76   -0.03    0.00  1.0000
   8   6  -2      35      24        35   -0.03    0.00  1.0000
  -7  -6   2      20      17        16   -0.43    0.00  1.0000
  -7  -6   2      21      27        17   -0.43    0.00  1.0000
   7   6  -2       0      19       -15   -0.43    0.00  1.0000
  -6  -6   2     493      45       471    0.44    0.00  1.0000
  -6  -6   2     586      57       562    0.44    0.00  1.0000
  -6  -6   2     486      46       464    0.44    0.00  1.0000
  -6   6   2     507      45       485    0.42    0.00  1.0000
   6   6  -2     524      53       501    0.44    0.00  1.0000
  -5  -6   2     172      24       175    0.10    0.00  1.0000
  -5  -6   2     176      32       179    0.10    0.00  1.0000
  -5  -6   2     182      24       185    0.10    0.00  1.0000
   5  -6  -2     211      24       214   -0.10    0.00  1.0000
   5   6  -2     195      30       198    0.10    0.00  1.0000
  -5   6   2     178      22       181   -0.10    0.00  1.0000
  -5   6   2     204      21       207   -0.10    0.00  1.0000
  -5   6   2     236      24       240   -0.10    0.00  1.0000
   5   6  -2     223      26       226    0.10    0.00  1.0000
  -4  -6   2      32      14        50    1.21    0.00  1.0000
  -4  -6   2      32      18        50    1.21    0.00  1.0000
  -4  -6   2      27      12        43    1.21    0.00  1.0000
   4  -6  -2      36      13        55    1.22    0.00  1.0000
   4   6  -2      29      13        46    1.21    0.00  1.0000
   4   6  -2      11      15        22    1.21    0.00  1.0000
  -4   6   2      19      10        33    1.22    0.00  1.0000
  -4   6   2       7      11        16    1.22    0.00  1.0000
   3  -6  -2       1       7        -1    0.87    0.00  1.0000
  -3  -6   2       2       8         6   -0.88    0.00  1.0000
  -3  -6   2       1      11         5   -0.88    0.00  1.0000
  -3  -6   2       1       8        -3   -0.88    0.00  1.0000
  -3   6   2       0       7         2    0.87    0.00  1.0000
   3   6  -2       2       8         6   -0.88    0.00  1.0000
  -3   6   2       1       8        -6    0.87    0.00  1.0000
   3   6  -2       2      11         6   -0.88    0.00  1.0000
  -3   6   2       5       5        10    0.87    0.00  1.0000
  -2  -6   2     531      49       689    2.74    0.00  1.0000
  -2  -6   2     530      54       688    2.74    0.00  1.0000
   2  -6  -2     445      45       591    2.75    0.00  1.0000
  -2  -6   2     492      47       644    2.74    0.00  1.0000
   2   6  -2     507      47       661    2.74    0.00  1.0000
   2   6  -2     434      53       577    2.74    0.00  1.0000
  -2   6   2     502      50       656    2.75    0.00  1.0000
  -2   6   2     511      45       667    2.75    0.00  1.0000
   1  -6  -2    3511     223      3743    1.65    0.00  1.0000
  -1  -6   2    3264     226      3488   -1.65    0.00  1.0000
  -1  -6   2    3089     243      3307   -1.65    0.00  1.0000
  -1  -6   2    3175     225      3396   -1.65    0.00  1.0000
  -1   6   2    3207     240      3429    1.65    0.00  1.0000
   1   6  -2    3043     241      3260   -1.65    0.00  1.0000
   1   6  -2    2934     225      3147   -1.65    0.00  1.0000
   0  -6   2    4055     247      3854    1.37    0.00  1.0000
   0  -6  -2    4000     248      3801    1.37    0.00  1.0000
   0   6   2    3843     265      3648    1.37    0.00  1.0000
   0   6  -2    3903     265      3706    1.37    0.00  1.0000
  -1  -6  -2    8411     567      8715    1.41    0.00  1.0000
  -1  -6  -2    8100     567      8398    1.41    0.00  1.0000
  -1  -6  -2    8363     607      8666    1.41    0.00  1.0000
   1  -6   2    8496     568      8798   -1.39    0.00  1.0000
   1   6   2    7903     602      8197    1.41    0.00  1.0000
  -1   6  -2    9011     600      9322   -1.39    0.00  1.0000
   1   6   2    8066     568      8363    1.41    0.00  1.0000
  -2  -6  -2    7803     458      7154    3.22    0.00  1.0000
  -2  -6  -2    7439     457      6806    3.22    0.00  1.0000
   2  -6   2    7408     457      6774    3.22    0.00  1.0000
  -2  -6  -2    7655     490      7012    3.22    0.00  1.0000
   2   6   2    7179     486      6557    3.22    0.00  1.0000
   2   6   2    7299     458      6672    3.22    0.00  1.0000
  -2   6  -2    7489     457      6852    3.22    0.00  1.0000
  -2   6  -2    8281     482      7610    3.22    0.00  1.0000
   3  -6   2     878      59       799    1.17    0.00  1.0000
  -3  -6  -2     949      62       867   -1.16    0.00  1.0000
  -3  -6  -2     923      67       842   -1.16    0.00  1.0000
  -3  -6  -2     915      60       835   -1.16    0.00  1.0000
  -3   6  -2     893      59       813    1.17    0.00  1.0000
   3   6   2     863      60       785   -1.16    0.00  1.0000
  -3   6  -2     870      59       791    1.17    0.00  1.0000
   3   6   2     903      67       823   -1.16    0.00  1.0000
  -4  -6  -2       4      15         0    1.68    0.00  1.0000
  -4  -6  -2       4      10        -9    1.68    0.00  1.0000
   4  -6   2       4       9       -11    1.67    0.00  1.0000
  -4  -6  -2       4       9        -6    1.68    0.00  1.0000
  -4   6  -2       4       7       -11    1.67    0.00  1.0000
  -4   6  -2       4       5        -2    1.67    0.00  1.0000
   4   6   2       4      10       -11    1.68    0.00  1.0000
   4   6   2       4      13        -1    1.68    0.00  1.0000
  -5  -6  -2       4      13         3   -0.17    0.00  1.0000
   5  -6   2       0      11        -6    0.15    0.00  1.0000
  -5  -6  -2      37      20        35   -0.17    0.00  1.0000
  -5  -6  -2       0      11        -1   -0.17    0.00  1.0000
   5   6   2       0      14         0   -0.17    0.00  1.0000
  -5   6  -2      13      12        12    0.15    0.00  1.0000
  -5   6  -2       4       9         3    0.15    0.00  1.0000
   5   6   2       0      12       -10   -0.17    0.00  1.0000
  -6  -6  -2       9      14         5    0.63    0.00  1.0000
  -6  -6  -2       7      23         4    0.63    0.00  1.0000
  -6  -6  -2       1      12       -20    0.63    0.00  1.0000
  -6   6  -2       1      15        -5    0.65    0.00  1.0000
   6   6   2      13      16         8    0.63    0.00  1.0000
  -7  -6  -2      67      22        59   -0.44    0.00  1.0000
  -7  -6  -2     100      33        90   -0.44    0.00  1.0000
   7   6   2     119      26       108   -0.44    0.00  1.0000
  -8  -6  -2      90      25        82    0.35    0.00  1.0000
   8   6   2     162      31       152    0.35    0.00  1.0000
  -9  -6  -2       0      19       -13    0.21    0.00  1.0000
   9   6   2       7      23         6    0.21    0.00  1.0000
 -10  -6  -2       8      24         7    0.15    0.00  1.0000
  10   6   2       0      25       -13    0.15    0.00  1.0000
 -10  -7   2      18      24        21    0.26    0.00  1.0000
  10   7  -2       9      27        11    0.26    0.00  1.0000
  -9  -7   2       0      18       -12   -0.15    0.00  1.0000
   9   7  -2      30      28        28   -0.15    0.00  1.0000
  -8  -7   2      26      20        26    0.01    0.00  1.0000
   8   7  -2      16      22        16    0.01    0.00  1.0000
  -7  -7   2     223      40       239   -0.44    0.00  1.0000
  -7  -7   2     150      29       163   -0.44    0.00  1.0000
   7   7  -2     128      32       140   -0.44    0.00  1.0000
  -6  -7   2       0      17        -6    0.23    0.00  1.0000
  -6  -7   2       5      15         4    0.23    0.00  1.0000
  -6  -7   2       2      24         1    0.23    0.00  1.0000
  -6   7   2       0      14        -9   -0.23    0.00  1.0000
   6   7  -2      12      20        10    0.23    0.00  1.0000
   5  -7  -2     309      29       278    0.77    0.00  1.0000
  -5  -7   2     287      28       258    0.76    0.00  1.0000
  -5  -7   2     323      38       292    0.76    0.00  1.0000
  -5  -7   2     255      29       227    0.76    0.00  1.0000
   5   7  -2     291      29       261    0.76    0.00  1.0000
   5   7  -2     267      34       239    0.76    0.00  1.0000
   4  -7  -2     181      21       167   -0.45    0.00  1.0000
  -4  -7   2     212      22       197    0.45    0.00  1.0000
  -4  -7   2     219      29       204    0.45    0.00  1.0000
  -4  -7   2     208      24       193    0.45    0.00  1.0000
   4   7  -2     224      29       209    0.45    0.00  1.0000
  -4   7   2     188      20       174   -0.45    0.00  1.0000
   4   7  -2     189      22       175    0.45    0.00  1.0000
  -4   7   2     211      22       196   -0.45    0.00  1.0000
  -3  -7   2     860      68       914    0.77    0.00  1.0000
  -3  -7   2     837      73       890    0.77    0.00  1.0000
  -3  -7   2     814      65       866    0.77    0.00  1.0000
   3  -7  -2     848      64       901    0.77    0.00  1.0000
  -3   7   2     844      64       897    0.77    0.00  1.0000
   3   7  -2     822      74       875    0.77    0.00  1.0000
  -3   7   2     864      68       918    0.77    0.00  1.0000
   3   7  -2     874      66       928    0.77    0.00  1.0000
  -2  -7   2      69      15        95   -1.23    0.00  1.0000
  -2  -7   2      69      12        95   -1.23    0.00  1.0000
  -2  -7   2      90      20       119   -1.23    0.00  1.0000
   2  -7  -2      75      11       102    1.23    0.00  1.0000
  -2   7   2      71      11        97    1.23    0.00  1.0000
   2   7  -2      89      13       118   -1.23    0.00  1.0000
   2   7  -2      90      20       119   -1.23    0.00  1.0000
  -2   7   2      99      16       130    1.23    0.00  1.0000
   1  -7  -2      70       6        39    1.81    0.00  1.0000
  -1  -7   2      41      10        18    1.82    0.00  1.0000
  -1  -7   2      63       6        34    1.82    0.00  1.0000
  -1  -7   2      73      13        41    1.82    0.00  1.0000
   1   7  -2      56       7        29    1.82    0.00  1.0000
   1   7  -2      66      14        36    1.82    0.00  1.0000
  -1   7   2      86      12        51    1.81    0.00  1.0000
   0  -7  -2    1182      70      1068    1.45    0.00  1.0000
   0  -7   2    1166      70      1053   -1.45    0.00  1.0000
   0   7  -2    1055      77       948   -1.45    0.00  1.0000
   0   7   2    1101      78       991    1.45    0.00  1.0000
  -1  -7  -2       7       8         6    3.36    0.00  1.0000
  -1  -7  -2      15      10       -11    3.36    0.00  1.0000
  -1  -7  -2       7       4         8    3.36    0.00  1.0000
   1   7   2       7       5         6    3.36    0.00  1.0000
  -1   7  -2      15       9        -4    3.35    0.00  1.0000
   1   7   2       8      11        18    3.36    0.00  1.0000
  -2  -7  -2    4397     331      4538   -0.90    0.00  1.0000
   2  -7   2    4392     307      4535    0.91    0.00  1.0000
  -2  -7  -2    4629     309      4773   -0.90    0.00  1.0000
  -2  -7  -2    4607     308      4751   -0.90    0.00  1.0000
  -2   7  -2    4423     307      4566    0.91    0.00  1.0000
   2   7   2    4308     329      4447   -0.90    0.00  1.0000
  -2   7  -2    4940     325      5091    0.91    0.00  1.0000
   2   7   2    4302     308      4441   -0.90    0.00  1.0000
  -3  -7  -2     238      34       318    2.07    0.00  1.0000
   3  -7   2     208      26       284    2.08    0.00  1.0000
  -3  -7  -2     237      28       317    2.07    0.00  1.0000
  -3  -7  -2     231      30       310    2.07    0.00  1.0000
   3   7   2     214      28       291    2.07    0.00  1.0000
  -3   7  -2     223      26       301    2.08    0.00  1.0000
   3   7   2     258      35       342    2.07    0.00  1.0000
  -3   7  -2     223      26       301    2.08    0.00  1.0000
   4  -7   2      24      12        28   -0.37    0.00  1.0000
  -4  -7  -2      27      18        32    0.37    0.00  1.0000
  -4  -7  -2      15      11        18    0.37    0.00  1.0000
  -4  -7  -2      37      15        42    0.37    0.00  1.0000
  -4   7  -2      11      10        14   -0.37    0.00  1.0000
   4   7   2      26      16        31    0.37    0.00  1.0000
   4   7   2      22      12        26    0.37    0.00  1.0000
  -5  -7  -2     157      25       182    0.81    0.00  1.0000
  -5  -7  -2     154      23       178    0.81    0.00  1.0000
   5  -7   2     141      23       165    0.82    0.00  1.0000
  -5  -7  -2     181      32       207    0.81    0.00  1.0000
  -5   7  -2      84      18       102    0.82    0.00  1.0000
   5   7   2     153      28       177    0.81    0.00  1.0000
  -6  -7  -2     608      60       609    0.01    0.00  1.0000
  -6  -7  -2     505      50       506    0.01    0.00  1.0000
  -6  -7  -2     542      49       543    0.01    0.00  1.0000
  -6   7  -2     515      48       516   -0.01    0.00  1.0000
   6   7   2     555      56       556    0.01    0.00  1.0000
  -7  -7  -2       0      16        -2   -0.11    0.00  1.0000
  -7  -7  -2      11      25        10   -0.11    0.00  1.0000
   7   7   2      15      19        14   -0.11    0.00  1.0000
  -8  -7  -2      22      20        17   -0.45    0.00  1.0000
   8   7   2      10      22         7   -0.45    0.00  1.0000
  -9  -7  -2      29      22        26    0.25    0.00  1.0000
   9   7   2      11      23         9    0.25    0.00  1.0000
 -10  -7  -2       3      25         3    0.09    0.00  1.0000
  10   7   2      45      30        44    0.09    0.00  1.0000
 -10  -8   2       0      21       -29   -0.13    0.00  1.0000
  10   8  -2       0      25       -39   -0.13    0.00  1.0000
  -9  -8   2       1      21         1   -0.20    0.00  1.0000
   9   8  -2       0      24       -16   -0.20    0.00  1.0000
  -8  -8   2      21      18        18   -0.33    0.00  1.0000
   8   8  -2       2      23         1   -0.33    0.00  1.0000
  -7  -8   2     106      26       109   -0.14    0.00  1.0000
   7   8  -2     134      32       138   -0.14    0.00  1.0000
  -6  -8   2       0      14       -21    0.18    0.00  1.0000
  -6  -8   2       0      22        -1    0.18    0.00  1.0000
  -6  -8   2       0      17       -10    0.18    0.00  1.0000
   6   8  -2       0      19       -23    0.18    0.00  1.0000
   5  -8  -2     951      68       951    0.00    0.00  1.0000
  -5  -8   2     798      69       798    0.01    0.00  1.0000
  -5  -8   2     938      78       937    0.01    0.00  1.0000
  -5  -8   2     814      67       814    0.01    0.00  1.0000
  -5   8   2     792      65       792    0.00    0.00  1.0000
   5   8  -2     875      77       875    0.01    0.00  1.0000
  -4  -8   2      69      14        55    0.74    0.00  1.0000
  -4  -8   2      79      21        64    0.74    0.00  1.0000
   4  -8  -2      92      14        76    0.74    0.00  1.0000
  -4  -8   2     101      18        84    0.74    0.00  1.0000
   4   8  -2      79      21        64    0.74    0.00  1.0000
   4   8  -2      86      16        71    0.74    0.00  1.0000
  -4   8   2      92      14        76    0.74    0.00  1.0000
  -4   8   2      92      13        76    0.74    0.00  1.0000
  -3  -8   2     448      34       410    0.78    0.00  1.0000
  -3  -8   2     469      37       430    0.78    0.00  1.0000
   3  -8  -2     458      33       420   -0.77    0.00  1.0000
  -3  -8   2     433      42       396    0.78    0.00  1.0000
   3   8  -2     471      35       432    0.78    0.00  1.0000
  -3   8   2     454      36       416   -0.77    0.00  1.0000
  -3   8   2     443      32       406   -0.77    0.00  1.0000
   3   8  -2     425      43       388    0.78    0.00  1.0000
  -2  -8   2       2      11        -2    1.18    0.00  1.0000
  -2  -8   2       2      13         7    1.18    0.00  1.0000
  -2  -8   2       2       7        -3    1.18    0.00  1.0000
   2  -8  -2       8       5        18    1.18    0.00  1.0000
   2   8  -2       2      14         8    1.18    0.00  1.0000
   2   8  -2       0       8         3    1.18    0.00  1.0000
  -2   8   2       3      10        10    1.18    0.00  1.0000
  -2   8   2       2       5         0    1.18    0.00  1.0000
  -1  -8   2    1216      83      1226   -0.12    0.00  1.0000
   1  -8  -2    1332      83      1341    0.11    0.00  1.0000
  -1  -8   2    1229      96      1239   -0.12    0.00  1.0000
  -1  -8   2    1318      87      1328   -0.12    0.00  1.0000
  -1   8   2    1082      92      1090    0.11    0.00  1.0000
   1   8  -2    1139      95      1149   -0.12    0.00  1.0000
   0  -8  -2     178      13       100    2.87    0.00  1.0000
   0  -8   2     212      12       126    2.86    0.00  1.0000
   0   8  -2     154      17        82    2.86    0.00  1.0000
   0   8   2     165      17        90    2.87    0.00  1.0000
  -1  -8  -2      14      12        18    0.44    0.00  1.0000
  -1  -8  -2       6       4         9    0.44    0.00  1.0000
  -1  -8  -2      20      10        25    0.44    0.00  1.0000
  -1   8  -2       5      11         8   -0.43    0.00  1.0000
   1   8   2       7       5        10    0.44    0.00  1.0000
   1   8   2       0      11         1    0.44    0.00  1.0000
   2  -8   2     209      25       307    2.63    0.00  1.0000
  -2  -8  -2     221      30       321    2.62    0.00  1.0000
  -2  -8  -2     247      35       353    2.62    0.00  1.0000
  -2  -8  -2     221      26       322    2.62    0.00  1.0000
   2   8   2     217      26       317    2.62    0.00  1.0000
   2   8   2     233      35       336    2.62    0.00  1.0000
  -2   8  -2     219      30       319    2.63    0.00  1.0000
  -2   8  -2     234      24       337    2.63    0.00  1.0000
  -3  -8  -2     206      26       184    0.67    0.00  1.0000
  -3  -8  -2     230      22       207    0.67    0.00  1.0000
   3  -8   2     210      19       188   -0.67    0.00  1.0000
  -3  -8  -2     222      23       199    0.67    0.00  1.0000
  -3   8  -2     200      20       178   -0.67    0.00  1.0000
   3   8   2     188      26       167    0.67    0.00  1.0000
  -3   8  -2     217      19       194   -0.67    0.00  1.0000
   3   8   2     192      20       171    0.67    0.00  1.0000
  -4  -8  -2     405      39       440    0.73    0.00  1.0000
  -4  -8  -2     423      47       459    0.73    0.00  1.0000
  -4  -8  -2     415      41       451    0.73    0.00  1.0000
   4  -8   2     408      38       443    0.72    0.00  1.0000
   4   8   2     395      39       430    0.73    0.00  1.0000
  -4   8  -2     380      36       414    0.72    0.00  1.0000
   4   8   2     387      47       421    0.73    0.00  1.0000
  -5  -8  -2     439      45       434   -0.10    0.00  1.0000
  -5  -8  -2     520      53       515   -0.10    0.00  1.0000
   5  -8   2     494      45       489    0.09    0.00  1.0000
  -5  -8  -2     458      44       453   -0.10    0.00  1.0000
  -5   8  -2     506      42       501    0.09    0.00  1.0000
   5   8   2     553      54       547   -0.10    0.00  1.0000
  -6  -8  -2     127      27       145    0.67    0.00  1.0000
  -6  -8  -2     105      25       122    0.67    0.00  1.0000
  -6  -8  -2     185      35       207    0.67    0.00  1.0000
   6   8   2     131      31       150    0.67    0.00  1.0000
  -7  -8  -2     141      27       135   -0.23    0.00  1.0000
   7   8   2     117      30       111   -0.23    0.00  1.0000
  -8  -8  -2     217      33       212    0.13    0.00  1.0000
   8   8   2     187      37       183    0.13    0.00  1.0000
  -9  -8  -2      19      24        29   -0.90    0.00  1.0000
   9   8   2      16      27        26   -0.90    0.00  1.0000
  -9  -9   2       0      21        -2   -0.19    0.00  1.0000
   9   9  -2       8      29         9   -0.19    0.00  1.0000
  -8  -9   2      77      25        69    0.39    0.00  1.0000
   8   9  -2     111      31       102    0.39    0.00  1.0000
  -7  -9   2      18      19        17    0.13    0.00  1.0000
   7   9  -2      53      26        51    0.13    0.00  1.0000
  -6  -9   2      11      17        14    0.42    0.00  1.0000
  -6  -9   2      88      29        97    0.42    0.00  1.0000
  -6  -9   2      39      21        45    0.42    0.00  1.0000
   6   9  -2      53      26        60    0.42    0.00  1.0000
  -5  -9   2      62      21        71    0.49    0.00  1.0000
  -5  -9   2     104      28       116    0.49    0.00  1.0000
  -5  -9   2      58      17        67    0.49    0.00  1.0000
   5   9  -2      42      24        50    0.49    0.00  1.0000
  -4  -9   2     419      44       391   -0.59    0.00  1.0000
  -4  -9   2     427      35       399   -0.59    0.00  1.0000
  -4  -9   2     401      38       374   -0.59    0.00  1.0000
   4   9  -2     399      45       372   -0.59    0.00  1.0000
   4   9  -2     389      36       362   -0.59    0.00  1.0000
  -3  -9   2     689      51       720    0.50    0.00  1.0000
  -3  -9   2     658      55       688    0.50    0.00  1.0000
  -3  -9   2     605      60       634    0.50    0.00  1.0000
   3   9  -2     621      61       650    0.50    0.00  1.0000
   3   9  -2     592      50       621    0.50    0.00  1.0000
  -3   9   2     611      53       641    0.51    0.00  1.0000
  -2  -9   2     702      55       739    0.59    0.00  1.0000
  -2  -9   2     753      51       792    0.59    0.00  1.0000
  -2  -9   2     601      61       635    0.59    0.00  1.0000
  -2   9   2     627      57       663   -0.61    0.00  1.0000
   2   9  -2     615      61       650    0.59    0.00  1.0000
   2   9  -2     658      51       694    0.59    0.00  1.0000
  -1  -9   2      48      17        76    1.56    0.00  1.0000
  -1  -9   2      15      11        33    1.56    0.00  1.0000
  -1   9   2      19      14        38    1.55    0.00  1.0000
   1   9  -2      24      15        45    1.56    0.00  1.0000
   0  -9   2     518      39       528    0.18    0.00  1.0000
   0  -9  -2     507      39       517   -0.18    0.00  1.0000
   0   9   2     514      47       524   -0.18    0.00  1.0000
   0   9  -2     529      47       539    0.18    0.00  1.0000
  -1  -9  -2       4      14        22    2.31    0.00  1.0000
  -1  -9  -2       6      11        26    2.31    0.00  1.0000
  -1   9  -2       4      13        23    2.30    0.00  1.0000
   1   9   2       2      15        17    2.31    0.00  1.0000
  -2  -9  -2     543      48       517    0.49    0.00  1.0000
  -2  -9  -2     555      38       528    0.49    0.00  1.0000
  -2  -9  -2     548      43       522    0.49    0.00  1.0000
   2   9   2     529      49       503    0.49    0.00  1.0000
  -2   9  -2     522      43       495   -0.52    0.00  1.0000
   2   9   2     537      39       511    0.49    0.00  1.0000
  -3  -9  -2      23      17        28    0.43    0.00  1.0000
  -3  -9  -2      19      14        24    0.43    0.00  1.0000
  -3  -9  -2       0      10        -8    0.43    0.00  1.0000
  -3   9  -2      28      11        33    0.43    0.00  1.0000
   3   9   2      15      16        19    0.43    0.00  1.0000
   3   9   2       2      10         3    0.43    0.00  1.0000
  -4  -9  -2      47      15        51   -0.27    0.00  1.0000
  -4  -9  -2      11      18        13   -0.27    0.00  1.0000
  -4  -9  -2      37      17        41   -0.27    0.00  1.0000
   4   9   2       9      18        11   -0.27    0.00  1.0000
   4   9   2      10      13        12   -0.27    0.00  1.0000
  -5  -9  -2     201      33       222    0.63    0.00  1.0000
  -5  -9  -2      86      21       100    0.63    0.00  1.0000
  -5  -9  -2      70      23        83    0.63    0.00  1.0000
   5   9   2     100      29       115    0.63    0.00  1.0000
  -6  -9  -2      23      18        18    0.46    0.00  1.0000
  -6  -9  -2      26      18        21    0.46    0.00  1.0000
  -6  -9  -2       4      22         2    0.46    0.00  1.0000
   6   9   2       0      20        -7    0.46    0.00  1.0000
  -7  -9  -2      19      20        23    0.34    0.00  1.0000
   7   9   2       8      22        10    0.34    0.00  1.0000
  -8  -9  -2     102      27       101    0.04    0.00  1.0000
   8   9   2      95      31        94    0.04    0.00  1.0000
  -9  -9  -2      76      28        73    0.16    0.00  1.0000
   9   9   2      32      30        30    0.16    0.00  1.0000
  -9 -10   2      25      26        27   -0.14    0.00  1.0000
  -8 -10   2       0      19       -16   -0.17    0.00  1.0000
   8  10  -2      12      26        13   -0.17    0.00  1.0000
  -7 -10   2       8      19        13    0.65    0.00  1.0000
   7  10  -2      20      24        27    0.65    0.00  1.0000
  -6 -10   2       0      17       -33    0.58    0.00  1.0000
   6  10  -2       0      22       -21    0.58    0.00  1.0000
  -5 -10   2     478      53       470   -0.15    0.00  1.0000
  -5 -10   2     451      45       444   -0.15    0.00  1.0000
   5  10  -2     410      51       403   -0.15    0.00  1.0000
  -4 -10   2     390      37       362    0.61    0.00  1.0000
  -4 -10   2     348      42       322    0.61    0.00  1.0000
   4  10  -2     357      43       330    0.61    0.00  1.0000
  -3 -10   2     177      31       181    0.12    0.00  1.0000
  -3 -10   2     198      26       202    0.12    0.00  1.0000
  -3  10   2     237      26       242   -0.13    0.00  1.0000
   3  10  -2     141      30       144    0.12    0.00  1.0000
  -2 -10   2      29      13        19    0.85    0.00  1.0000
  -2 -10   2      34      16        23    0.85    0.00  1.0000
   2  10  -2      26      17        17    0.85    0.00  1.0000
  -2  10   2       1      12         0    0.85    0.00  1.0000
  -1 -10   2       7      10         6    0.18    0.00  1.0000
  -1 -10   2       3      14         2    0.18    0.00  1.0000
  -1  10   2       5      13         4   -0.18    0.00  1.0000
   1  10  -2       0      13        -9    0.18    0.00  1.0000
   0 -10  -2       4      13         9    0.82    0.00  1.0000
   0 -10   2       1      12        -4    0.81    0.00  1.0000
   0  10   2       1      13         0    0.82    0.00  1.0000
   0  10  -2       1      14         4    0.81    0.00  1.0000
  -1 -10  -2     300      33       297   -0.07    0.00  1.0000
  -1 -10  -2     302      28       299   -0.07    0.00  1.0000
  -1  10  -2     265      30       263    0.05    0.00  1.0000
   1  10   2     271      33       268   -0.07    0.00  1.0000
  -2 -10  -2       1      11        -2    0.65    0.00  1.0000
  -2 -10  -2       5      15         9    0.65    0.00  1.0000
  -2  10  -2       1      11        -1    0.65    0.00  1.0000
   2  10   2       0      14         1    0.65    0.00  1.0000
  -3 -10  -2      82      18        70    0.57    0.00  1.0000
  -3 -10  -2      76      21        65    0.57    0.00  1.0000
   3  10   2      65      21        55    0.57    0.00  1.0000
  -4 -10  -2     130      29       146    0.59    0.00  1.0000
  -4 -10  -2     149      25       166    0.59    0.00  1.0000
   4  10   2     119      29       135    0.59    0.00  1.0000
  -5 -10  -2      12      20        10   -0.23    0.00  1.0000
  -5 -10  -2       0      16       -14   -0.23    0.00  1.0000
   5  10   2       0      20       -12   -0.23    0.00  1.0000
  -6 -10  -2      50      23        57    0.44    0.00  1.0000
   6  10   2      59      27        67    0.44    0.00  1.0000
  -7 -10  -2      15      20        18    0.26    0.00  1.0000
   7  10   2       0      22        -7    0.26    0.00  1.0000
  -8 -10  -2      17      22        17    0.01    0.00  1.0000
   8  10   2      22      27        22    0.01    0.00  1.0000
  -9 -10  -2      21      25        20    0.12    0.00  1.0000
  -8 -11   2      19      25        36    1.39    0.00  1.0000
   8  11  -2      16      30        31    1.39    0.00  1.0000
  -7 -11   2      20      21        19    0.11    0.00  1.0000
   7  11  -2      31      27        30    0.11    0.00  1.0000
  -6 -11   2      32      21        30   -0.12    0.00  1.0000
   6  11  -2      41      27        39   -0.12    0.00  1.0000
  -5 -11   2      29      20        34    0.40    0.00  1.0000
   5  11  -2      34      26        40    0.40    0.00  1.0000
  -4 -11   2      21      21        28   -0.60    0.00  1.0000
  -4 -11   2      13      17        19   -0.60    0.00  1.0000
   4  11  -2      27      23        35   -0.60    0.00  1.0000
  -3 -11   2      48      17        39    0.61    0.00  1.0000
  -3 -11   2      51      21        41    0.61    0.00  1.0000
   3  11  -2       7      20         4    0.61    0.00  1.0000
  -2 -11   2     366      43       357    0.21    0.00  1.0000
  -2 -11   2     371      36       361    0.21    0.00  1.0000
   2  11  -2     370      44       360    0.21    0.00  1.0000
  -2  11   2     439      40       428   -0.22    0.00  1.0000
  -1 -11   2       1      15        -2    0.70    0.00  1.0000
   1  11  -2       1      15       -24    0.70    0.00  1.0000
  -1  11   2       1      13        -1    0.70    0.00  1.0000
   0 -11  -2      59      17        57   -0.09    0.00  1.0000
   0 -11   2      21      16        20    0.10    0.00  1.0000
   0  11   2      49      18        48   -0.09    0.00  1.0000
   0  11  -2      65      19        63    0.10    0.00  1.0000
  -1 -11  -2      12      14         7    0.70    0.00  1.0000
  -1  11  -2      12      14         7    0.68    0.00  1.0000
   1  11   2       1      17         0    0.70    0.00  1.0000
  -2 -11  -2      54      19        46    0.49    0.00  1.0000
  -2 -11  -2      28      15        22    0.49    0.00  1.0000
  -2  11  -2      29      15        23   -0.49    0.00  1.0000
   2  11   2      44      21        37    0.49    0.00  1.0000
  -3 -11  -2      29      16        34    0.34    0.00  1.0000
  -3 -11  -2      63      23        70    0.34    0.00  1.0000
   3  11   2      17      20        20    0.34    0.00  1.0000
  -4 -11  -2       0      14       -17   -0.10    0.00  1.0000
  -4 -11  -2      18      19        19   -0.10    0.00  1.0000
   4  11   2       9      20        10   -0.10    0.00  1.0000
  -5 -11  -2       0      17        -9    0.40    0.00  1.0000
  -5 -11  -2      32      23        37    0.40    0.00  1.0000
   5  11   2       0      20       -18    0.40    0.00  1.0000
  -6 -11  -2       0      18        -4    0.08    0.00  1.0000
   6  11   2       0      22        -7    0.08    0.00  1.0000
  -7 -11  -2       0      19        -5   -0.30    0.00  1.0000
   7  11   2      19      24        16   -0.30    0.00  1.0000
  -8 -11  -2       1      22       -25    0.71    0.00  1.0000
   8  11   2      57      29        45    0.71    0.00  1.0000
  -8 -12   2       9      23         8   -0.15    0.00  1.0000
  -7 -12   2      10      21         8   -0.23    0.00  1.0000
   7  12  -2       0      26        -2   -0.23    0.00  1.0000
  -6 -12   2       0      19        -9    0.31    0.00  1.0000
   6  12  -2      35      27        31    0.31    0.00  1.0000
  -5 -12   2       0      17       -17    0.52    0.00  1.0000
   5  12  -2       0      24         0    0.52    0.00  1.0000
  -4 -12   2      12      17        17    0.63    0.00  1.0000
   4  12  -2       6      23        10    0.63    0.00  1.0000
  -3 -12   2      29      17        23    0.52    0.00  1.0000
  -3 -12   2       8      18         5    0.52    0.00  1.0000
   3  12  -2       0      18       -16    0.52    0.00  1.0000
  -2 -12   2     523      51       505    0.34    0.00  1.0000
  -2  12   2     433      45       417    0.33    0.00  1.0000
   2  12  -2     518      52       500    0.34    0.00  1.0000
  -1 -12   2     161      29       165   -0.15    0.00  1.0000
  -1  12   2     161      29       166    0.16    0.00  1.0000
   1  12  -2     194      31       199   -0.15    0.00  1.0000
   0 -12   2     232      31       220    0.33    0.00  1.0000
   0 -12  -2     195      30       184    0.33    0.00  1.0000
   0  12  -2     278      34       265    0.33    0.00  1.0000
   0  12   2     333      36       319    0.33    0.00  1.0000
  -1 -12  -2       0      16       -11    0.26    0.00  1.0000
  -1  12  -2       0      15       -10   -0.27    0.00  1.0000
   1  12   2       0      17       -14    0.26    0.00  1.0000
  -2 -12  -2     177      31       185   -0.27    0.00  1.0000
   2  12   2     201      34       210   -0.27    0.00  1.0000
  -3 -12  -2     152      23       129    0.82    0.00  1.0000
  -3 -12  -2     141      27       119    0.82    0.00  1.0000
   3  12   2     154      29       131    0.82    0.00  1.0000
  -4 -12  -2      55      22        69    0.76    0.00  1.0000
  -4 -12  -2     104      27       123    0.76    0.00  1.0000
   4  12   2      53      27        67    0.76    0.00  1.0000
  -5 -12  -2      30      22        32    0.13    0.00  1.0000
   5  12   2       5      24         6    0.13    0.00  1.0000
  -6 -12  -2      54      25        64    0.56    0.00  1.0000
   6  12   2      34      27        42    0.56    0.00  1.0000
  -7 -12  -2      10      22         9   -0.08    0.00  1.0000
   7  12   2       0      24       -14   -0.08    0.00  1.0000
  -8 -12  -2       0      24         2   -0.76    0.00  1.0000
  -7 -13   2      15      24        12   -0.31    0.00  1.0000
  -6 -13   2       0      19       -17   -0.21    0.00  1.0000
   6  13  -2      29      28        26   -0.21    0.00  1.0000
  -5 -13   2      82      26        97    0.67    0.00  1.0000
   5  13  -2      67      31        80    0.67    0.00  1.0000
   4  13  -2      25      25        30    0.40    0.00  1.0000
   3  13  -2     212      38       232    0.57    0.00  1.0000
  -2 -13   2     298      41       306   -0.20    0.00  1.0000
   2  13  -2     304      41       312   -0.20    0.00  1.0000
  -1 -13   2      43      21        41    0.13    0.00  1.0000
  -1  13   2       3      17         2    0.15    0.00  1.0000
   1  13  -2      31      21        29    0.13    0.00  1.0000
   0 -13   2      36      19        37   -0.09    0.00  1.0000
   0 -13  -2       9      17        10    0.09    0.00  1.0000
   0  13   2       6      19         6    0.09    0.00  1.0000
   0  13  -2      33      20        34   -0.09    0.00  1.0000
  -1 -13  -2      16      18        21   -0.48    0.00  1.0000
  -1  13  -2       2      19         4   -0.46    0.00  1.0000
   1  13   2       4      21         7   -0.48    0.00  1.0000
  -2 -13  -2     136      28       146    0.36    0.00  1.0000
   2  13   2     107      29       116    0.36    0.00  1.0000
  -3 -13  -2      17      20        15    0.21    0.00  1.0000
   3  13   2      15      23        13    0.21    0.00  1.0000
  -4 -13  -2      76      24        79    0.16    0.00  1.0000
   4  13   2      38      26        40    0.16    0.00  1.0000
  -5 -13  -2      56      25        62    0.34    0.00  1.0000
   5  13   2      58      29        64    0.34    0.00  1.0000
  -6 -13  -2      11      21        13    0.30    0.00  1.0000
   6  13   2      23      27        26    0.30    0.00  1.0000
  -7 -13  -2       0      21       -28    0.04    0.00  1.0000
  -6 -14   2       1      24        -6    0.74    0.00  1.0000
   6  14  -2      17      29        25    0.74    0.00  1.0000
   5  14  -2       0      24       -18    0.54    0.00  1.0000
   4  14  -2       0      24       -12    0.13    0.00  1.0000
   3  14  -2     160      35       155   -0.16    0.00  1.0000
   2  14  -2      73      28        94    0.98    0.00  1.0000
   1  14  -2      19      22        33   -1.20    0.00  1.0000
  -1  14   2      42      22        62    1.18    0.00  1.0000
   0  14  -2       0      18        -4    0.37    0.00  1.0000
   0  14   2      25      20        21    0.37    0.00  1.0000
   1  14   2       0      18        -7   -0.32    0.00  1.0000
   2  14   2     171      32       151    0.69    0.00  1.0000
   3  14   2      25      25        30   -0.40    0.00  1.0000
   4  14   2       0      24        -1   -0.07    0.00  1.0000
   5  14   2       0      26         0    0.48    0.00  1.0000
  -6 -14  -2      46      28        61    0.87    0.00  1.0000
   6  14   2      56      34        72    0.87    0.00  1.0000
   5  15  -2      37      31        50    0.87    0.00  1.0000
   4  15  -2       1      23       -17   -0.92    0.00  1.0000
   3  15  -2       0      22       -14   -0.25    0.00  1.0000
   2  15  -2      16      24        17    0.10    0.00  1.0000
   1  15  -2      25      22        19    0.53    0.00  1.0000
   0  15   2       3      19         3    0.10    0.00  1.0000
   0  15  -2      24      21        25   -0.11    0.00  1.0000
   1  15   2       0      22         1    0.47    0.00  1.0000
   2  15   2       4      23         6   -0.40    0.00  1.0000
   3  15   2      10      26        13    0.39    0.00  1.0000
   4  15   2      16      26        10   -0.69    0.00  1.0000
   5  15   2      18      30        17    0.06    0.00  1.0000
   4  16  -2       4      28         6   -0.36    0.00  1.0000
   3  16  -2       0      24       -29    0.47    0.00  1.0000
   2  16  -2       2      23         4    0.45    0.00  1.0000
   1  16  -2       1      21       -10   -0.89    0.00  1.0000
   0  16   2       0      21       -11    0.35    0.00  1.0000
   1  16   2       8      24        16   -1.03    0.00  1.0000
   2  16   2      13      26        22    0.95    0.00  1.0000
   3  16   2      34      29        29    0.37    0.00  1.0000
   4  16   2       0      26       -31    0.12    0.00  1.0000
   3  17  -2      30      29        32   -0.19    0.00  1.0000
   2  17  -2      43      28        28    1.08    0.00  1.0000
   1  17   2       4      26         4    0.07    0.00  1.0000
   2  17   2      11      26        16    0.63    0.00  1.0000
 -11   0   3      23      26        19    0.39    0.00  1.0000
  -9   0   3       0      17        -6   -0.32    0.00  1.0000
  -7   0   3     254      31       272    0.47    0.00  1.0000
   7   0  -3     206      31       222    0.47    0.00  1.0000
  -5   0   3    1833     124      1720    1.15    0.00  1.0000
   5   0  -3    1838     131      1725    1.15    0.00  1.0000
  -5   0   3    1971     126      1854    1.15    0.00  1.0000
   5   0  -3    1878     125      1763    1.15    0.00  1.0000
  -3   0   3     116      14        97    0.81    0.00  1.0000
  -3   0   3     146      14       124    0.81    0.00  1.0000
   3   0  -3     157      16       134    0.81    0.00  1.0000
   3   0  -3     159      14       136    0.81    0.00  1.0000
  -3   0   3     156      20       133    0.81    0.00  1.0000
   3   0  -3      94      17        77    0.81    0.00  1.0000
   1   0  -3   10028    1168     17773   28.42    0.00  1.0000
  -1   0   3    9016    1168     16416   28.42    0.00  1.0000
   1   0  -3    9386    1093     16915   28.42    0.00  1.0000
  -1   0   3    9062    1157     16478   28.42    0.00  1.0000
   1   0  -3    8395    1098     15574   28.42    0.00  1.0000
   1   0  -3   10116    1157     17890   28.42    0.00  1.0000
  -1   0   3    8858    1099     16203   28.42    0.00  1.0000
   1   0   3    1790       5        39   41.58    0.00  1.0000
  -1   0  -3    1888       5        26   41.58    0.00  1.0000
  -1   0  -3    1896       4        25   41.58    0.00  1.0000
   1   0   3    1888       5        26   41.58    0.00  1.0000
  -1   0  -3    1914       4        23   41.58    0.00  1.0000
  -3   0  -3     647      62       859    3.32    0.00  1.0000
   3   0   3     641      62       852    3.32    0.00  1.0000
  -3   0  -3     689      61       907    3.32    0.00  1.0000
   3   0   3     622      67       830    3.32    0.00  1.0000
   3   0   3     613      63       820    3.32    0.00  1.0000
   5   0   3     120      21        88    1.34    0.00  1.0000
  -5   0  -3     196      21       155    1.34    0.00  1.0000
  -5   0  -3     182      21       142    1.34    0.00  1.0000
   5   0   3     193      22       152    1.34    0.00  1.0000
   7   0   3    3442     248      3451    0.06    0.00  1.0000
  -7   0  -3    3400     236      3409    0.06    0.00  1.0000
  -9   0  -3      92      25        93   -0.06    0.00  1.0000
 -11   0  -3       0      21       -46   -0.34    0.00  1.0000
 -11  -1   3      39      26        45   -0.40    0.00  1.0000
 -11   1   3      42      27        48    0.41    0.00  1.0000
 -10  -1   3       0      21       -16    0.00    0.00  1.0000
 -10   1   3       0      22        -5    0.01    0.00  1.0000
  -9  -1   3       0      18        -2   -0.18    0.00  1.0000
  -9   1   3      50      21        47    0.17    0.00  1.0000
  -8  -1   3     460      45       464    0.09    0.00  1.0000
   8  -1  -3     419      46       422    0.07    0.00  1.0000
   8   1  -3     434      48       438    0.09    0.00  1.0000
  -8   1   3     384      43       387    0.07    0.00  1.0000
   7  -1  -3      54      18        49    0.31    0.00  1.0000
  -7  -1   3      54      18        49   -0.29    0.00  1.0000
  -7   1   3      38      17        34    0.31    0.00  1.0000
   7   1  -3      72      20        66   -0.29    0.00  1.0000
  -6  -1   3     513      47       507   -0.11    0.00  1.0000
  -6  -1   3     481      46       476   -0.11    0.00  1.0000
   6  -1  -3     581      50       576   -0.09    0.00  1.0000
  -6   1   3     547      48       542   -0.09    0.00  1.0000
   6   1  -3     586      51       580   -0.11    0.00  1.0000
  -6   1   3     523      46       518   -0.09    0.00  1.0000
  -5  -1   3     130      28       121    0.34    0.00  1.0000
  -5  -1   3     129      19       120    0.34    0.00  1.0000
   5  -1  -3     131      20       122   -0.33    0.00  1.0000
   5  -1  -3     133      19       124   -0.33    0.00  1.0000
   5   1  -3     125      19       116    0.34    0.00  1.0000
   5   1  -3     107      21        99    0.34    0.00  1.0000
  -5   1   3     152      20       143   -0.33    0.00  1.0000
  -5   1   3     122      18       114   -0.33    0.00  1.0000
   4  -1  -3      86      23       183    3.66    0.00  1.0000
  -4  -1   3      74      20       166    3.67    0.00  1.0000
  -4  -1   3     101      29       205    3.67    0.00  1.0000
   4  -1  -3      95      22       196    3.66    0.00  1.0000
  -4  -1   3      99      23       202    3.67    0.00  1.0000
  -4   1   3      64      22       151    3.66    0.00  1.0000
   4   1  -3     139      26       258    3.67    0.00  1.0000
  -4   1   3      91      21       191    3.66    0.00  1.0000
   4   1  -3      93      22       194    3.67    0.00  1.0000
  -3  -1   3       3      12         3   -0.05    0.00  1.0000
   3  -1  -3      46      14        47    0.07    0.00  1.0000
   3  -1  -3       7       8         7    0.07    0.00  1.0000
  -3  -1   3       0       9       -33   -0.05    0.00  1.0000
  -3  -1   3       0       8         0   -0.05    0.00  1.0000
   3  -1  -3      42      10        43    0.07    0.00  1.0000
  -3   1   3      10       8        11    0.07    0.00  1.0000
   3   1  -3      17       9        17   -0.05    0.00  1.0000
  -3   1   3      14       8        15    0.07    0.00  1.0000
  -2  -1   3    7551     518      7226    1.62    0.00  1.0000
   2  -1  -3    8295     513      7954    1.62    0.00  1.0000
   2  -1  -3    7994     488      7659    1.62    0.00  1.0000
  -2  -1   3    7199     487      6881    1.62    0.00  1.0000
  -2   1   3    8141     513      7803    1.62    0.00  1.0000
   2   1  -3    7597     518      7271    1.62    0.00  1.0000
   2   1  -3    7353     514      7032    1.62    0.00  1.0000
   2   1  -3    6939     487      6627    1.62    0.00  1.0000
  -2   1   3    8437     488      8093    1.62    0.00  1.0000
  -1  -1   3   33881    2011     25524   20.82    0.00  1.0000
   1  -1  -3   39516    1883     30444  -20.82    0.00  1.0000
   1  -1  -3   37163    1992     28383  -20.82    0.00  1.0000
  -1  -1   3   42523    1893     33090   20.82    0.00  1.0000
   1  -1  -3   39834    1893     30723  -20.82    0.00  1.0000
  -1   1   3   34696    1992     26232  -20.82    0.00  1.0000
  -1   1   3   37397    1893     28587  -20.82    0.00  1.0000
   1   1  -3   35472    2011     26908   20.82    0.00  1.0000
   1   1  -3   41980    1893     32611   20.82    0.00  1.0000
   1   1  -3   34823    1993     26343   20.82    0.00  1.0000
   0  -1   3   18899     342      5169   56.18    0.00  1.0000
   0  -1  -3   19145     323      5297   56.18    0.00  1.0000
   0  -1  -3   18096     342      4752   56.18    0.00  1.0000
   0   1  -3   18536     342      4980   56.18    0.00  1.0000
   0   1  -3   17736     322      4570   56.18    0.00  1.0000
   0   1   3   18659     324      5043   56.18    0.00  1.0000
   0   1   3   17971     342      4688   56.18    0.00  1.0000
   1  -1   3   10665     705     10379    1.20    0.00  1.0000
  -1  -1  -3   10531     665     10249   -1.18    0.00  1.0000
  -1  -1  -3    9694     707      9424   -1.18    0.00  1.0000
   1  -1   3   12208     666     11902    1.20    0.00  1.0000
  -1  -1  -3   10182     662      9905   -1.18    0.00  1.0000
   1   1   3   10188     665      9911   -1.18    0.00  1.0000
   1   1   3    9827     707      9555   -1.18    0.00  1.0000
  -1   1  -3    9880     704      9605    1.20    0.00  1.0000
   1   1   3   10515     701     10233   -1.18    0.00  1.0000
  -2  -1  -3    1186      56       769    5.74    0.00  1.0000
   2  -1   3    1151      57       740    5.76    0.00  1.0000
  -2  -1  -3    1139      56       731    5.74    0.00  1.0000
  -2  -1  -3    1122      61       718    5.74    0.00  1.0000
   2  -1   3    1269      57       835    5.76    0.00  1.0000
   2   1   3    1160      56       748    5.74    0.00  1.0000
  -2   1  -3    1337      57       891    5.76    0.00  1.0000
   2   1   3    1157      60       746    5.74    0.00  1.0000
  -2   1  -3    1423      57       961    5.76    0.00  1.0000
  -2   1  -3    1370      56       918    5.76    0.00  1.0000
   2   1   3    1115      59       712    5.74    0.00  1.0000
  -3  -1  -3      23       9        37    1.10    0.00  1.0000
  -3  -1  -3      12       9        22    1.10    0.00  1.0000
  -3  -1  -3      25      14        40    1.10    0.00  1.0000
   3  -1   3      18       9        30   -1.11    0.00  1.0000
   3  -1   3      14       8        26   -1.11    0.00  1.0000
   3   1   3      13       9        24    1.10    0.00  1.0000
  -3   1  -3       7       9        15   -1.11    0.00  1.0000
   3   1   3      13       9        24    1.10    0.00  1.0000
   3   1   3      54      13        75    1.10    0.00  1.0000
  -3   1  -3       6       8        14   -1.11    0.00  1.0000
   4  -1   3    1202      73       914    3.80    0.00  1.0000
   4  -1   3    1378      74      1068    3.80    0.00  1.0000
  -4  -1  -3    1304      72      1003    3.80    0.00  1.0000
  -4  -1  -3    1256      72       961    3.80    0.00  1.0000
   4   1   3    1356      74      1049    3.80    0.00  1.0000
  -4   1  -3    1337      71      1032    3.80    0.00  1.0000
  -4   1  -3    1292      72       993    3.80    0.00  1.0000
   4   1   3    1161      74       878    3.80    0.00  1.0000
   5  -1   3    2762     181      2711   -0.42    0.00  1.0000
   5  -1   3    2755     187      2704   -0.42    0.00  1.0000
  -5  -1  -3    2657     180      2608    0.41    0.00  1.0000
  -5  -1  -3    2595     179      2546    0.41    0.00  1.0000
  -5   1  -3    2606     180      2556   -0.42    0.00  1.0000
   5   1   3    2533     188      2485    0.41    0.00  1.0000
  -5   1  -3    2652     178      2602   -0.42    0.00  1.0000
   5   1   3    2741     181      2691    0.41    0.00  1.0000
   6  -1   3     240      30       253    0.34    0.00  1.0000
  -6  -1  -3     227      29       240    0.36    0.00  1.0000
  -6  -1  -3     242      29       255    0.36    0.00  1.0000
   6   1   3     245      31       258    0.36    0.00  1.0000
  -6   1  -3     267      30       280    0.34    0.00  1.0000
  -6   1  -3     261      30       274    0.34    0.00  1.0000
   7  -1   3       0      17       -27    0.58    0.00  1.0000
  -7  -1  -3      36      18        45   -0.57    0.00  1.0000
  -7   1  -3      67      20        79    0.58    0.00  1.0000
   7   1   3       2      21         5   -0.57    0.00  1.0000
  -8  -1  -3     223      29       213   -0.29    0.00  1.0000
   8   1   3     106      26        99   -0.29    0.00  1.0000
  -8   1  -3     176      28       168   -0.27    0.00  1.0000
  -9  -1  -3     158      30       145   -0.45    0.00  1.0000
  -9   1  -3     245      32       229    0.46    0.00  1.0000
 -10  -1  -3      11      23        15   -0.46    0.00  1.0000
 -10   1  -3       0      21       -14   -0.48    0.00  1.0000
 -11  -1  -3      42      27        42    0.00    0.00  1.0000
 -11   1  -3       0      25         0    0.01    0.00  1.0000
 -11  -2   3      18      25        23   -0.44    0.00  1.0000
 -11   2   3      18      27        23   -0.45    0.00  1.0000
 -10  -2   3      77      29        90   -0.59    0.00  1.0000
 -10   2   3     101      29       115    0.58    0.00  1.0000
  -9  -2   3       4      19         4   -0.01    0.00  1.0000
   9   2  -3       0      18       -18   -0.01    0.00  1.0000
  -9   2   3       0      17       -15    0.00    0.00  1.0000
  -8  -2   3      93      24        94   -0.03    0.00  1.0000
   8   2  -3      57      23        58   -0.03    0.00  1.0000
  -8   2   3      87      22        87    0.01    0.00  1.0000
  -7  -2   3     269      32       270   -0.02    0.00  1.0000
   7  -2  -3     208      32       209   -0.03    0.00  1.0000
  -7   2   3     295      32       296   -0.03    0.00  1.0000
   7   2  -3     223      34       224   -0.02    0.00  1.0000
  -7   2   3     240      30       241   -0.03    0.00  1.0000
  -6  -2   3     248      30       254   -0.16    0.00  1.0000
  -6  -2   3     281      32       287   -0.16    0.00  1.0000
  -6  -2   3     245      43       251   -0.16    0.00  1.0000
   6  -2  -3     247      31       253    0.16    0.00  1.0000
  -6   2   3     270      30       276    0.16    0.00  1.0000
  -6   2   3     265      30       271    0.16    0.00  1.0000
  -6   2   3     262      29       268    0.16    0.00  1.0000
   6   2  -3     253      35       259   -0.16    0.00  1.0000
   5  -2  -3     701      50       642    0.98    0.00  1.0000
  -5  -2   3     656      58       599    0.97    0.00  1.0000
   5  -2  -3     627      50       571    0.98    0.00  1.0000
  -5  -2   3     638      49       582    0.97    0.00  1.0000
  -5  -2   3     645      48       589    0.97    0.00  1.0000
  -5   2   3     597      47       543    0.98    0.00  1.0000
  -5   2   3     611      49       556    0.98    0.00  1.0000
  -5   2   3     686      49       628    0.98    0.00  1.0000
   5   2  -3     667      54       610    0.97    0.00  1.0000
   5   2  -3     655      50       598    0.97    0.00  1.0000
   4  -2  -3    4847     335      4836    0.07    0.00  1.0000
   4  -2  -3    4669     351      4659    0.07    0.00  1.0000
  -4  -2   3    4982     358      4970   -0.07    0.00  1.0000
  -4  -2   3    5080     336      5068   -0.07    0.00  1.0000
  -4  -2   3    5598     335      5585   -0.07    0.00  1.0000
  -4   2   3    5687     334      5675    0.07    0.00  1.0000
   4   2  -3    4762     336      4750   -0.07    0.00  1.0000
  -4   2   3    5212     336      5201    0.07    0.00  1.0000
   4   2  -3    4587     353      4575   -0.07    0.00  1.0000
  -4   2   3    4887     350      4876    0.07    0.00  1.0000
  -3  -2   3    5570     410      6222    3.64    0.00  1.0000
  -3  -2   3    5236     411      5869    3.64    0.00  1.0000
   3  -2  -3    5174     432      5805    3.65    0.00  1.0000
  -3  -2   3    5724     438      6385    3.64    0.00  1.0000
   3  -2  -3    5659     411      6318    3.65    0.00  1.0000
  -3   2   3    6507     412      7213    3.65    0.00  1.0000
  -3   2   3    5492     431      6142    3.65    0.00  1.0000
   3   2  -3    5195     434      5826    3.64    0.00  1.0000
   3   2  -3    5349     412      5989    3.64    0.00  1.0000
   3   2  -3    5667     438      6325    3.64    0.00  1.0000
   2  -2  -3   14410    1250     17693  -11.11    0.00  1.0000
  -2  -2   3   17509    1251     21110   11.11    0.00  1.0000
  -2  -2   3   15460    1329     18854   11.11    0.00  1.0000
   2   2  -3   14890    1329     18224   11.11    0.00  1.0000
   2   2  -3   15420    1250     18809   11.11    0.00  1.0000
   2   2  -3   14768    1317     18088   11.11    0.00  1.0000
  -2   2   3   16670    1316     20188  -11.11    0.00  1.0000
  -2   2   3   15996    1250     19446  -11.11    0.00  1.0000
   1  -2  -3   19621    1862     25977   18.07    0.00  1.0000
  -1  -2   3   21021    1980     27584   18.07    0.00  1.0000
   1  -2  -3   21080    1853     27652   18.07    0.00  1.0000
   1   2  -3   24626    1863     31693   18.07    0.00  1.0000
   1   2  -3   22162    1980     28889   18.07    0.00  1.0000
  -1   2   3   23116    1962     29977   18.07    0.00  1.0000
   1   2  -3   20667    1962     27178   18.07    0.00  1.0000
   0  -2  -3    1724     294      4342  -20.88    0.00  1.0000
   0   2  -3    1475     293      3942   20.88    0.00  1.0000
   0   2   3    1852     312      4543  -20.88    0.00  1.0000
   0   2   3    1707     295      4315  -20.88    0.00  1.0000
   0   2  -3    2338     312      5290   20.88    0.00  1.0000
  -1  -2  -3    9006     804     12823   15.71    0.00  1.0000
   1  -2   3    9202     804     13057   15.71    0.00  1.0000
  -1  -2  -3    8296     800     11973   15.71    0.00  1.0000
  -1  -2  -3    8050     854     11677   15.71    0.00  1.0000
   1   2   3    8437     804     12142   15.71    0.00  1.0000
   1   2   3    8288     854     11963   15.71    0.00  1.0000
   1   2   3    8349     847     12036   15.71    0.00  1.0000
  -1   2  -3    8576     800     12310   15.71    0.00  1.0000
  -2  -2  -3     727      71       991    3.87    0.00  1.0000
   2  -2   3     855      72      1141   -3.89    0.00  1.0000
  -2  -2  -3     666      76       920    3.87    0.00  1.0000
  -2  -2  -3     667      71       921    3.87    0.00  1.0000
   2   2   3     679      71       935    3.87    0.00  1.0000
  -2   2  -3     900      72      1193   -3.89    0.00  1.0000
   2   2   3     746      76      1014    3.87    0.00  1.0000
  -2   2  -3     837      70      1121   -3.89    0.00  1.0000
   2   2   3     730      75       995    3.87    0.00  1.0000
  -3  -2  -3    3099     200      2810    2.27    0.00  1.0000
  -3  -2  -3    3051     199      2765    2.27    0.00  1.0000
  -3  -2  -3    3196     214      2903    2.27    0.00  1.0000
   3  -2   3    3317     201      3020    2.26    0.00  1.0000
   3   2   3    3230     213      2935    2.27    0.00  1.0000
   3   2   3    3200     201      2907    2.27    0.00  1.0000
  -3   2  -3    3577     201      3268    2.26    0.00  1.0000
   3   2   3    3090     211      2802    2.27    0.00  1.0000
  -3   2  -3    3628     207      3317    2.26    0.00  1.0000
   4  -2   3    1886     138      1860   -0.25    0.00  1.0000
  -4  -2  -3    1808     135      1783    0.25    0.00  1.0000
  -4  -2  -3    1951     135      1925    0.25    0.00  1.0000
  -4  -2  -3    2051     146      2025    0.25    0.00  1.0000
   4  -2   3    2089     136      2062   -0.25    0.00  1.0000
   4   2   3    1994     136      1968    0.25    0.00  1.0000
  -4   2  -3    2074     133      2047   -0.25    0.00  1.0000
  -4   2  -3    1990     135      1964   -0.25    0.00  1.0000
   4   2   3    1993     142      1967    0.25    0.00  1.0000
  -5  -2  -3     478      48       577    1.86    0.00  1.0000
   5  -2   3     524      49       628    1.85    0.00  1.0000
   5  -2   3     447      46       543    1.85    0.00  1.0000
  -5  -2  -3     474      48       573    1.86    0.00  1.0000
  -5  -2  -3     570      58       678    1.86    0.00  1.0000
   5   2   3     506      51       608    1.86    0.00  1.0000
  -5   2  -3     472      47       571    1.85    0.00  1.0000
  -5   2  -3     462      46       560    1.85    0.00  1.0000
   5   2   3     478      50       577    1.86    0.00  1.0000
  -6  -2  -3      84      20        77    0.35    0.00  1.0000
  -6  -2  -3      95      19        87    0.35    0.00  1.0000
   6  -2   3      57      17        51   -0.36    0.00  1.0000
  -6   2  -3      55      19        49   -0.36    0.00  1.0000
  -6   2  -3      93      20        85   -0.36    0.00  1.0000
   6   2   3     128      22       119    0.35    0.00  1.0000
  -7  -2  -3     230      31       223    0.20    0.00  1.0000
   7   2   3     274      33       266    0.20    0.00  1.0000
  -7   2  -3     192      28       186    0.18    0.00  1.0000
  -8  -2  -3     338      41       360   -0.50    0.00  1.0000
   8   2   3     366      43       389   -0.50    0.00  1.0000
  -8   2  -3     351      40       374    0.52    0.00  1.0000
  -9  -2  -3       3      19         6    0.59    0.00  1.0000
  -9   2  -3      16      19        22    0.60    0.00  1.0000
 -10  -2  -3       0      21        -3   -0.23    0.00  1.0000
 -10   2  -3      11      23        13    0.23    0.00  1.0000
 -11  -2  -3      22      25        24   -0.20    0.00  1.0000
 -11  -3   3      82      30        78   -0.20    0.00  1.0000
 -10  -3   3      37      23        28   -0.70    0.00  1.0000
 -10   3   3       8      20         4   -0.70    0.00  1.0000
  -9  -3   3      94      27       103    0.39    0.00  1.0000
   9   3  -3      69      27        77    0.39    0.00  1.0000
  -9   3   3      81      26        90   -0.40    0.00  1.0000
  -8  -3   3     140      27       142   -0.08    0.00  1.0000
  -8   3   3     108      24       110   -0.09    0.00  1.0000
   8   3  -3      96      27        98   -0.08    0.00  1.0000
  -7  -3   3       3      16         6   -0.55    0.00  1.0000
  -7  -3   3       0      28       -40   -0.55    0.00  1.0000
   7  -3  -3       5      16         8    0.56    0.00  1.0000
   7   3  -3       0      19       -28   -0.55    0.00  1.0000
  -7   3   3       0      16        -1    0.56    0.00  1.0000
   6  -3  -3    1852     145      1811    0.41    0.00  1.0000
  -6  -3   3    2028     155      1987    0.39    0.00  1.0000
  -6  -3   3    2088     142      2047    0.39    0.00  1.0000
  -6  -3   3    2046     143      2005    0.39    0.00  1.0000
  -6   3   3    2133     145      2089    0.41    0.00  1.0000
  -6   3   3    2051     142      2008    0.41    0.00  1.0000
  -6   3   3    2086     140      2043    0.41    0.00  1.0000
   6   3  -3    1988     151      1948    0.39    0.00  1.0000
   5  -3  -3    1603     113      1559   -0.48    0.00  1.0000
  -5  -3   3    1618     123      1572    0.49    0.00  1.0000
  -5  -3   3    1511     112      1467    0.49    0.00  1.0000
  -5  -3   3    1576     112      1531    0.49    0.00  1.0000
   5   3  -3    1465     119      1421    0.49    0.00  1.0000
  -5   3   3    1700     113      1655   -0.48    0.00  1.0000
  -5   3   3    1759     110      1713   -0.48    0.00  1.0000
   5   3  -3    1595     113      1549    0.49    0.00  1.0000
  -5   3   3    1638     115      1593   -0.48    0.00  1.0000
  -4  -3   3    5075     326      4561    3.18    0.00  1.0000
   4  -3  -3    5505     326      4968    3.18    0.00  1.0000
  -4  -3   3    5584     348      5044    3.18    0.00  1.0000
  -4  -3   3    5123     324      4606    3.18    0.00  1.0000
   4   3  -3    5461     327      4927    3.18    0.00  1.0000
   4   3  -3    5235     344      4712    3.18    0.00  1.0000
  -4   3   3    5869     326      5314    3.18    0.00  1.0000
  -4   3   3    5358     340      4829    3.18    0.00  1.0000
  -3  -3   3      16       7        14   -0.19    0.00  1.0000
   3  -3  -3      20       8        18    0.18    0.00  1.0000
  -3  -3   3      14       9        12   -0.19    0.00  1.0000
  -3  -3   3      21      11        19   -0.19    0.00  1.0000
  -3   3   3      43       9        40    0.18    0.00  1.0000
   3   3  -3      35      11        32   -0.19    0.00  1.0000
   3   3  -3      29      10        27   -0.19    0.00  1.0000
   3   3  -3      11       7        10   -0.19    0.00  1.0000
  -3   3   3       6       6         5    0.18    0.00  1.0000
  -2  -3   3     208      38       478    6.39    0.00  1.0000
  -2  -3   3     169      35       418    6.39    0.00  1.0000
   2  -3  -3     148      34       384    6.38    0.00  1.0000
  -2   3   3     269      38       569    6.38    0.00  1.0000
   2   3  -3     206      39       476    6.39    0.00  1.0000
   2   3  -3     191      39       453    6.39    0.00  1.0000
   2   3  -3     200      35       467    6.39    0.00  1.0000
   1  -3  -3    3315     423      6545  -19.98    0.00  1.0000
  -1  -3   3    3301     454      6530   20.01    0.00  1.0000
   1  -3  -3    2974     425      6063  -19.98    0.00  1.0000
  -1   3   3    3486     449      6785  -19.98    0.00  1.0000
  -1   3   3    3144     425      6304  -19.98    0.00  1.0000
   1   3  -3    3247     426      6454   20.01    0.00  1.0000
   1   3  -3    3359     453      6612   20.01    0.00  1.0000
   1   3  -3    3238     450      6441   20.01    0.00  1.0000
   0  -3   3   33220    2567     38550   12.06    0.00  1.0000
   0  -3  -3   31450    2553     36642   12.06    0.00  1.0000
   0   3   3   33692    2699     39059   12.06    0.00  1.0000
   0   3   3   31466    2567     36659   12.06    0.00  1.0000
   0   3  -3   37432    2700     43077   12.06    0.00  1.0000
   0   3  -3   35193    2551     40673   12.06    0.00  1.0000
   1  -3   3   18632    1291     19035   -1.26    0.00  1.0000
  -1  -3  -3   18087    1372     18480    1.25    0.00  1.0000
  -1  -3  -3   19600    1291     20009    1.25    0.00  1.0000
   1  -3   3   21556    1360     21989   -1.26    0.00  1.0000
  -1  -3  -3   18838    1285     19239    1.25    0.00  1.0000
  -1   3  -3   21360    1361     21791   -1.26    0.00  1.0000
  -1   3  -3   18941    1285     19347   -1.26    0.00  1.0000
  -1   3  -3   19029    1291     19436   -1.26    0.00  1.0000
   1   3   3   18476    1291     18874    1.25    0.00  1.0000
   1   3   3   18296    1372     18692    1.25    0.00  1.0000
  -2  -3  -3    2144     133      1955   -1.79    0.00  1.0000
  -2  -3  -3    2168     133      1978   -1.79    0.00  1.0000
  -2  -3  -3    2011     142      1828   -1.79    0.00  1.0000
   2  -3   3    2453     133      2248   -1.82    0.00  1.0000
   2   3   3    2086     141      1900   -1.79    0.00  1.0000
   2   3   3    2136     133      1948   -1.79    0.00  1.0000
  -2   3  -3    2173     130      1980   -1.82    0.00  1.0000
  -2   3  -3    2123     132      1932   -1.82    0.00  1.0000
   2   3   3    2123     141      1935   -1.79    0.00  1.0000
  -3  -3  -3     428      40       401   -0.56    0.00  1.0000
  -3  -3  -3     549      38       519   -0.56    0.00  1.0000
  -3  -3  -3     506      37       477   -0.56    0.00  1.0000
   3  -3   3     456      36       428    0.57    0.00  1.0000
   3   3   3     550      41       520   -0.56    0.00  1.0000
  -3   3  -3     494      36       465    0.57    0.00  1.0000
   3   3   3     450      40       423   -0.56    0.00  1.0000
   3   3   3     515      38       486   -0.56    0.00  1.0000
  -3   3  -3     506      35       476    0.57    0.00  1.0000
  -4  -3  -3    3743     232      3308    3.14    0.00  1.0000
  -4  -3  -3    3662     231      3232    3.14    0.00  1.0000
   4  -3   3    4172     233      3710    3.15    0.00  1.0000
  -4  -3  -3    3854     248      3412    3.14    0.00  1.0000
  -4   3  -3    3908     232      3462    3.15    0.00  1.0000
   4   3   3    3954     233      3507    3.14    0.00  1.0000
   4   3   3    3869     245      3427    3.14    0.00  1.0000
   5  -3   3      26      14        42   -1.16    0.00  1.0000
  -5  -3  -3      23      12        38    1.16    0.00  1.0000
  -5  -3  -3      21      14        35    1.16    0.00  1.0000
   5  -3   3       6       8        15   -1.16    0.00  1.0000
  -5  -3  -3       3      19        10    1.16    0.00  1.0000
  -5   3  -3      26       9        41   -1.16    0.00  1.0000
   5   3   3      26      15        42    1.16    0.00  1.0000
  -5   3  -3      16      12        28   -1.16    0.00  1.0000
   5   3   3      23      14        38    1.16    0.00  1.0000
  -5   3  -3      32      12        49   -1.16    0.00  1.0000
  -6  -3  -3     313      32       296    0.42    0.00  1.0000
  -6  -3  -3     299      41       282    0.42    0.00  1.0000
  -6  -3  -3     265      30       249    0.42    0.00  1.0000
  -6   3  -3     283      30       267    0.42    0.00  1.0000
  -6   3  -3     299      31       282    0.42    0.00  1.0000
   6   3   3     273      33       257    0.42    0.00  1.0000
  -7  -3  -3     167      27       162   -0.16    0.00  1.0000
   7   3   3     111      27       107   -0.16    0.00  1.0000
  -7   3  -3     188      26       183    0.16    0.00  1.0000
  -8  -3  -3      10      19        10    0.02    0.00  1.0000
   8   3   3      19      20        19    0.02    0.00  1.0000
  -8   3  -3       0      16        -8    0.05    0.00  1.0000
  -9  -3  -3      13      19        10   -0.33    0.00  1.0000
  -9   3  -3       0      17        -7    0.35    0.00  1.0000
 -10  -3  -3      10      23        11   -0.14    0.00  1.0000
 -11  -3  -3       0      23       -45    0.15    0.00  1.0000
 -10  -4   3      93      30        97    0.17    0.00  1.0000
  10   4  -3      89      30        93    0.17    0.00  1.0000
  -9  -4   3     117      28       116   -0.04    0.00  1.0000
   9   4  -3     120      30       119   -0.04    0.00  1.0000
  -9   4   3     159      28       158   -0.04    0.00  1.0000
  -8  -4   3      31      19        33    0.14    0.00  1.0000
  -8  -4   3      50      35        52    0.14    0.00  1.0000
   8   4  -3      31      24        33    0.14    0.00  1.0000
  -8   4   3      54      19        57   -0.15    0.00  1.0000
  -7  -4   3     321      46       335    0.33    0.00  1.0000
  -7  -4   3     193      30       204    0.33    0.00  1.0000
   7   4  -3     125      34       134    0.33    0.00  1.0000
  -7   4   3     232      29       244    0.34    0.00  1.0000
  -6  -4   3       0      25        -7   -0.13    0.00  1.0000
  -6  -4   3      22      14        23   -0.13    0.00  1.0000
  -6  -4   3      30      15        32   -0.13    0.00  1.0000
  -6   4   3      22      13        23    0.12    0.00  1.0000
  -6   4   3      36      14        38    0.12    0.00  1.0000
   6   4  -3      28      20        30   -0.13    0.00  1.0000
  -6   4   3      13      12        14    0.12    0.00  1.0000
  -5  -4   3     146      18       112    1.28    0.00  1.0000
   5  -4  -3     197      21       158    1.27    0.00  1.0000
  -5  -4   3     191      27       152    1.28    0.00  1.0000
  -5  -4   3     148      20       114    1.28    0.00  1.0000
  -5   4   3     159      17       124    1.27    0.00  1.0000
   5   4  -3     187      21       148    1.28    0.00  1.0000
  -5   4   3     174      19       137    1.27    0.00  1.0000
  -5   4   3     198      20       159    1.27    0.00  1.0000
   5   4  -3     130      23        98    1.28    0.00  1.0000
  -4  -4   3     558      47       551    0.12    0.00  1.0000
   4  -4  -3     589      47       583   -0.10    0.00  1.0000
  -4  -4   3     648      54       641    0.12    0.00  1.0000
  -4  -4   3     579      47       572    0.12    0.00  1.0000
   4   4  -3     626      54       619    0.12    0.00  1.0000
  -4   4   3     591      47       585   -0.10    0.00  1.0000
  -4   4   3     604      45       598   -0.10    0.00  1.0000
  -4   4   3     643      47       637   -0.10    0.00  1.0000
   4   4  -3     606      48       599    0.12    0.00  1.0000
   3  -4  -3    1126     104      1485    4.26    0.00  1.0000
  -3  -4   3    1149     105      1512    4.27    0.00  1.0000
  -3  -4   3    1179     113      1546    4.27    0.00  1.0000
  -3  -4   3    1189     106      1558    4.27    0.00  1.0000
  -3   4   3    1104     104      1459    4.26    0.00  1.0000
  -3   4   3    1141     109      1502    4.26    0.00  1.0000
   3   4  -3    1194     106      1563    4.27    0.00  1.0000
   3   4  -3    1118     113      1476    4.27    0.00  1.0000
   2  -4  -3    2869     236      3214   -2.68    0.00  1.0000
  -2  -4   3    3145     237      3506    2.68    0.00  1.0000
  -2  -4   3    3443     237      3820    2.68    0.00  1.0000
  -2  -4   3    3187     254      3550    2.68    0.00  1.0000
   2   4  -3    3153     252      3514    2.68    0.00  1.0000
   2   4  -3    3427     254      3803    2.68    0.00  1.0000
  -2   4   3    2976     236      3328   -2.68    0.00  1.0000
   2   4  -3    3266     238      3634    2.68    0.00  1.0000
  -2   4   3    3341     250      3713   -2.68    0.00  1.0000
  -1  -4   3    8508     559      9849    6.00    0.00  1.0000
   1  -4  -3    6415     558      7587    6.01    0.00  1.0000
  -1  -4   3    8299     557      9624    6.00    0.00  1.0000
  -1  -4   3    6905     595      8118    6.00    0.00  1.0000
   1  -4  -3    7628     555      8902    6.01    0.00  1.0000
  -1   4   3    6765     558      7967    6.01    0.00  1.0000
   1   4  -3    6723     590      7920    6.00    0.00  1.0000
   1   4  -3    6832     559      8038    6.00    0.00  1.0000
  -1   4   3    7237     589      8479    6.01    0.00  1.0000
   0  -4   3     953      54       709    3.64    0.00  1.0000
   0  -4   3    1069      54       809    3.64    0.00  1.0000
   0  -4  -3    1045      55       788   -3.65    0.00  1.0000
   0   4   3    1057      53       798   -3.65    0.00  1.0000
   0   4  -3    1179      59       905    3.64    0.00  1.0000
   0   4   3    1032      59       776   -3.65    0.00  1.0000
  -1  -4  -3     787      48       669   -1.87    0.00  1.0000
  -1  -4  -3     814      47       694   -1.87    0.00  1.0000
   1  -4   3     810      46       689   -1.89    0.00  1.0000
  -1  -4  -3     748      51       633   -1.87    0.00  1.0000
  -1   4  -3     869      49       744   -1.89    0.00  1.0000
   1   4   3     763      47       647   -1.87    0.00  1.0000
  -1   4  -3     753      46       637   -1.89    0.00  1.0000
   1   4   3     702      52       591   -1.87    0.00  1.0000
   1   4   3     814      51       694   -1.87    0.00  1.0000
   2  -4   3     188      16       180   -0.24    0.00  1.0000
  -2  -4  -3     164      17       156    0.25    0.00  1.0000
  -2  -4  -3     211      20       202    0.25    0.00  1.0000
  -2  -4  -3     173      17       165    0.25    0.00  1.0000
   2   4   3     158      19       151    0.25    0.00  1.0000
   2   4   3     152      16       145    0.25    0.00  1.0000
  -2   4  -3     182      14       174   -0.24    0.00  1.0000
  -2   4  -3     149      16       142   -0.24    0.00  1.0000
   2   4   3     199      19       191    0.25    0.00  1.0000
   3  -4   3      68      10        38    1.78    0.00  1.0000
  -3  -4  -3      77      14        45    1.79    0.00  1.0000
  -3  -4  -3      57      10        30    1.79    0.00  1.0000
  -3  -4  -3      68      11        38    1.79    0.00  1.0000
   3   4   3      76      13        44    1.79    0.00  1.0000
  -3   4  -3      58       8        31    1.78    0.00  1.0000
  -3   4  -3      61      10        33    1.78    0.00  1.0000
   3   4   3      69      11        39    1.79    0.00  1.0000
   3   4   3      53      12        27    1.79    0.00  1.0000
  -4  -4  -3     526      45       533    0.13    0.00  1.0000
  -4  -4  -3     513      50       520    0.13    0.00  1.0000
   4  -4   3     574      45       583   -0.16    0.00  1.0000
  -4  -4  -3     553      46       560    0.13    0.00  1.0000
   4   4   3     599      46       607    0.13    0.00  1.0000
   4   4   3     539      49       546    0.13    0.00  1.0000
  -4   4  -3     528      42       536   -0.16    0.00  1.0000
  -4   4  -3     604      45       613   -0.16    0.00  1.0000
   5  -4   3      59      13        38    1.32    0.00  1.0000
  -5  -4  -3      39      11        22    1.33    0.00  1.0000
  -5  -4  -3      47      13        28    1.33    0.00  1.0000
  -5  -4  -3      51      20        31    1.33    0.00  1.0000
  -5   4  -3      48      12        29    1.32    0.00  1.0000
   5   4   3      34      13        18    1.33    0.00  1.0000
   5   4   3      63      14        41    1.33    0.00  1.0000
  -5   4  -3      47      10        28    1.32    0.00  1.0000
  -6  -4  -3       4      12         2    0.50    0.00  1.0000
  -6  -4  -3       4      23         2    0.50    0.00  1.0000
  -6  -4  -3       0      11       -26    0.50    0.00  1.0000
  -6   4  -3       0      12       -10   -0.50    0.00  1.0000
   6   4   3       0      13       -34    0.50    0.00  1.0000
  -6   4  -3       0       6        -5   -0.50    0.00  1.0000
  -7  -4  -3      23      30        21    0.16    0.00  1.0000
  -7  -4  -3       0      15       -19    0.16    0.00  1.0000
   7   4   3      54      20        51    0.16    0.00  1.0000
  -7   4  -3       0      14       -23    0.17    0.00  1.0000
  -8  -4  -3       9      17        10    0.15    0.00  1.0000
   8   4   3      12      19        13    0.15    0.00  1.0000
  -8   4  -3       0      15       -22   -0.14    0.00  1.0000
  -9  -4  -3       4      19         8    0.65    0.00  1.0000
   9   4   3       0      21         2    0.65    0.00  1.0000
 -10  -4  -3       2      19       -13    1.13    0.00  1.0000
 -10  -5   3       6      22         8    0.37    0.00  1.0000
  10   5  -3       9      25        12    0.37    0.00  1.0000
  -9  -5   3       7      20         9    0.31    0.00  1.0000
   9   5  -3       0      20       -19    0.31    0.00  1.0000
  -8  -5   3      15      17        14   -0.12    0.00  1.0000
   8   5  -3       0      18       -49   -0.12    0.00  1.0000
  -7  -5   3     171      38       160   -0.37    0.00  1.0000
  -7  -5   3     122      25       113   -0.37    0.00  1.0000
  -7   5   3     188      24       176    0.39    0.00  1.0000
   7   5  -3     165      32       154   -0.37    0.00  1.0000
  -6  -5   3      22      13        14    0.79    0.00  1.0000
  -6  -5   3       1      23       -17    0.79    0.00  1.0000
  -6  -5   3       5      13         2    0.79    0.00  1.0000
  -6   5   3       4      12         1    0.77    0.00  1.0000
   6   5  -3      11      17         6    0.79    0.00  1.0000
  -6   5   3       7      12         3    0.77    0.00  1.0000
  -5  -5   3     276      30       281    0.13    0.00  1.0000
   5  -5  -3     308      31       313   -0.13    0.00  1.0000
  -5  -5   3     282      29       287    0.13    0.00  1.0000
  -5  -5   3     316      38       322    0.13    0.00  1.0000
  -5   5   3     296      28       301   -0.13    0.00  1.0000
  -5   5   3     284      31       289   -0.13    0.00  1.0000
   5   5  -3     252      29       257    0.13    0.00  1.0000
  -5   5   3     289      29       294   -0.13    0.00  1.0000
   5   5  -3     282      35       287    0.13    0.00  1.0000
   4  -5  -3    1370      89      1225    1.72    0.00  1.0000
  -4  -5   3    1317      90      1176    1.71    0.00  1.0000
  -4  -5   3    1358      90      1215    1.71    0.00  1.0000
  -4  -5   3    1455      98      1307    1.71    0.00  1.0000
  -4   5   3    1423      87      1275    1.72    0.00  1.0000
  -4   5   3    1394      89      1248    1.72    0.00  1.0000
   4   5  -3    1473      98      1324    1.71    0.00  1.0000
   4   5  -3    1349      90      1206    1.71    0.00  1.0000
  -4   5   3    1409      92      1262    1.72    0.00  1.0000
  -3  -5   3      25      12        40   -1.16    0.00  1.0000
  -3  -5   3      10       9        21   -1.16    0.00  1.0000
  -3  -5   3      28      14        44   -1.16    0.00  1.0000
   3  -5  -3      24      10        39    1.16    0.00  1.0000
  -3   5   3      16       9        28    1.16    0.00  1.0000
   3   5  -3      16      10        29   -1.16    0.00  1.0000
   3   5  -3      29      14        46   -1.16    0.00  1.0000
  -3   5   3      52      12        73    1.16    0.00  1.0000
  -2  -5   3     312      20       155    4.47    0.00  1.0000
  -2  -5   3     321      16       161    4.47    0.00  1.0000
   2  -5  -3     333      13       169    4.49    0.00  1.0000
  -2  -5   3     287      17       137    4.47    0.00  1.0000
   2  -5  -3     338      15       173    4.49    0.00  1.0000
   2   5  -3     302      16       148    4.47    0.00  1.0000
  -2   5   3     303      15       148    4.49    0.00  1.0000
   2   5  -3     340      21       175    4.47    0.00  1.0000
  -2   5   3     338      18       173    4.49    0.00  1.0000
  -1  -5   3       4       4         1    0.83    0.00  1.0000
   1  -5  -3       7       4         3   -0.83    0.00  1.0000
  -1  -5   3      18       8        11    0.83    0.00  1.0000
  -1  -5   3       1       5        -7    0.83    0.00  1.0000
  -1   5   3      13       4         7   -0.83    0.00  1.0000
   1   5  -3       1       7        -7    0.83    0.00  1.0000
  -1   5   3       4       7         1   -0.83    0.00  1.0000
   1   5  -3       1       4         0    0.83    0.00  1.0000
   0  -5   3    3088     207      3181    0.71    0.00  1.0000
   0  -5  -3    3006     207      3098    0.71    0.00  1.0000
   0  -5   3    3410     207      3508    0.71    0.00  1.0000
   0  -5   3    2549     207      2634    0.71    0.00  1.0000
   0   5   3    2964     207      3055    0.71    0.00  1.0000
   0   5   3    2955     222      3046    0.71    0.00  1.0000
   0   5  -3    3431     222      3529    0.71    0.00  1.0000
  -1  -5  -3      13      10        52    3.14    0.00  1.0000
   1  -5   3       5       6        35   -3.14    0.00  1.0000
  -1  -5  -3       6       6        38    3.14    0.00  1.0000
   1   5   3       8       6        43    3.14    0.00  1.0000
  -1   5  -3       7       6        40   -3.14    0.00  1.0000
  -1   5  -3       7       8        40   -3.14    0.00  1.0000
   1   5   3      10      10        46    3.14    0.00  1.0000
  -2  -5  -3     533      35       463    1.34    0.00  1.0000
  -2  -5  -3     489      39       422    1.34    0.00  1.0000
   2  -5   3     558      34       487    1.34    0.00  1.0000
  -2  -5  -3     542      37       471    1.34    0.00  1.0000
   2   5   3     486      35       419    1.34    0.00  1.0000
   2   5   3     500      40       432    1.34    0.00  1.0000
  -2   5  -3     499      34       432    1.34    0.00  1.0000
   2   5   3     547      39       476    1.34    0.00  1.0000
  -2   5  -3     589      35       516    1.34    0.00  1.0000
  -3  -5  -3     567      53       665   -1.69    0.00  1.0000
  -3  -5  -3     567      51       665   -1.69    0.00  1.0000
   3  -5   3     557      51       655    1.70    0.00  1.0000
  -3  -5  -3     652      58       757   -1.69    0.00  1.0000
   3   5   3     583      52       682   -1.69    0.00  1.0000
  -3   5  -3     577      48       676    1.70    0.00  1.0000
   3   5   3     636      58       739   -1.69    0.00  1.0000
  -4  -5  -3    2032     134      1810    2.17    0.00  1.0000
   4  -5   3    2060     124      1837    2.16    0.00  1.0000
  -4  -5  -3    1841     124      1630    2.17    0.00  1.0000
  -4  -5  -3    1908     124      1693    2.17    0.00  1.0000
   4   5   3    2056     125      1832    2.17    0.00  1.0000
  -4   5  -3    2007     123      1787    2.16    0.00  1.0000
   4   5   3    2044     134      1821    2.17    0.00  1.0000
  -4   5  -3    2008     120      1788    2.16    0.00  1.0000
   5  -5   3       0      10       -17   -0.35    0.00  1.0000
  -5  -5  -3       7      19         5    0.34    0.00  1.0000
  -5  -5  -3       0      10       -10    0.34    0.00  1.0000
  -5  -5  -3       0      12        -2    0.34    0.00  1.0000
  -5   5  -3       0       9        -8   -0.35    0.00  1.0000
   5   5   3       0      10        -7    0.34    0.00  1.0000
  -5   5  -3       0      10       -14   -0.35    0.00  1.0000
   5   5   3       0      12        -6    0.34    0.00  1.0000
  -6  -5  -3     162      26       172    0.32    0.00  1.0000
  -6  -5  -3     184      25       194    0.32    0.00  1.0000
  -6  -5  -3     285      40       298    0.32    0.00  1.0000
  -6   5  -3     158      24       168    0.34    0.00  1.0000
  -6   5  -3     173      23       184    0.34    0.00  1.0000
   6   5   3     184      29       194    0.32    0.00  1.0000
  -7  -5  -3     132      37       126   -0.23    0.00  1.0000
  -7  -5  -3     120      24       114   -0.23    0.00  1.0000
   7   5   3     134      27       128   -0.23    0.00  1.0000
  -7   5  -3     138      21       132    0.22    0.00  1.0000
  -8  -5  -3     112      26       125    0.52    0.00  1.0000
   8   5   3      94      28       106    0.52    0.00  1.0000
  -9  -5  -3      43      24        55    0.70    0.00  1.0000
   9   5   3      69      28        83    0.70    0.00  1.0000
 -10  -5  -3      25      24        27   -0.14    0.00  1.0000
 -10  -6   3       3      20         3    0.09    0.00  1.0000
  10   6  -3       0      24        -3    0.09    0.00  1.0000
  -9  -6   3      13      20        13   -0.06    0.00  1.0000
   9   6  -3       0      21       -14   -0.06    0.00  1.0000
  -8  -6   3       0      14       -16    0.21    0.00  1.0000
   8   6  -3       0      21        -9    0.21    0.00  1.0000
  -7  -6   3     295      44       282   -0.33    0.00  1.0000
  -7  -6   3     248      33       236   -0.33    0.00  1.0000
   7   6  -3     261      38       249   -0.33    0.00  1.0000
  -6  -6   3     654      61       646    0.13    0.00  1.0000
  -6  -6   3     564      50       557    0.13    0.00  1.0000
  -6  -6   3     506      50       499    0.13    0.00  1.0000
  -6   6   3     566      49       559   -0.13    0.00  1.0000
   6   6  -3     597      59       590    0.13    0.00  1.0000
  -5  -6   3      51      15        34    1.12    0.00  1.0000
   5  -6  -3      50      13        33    1.12    0.00  1.0000
  -5  -6   3      21      12        11    1.12    0.00  1.0000
  -5  -6   3      61      22        42    1.12    0.00  1.0000
   5   6  -3      44      15        28    1.12    0.00  1.0000
  -5   6   3      74      13        53    1.12    0.00  1.0000
  -5   6   3      14      13         6    1.12    0.00  1.0000
  -5   6   3      29      11        17    1.12    0.00  1.0000
   5   6  -3      70      19        50    1.12    0.00  1.0000
  -4  -6   3     497      41       477    0.39    0.00  1.0000
   4  -6  -3     550      41       529   -0.38    0.00  1.0000
  -4  -6   3     476      42       456    0.39    0.00  1.0000
  -4  -6   3     537      48       516    0.39    0.00  1.0000
  -4   6   3     538      42       518   -0.38    0.00  1.0000
   4   6  -3     508      43       488    0.39    0.00  1.0000
   4   6  -3     521      48       501    0.39    0.00  1.0000
  -4   6   3     535      38       515   -0.38    0.00  1.0000
  -3  -6   3      88      11        62    1.27    0.00  1.0000
   3  -6  -3      67      10        45    1.27    0.00  1.0000
  -3  -6   3      82      13        57    1.27    0.00  1.0000
  -3  -6   3      77      15        53    1.27    0.00  1.0000
  -3   6   3      84       8        59    1.27    0.00  1.0000
   3   6  -3      82      16        57    1.27    0.00  1.0000
   3   6  -3      80      12        56    1.27    0.00  1.0000
  -3   6   3     101      13        73    1.27    0.00  1.0000
  -3   6   3      88      10        62    1.27    0.00  1.0000
  -2  -6   3      15       9        38   -1.93    0.00  1.0000
  -2  -6   3      21      12        47   -1.93    0.00  1.0000
  -2  -6   3      71      17       114   -1.93    0.00  1.0000
   2  -6  -3      23       8        50    1.91    0.00  1.0000
   2   6  -3      23       9        49   -1.93    0.00  1.0000
   2   6  -3      37      15        69   -1.93    0.00  1.0000
  -1  -6   3    5739     372      6161    2.35    0.00  1.0000
  -1  -6   3    5521     372      5935    2.35    0.00  1.0000
  -1  -6   3    5094     399      5492    2.35    0.00  1.0000
   1  -6  -3    5389     369      5799    2.35    0.00  1.0000
   1   6  -3    5138     395      5538    2.35    0.00  1.0000
   1   6  -3    5069     372      5466    2.35    0.00  1.0000
  -1   6   3    4880     371      5271    2.35    0.00  1.0000
  -1   6   3    5032     394      5429    2.35    0.00  1.0000
   0  -6  -3       4       8        30    2.98    0.00  1.0000
   0  -6   3       1       4        20   -2.98    0.00  1.0000
   0  -6   3       0       7         9   -2.98    0.00  1.0000
   0  -6   3       0       4        10   -2.98    0.00  1.0000
   0   6   3       3      10         3    2.98    0.00  1.0000
   0   6   3       2       4        23    2.98    0.00  1.0000
   0   6  -3       0       9         9   -2.98    0.00  1.0000
   1  -6   3       0       5         7    2.10    0.00  1.0000
  -1  -6  -3       6       5       -17    2.10    0.00  1.0000
  -1  -6  -3       6       8       -16    2.10    0.00  1.0000
  -1  -6  -3       1      10        11    2.10    0.00  1.0000
   1   6   3       6      11         0    2.10    0.00  1.0000
   1   6   3       6       6       -14    2.10    0.00  1.0000
  -1   6  -3       5       9        21    2.10    0.00  1.0000
  -2  -6  -3      91      18       113   -0.92    0.00  1.0000
  -2  -6  -3      70      13        89   -0.92    0.00  1.0000
   2  -6   3      60      13        78    0.94    0.00  1.0000
  -2  -6  -3     128      20       153   -0.92    0.00  1.0000
  -2   6  -3      92      13       114    0.94    0.00  1.0000
   2   6   3      72      13        91   -0.92    0.00  1.0000
  -2   6  -3     115      15       140    0.94    0.00  1.0000
   2   6   3     109      20       133   -0.92    0.00  1.0000
  -3  -6  -3     609      63       785    2.86    0.00  1.0000
   3  -6   3     606      56       782    2.87    0.00  1.0000
  -3  -6  -3     587      56       760    2.86    0.00  1.0000
  -3  -6  -3     532      58       697    2.86    0.00  1.0000
   3   6   3     601      57       776    2.86    0.00  1.0000
  -3   6  -3     597      52       772    2.87    0.00  1.0000
   3   6   3     599      63       774    2.86    0.00  1.0000
  -3   6  -3     566      55       737    2.87    0.00  1.0000
  -4  -6  -3    1069      81      1053    0.22    0.00  1.0000
  -4  -6  -3    1049      82      1033    0.22    0.00  1.0000
   4  -6   3    1181      81      1163   -0.22    0.00  1.0000
  -4  -6  -3    1163      89      1146    0.22    0.00  1.0000
  -4   6  -3    1175      77      1157   -0.22    0.00  1.0000
   4   6   3    1140      82      1123    0.22    0.00  1.0000
   4   6   3    1128      89      1111    0.22    0.00  1.0000
  -5  -6  -3     124      20       149    0.92    0.00  1.0000
  -5  -6  -3      80      20       100    0.92    0.00  1.0000
   5  -6   3     108      20       132    0.93    0.00  1.0000
  -5  -6  -3     115      27       139    0.92    0.00  1.0000
  -5   6  -3     107      16       130    0.93    0.00  1.0000
  -5   6  -3      97      19       119    0.93    0.00  1.0000
   5   6   3     124      22       149    0.92    0.00  1.0000
   5   6   3     122      25       147    0.92    0.00  1.0000
  -6  -6  -3       1      23         2   -0.22    0.00  1.0000
  -6  -6  -3       0      15        -7   -0.22    0.00  1.0000
  -6  -6  -3       2      14         3   -0.22    0.00  1.0000
  -6   6  -3      16      14        18    0.24    0.00  1.0000
   6   6   3       0      16        -3   -0.22    0.00  1.0000
  -7  -6  -3      92      23        91   -0.03    0.00  1.0000
  -7  -6  -3     124      36       123   -0.03    0.00  1.0000
   7   6   3      88      25        87   -0.03    0.00  1.0000
  -8  -6  -3      56      23        57    0.06    0.00  1.0000
   8   6   3      23      23        24    0.06    0.00  1.0000
  -9  -6  -3      52      24        48    0.26    0.00  1.0000
   9   6   3      14      22        12    0.26    0.00  1.0000
 -10  -6  -3      24      25        31    0.59    0.00  1.0000
 -10  -7   3       4      21         4   -0.05    0.00  1.0000
  10   7  -3      28      30        29   -0.05    0.00  1.0000
  -9  -7   3       0      18       -21   -0.01    0.00  1.0000
   9   7  -3       0      24         0   -0.01    0.00  1.0000
  -8  -7   3      10      19        12   -0.20    0.00  1.0000
   8   7  -3       0      21        -3   -0.20    0.00  1.0000
  -7  -7   3     235      36       252   -0.48    0.00  1.0000
  -7  -7   3     371      50       393   -0.48    0.00  1.0000
   7   7  -3     266      42       284   -0.48    0.00  1.0000
  -6  -7   3      16      23        16    0.04    0.00  1.0000
  -6  -7   3       0      16       -15    0.04    0.00  1.0000
  -6  -7   3       0      13       -31    0.04    0.00  1.0000
  -6   7   3       0      13       -19    0.02    0.00  1.0000
   6   7  -3       0      21       -14    0.04    0.00  1.0000
  -5  -7   3     142      21       136    0.20    0.00  1.0000
   5  -7  -3     129      20       124   -0.20    0.00  1.0000
  -5  -7   3     184      23       178    0.20    0.00  1.0000
  -5  -7   3     138      29       133    0.20    0.00  1.0000
   5   7  -3     156      22       150    0.20    0.00  1.0000
   5   7  -3     146      27       140    0.20    0.00  1.0000
  -4  -7   3     505      48       462    0.83    0.00  1.0000
   4  -7  -3     544      41       499    0.85    0.00  1.0000
  -4  -7   3     545      42       501    0.83    0.00  1.0000
  -4  -7   3     528      43       484    0.83    0.00  1.0000
   4   7  -3     586      43       540    0.83    0.00  1.0000
  -4   7   3     571      42       525    0.85    0.00  1.0000
  -4   7   3     553      40       507    0.85    0.00  1.0000
   4   7  -3     504      49       461    0.83    0.00  1.0000
  -3  -7   3     323      37       338    0.36    0.00  1.0000
  -3  -7   3     344      31       360    0.36    0.00  1.0000
   3  -7  -3     331      30       347   -0.37    0.00  1.0000
  -3  -7   3     338      33       354    0.36    0.00  1.0000
  -3   7   3     389      27       406   -0.37    0.00  1.0000
   3   7  -3     349      39       365    0.36    0.00  1.0000
   3   7  -3     317      32       332    0.36    0.00  1.0000
  -3   7   3     410      34       427   -0.37    0.00  1.0000
  -3   7   3     321      29       336   -0.37    0.00  1.0000
  -2  -7   3     314      22       260    1.37    0.00  1.0000
  -2  -7   3     322      29       267    1.37    0.00  1.0000
  -2  -7   3     269      24       219    1.37    0.00  1.0000
   2  -7  -3     248      19       200    1.37    0.00  1.0000
   2   7  -3     262      22       213    1.37    0.00  1.0000
  -2   7   3     283      19       232    1.37    0.00  1.0000
  -2   7   3     401      26       339    1.37    0.00  1.0000
   2   7  -3     327      30       272    1.37    0.00  1.0000
  -1  -7   3     678      46       594   -1.43    0.00  1.0000
  -1  -7   3     662      43       579   -1.43    0.00  1.0000
   1  -7  -3     798      43       707    1.42    0.00  1.0000
  -1  -7   3     672      52       588   -1.43    0.00  1.0000
  -1   7   3     688      50       604    1.42    0.00  1.0000
   1   7  -3     645      52       563   -1.43    0.00  1.0000
   0  -7  -3     255      29       361    2.61    0.00  1.0000
   0  -7   3     306      29       422    2.60    0.00  1.0000
   0   7   3     248      34       353    2.61    0.00  1.0000
   0   7  -3     228      33       329    2.60    0.00  1.0000
   1  -7   3      86      11       118   -1.34    0.00  1.0000
  -1  -7  -3      98      12       132    1.36    0.00  1.0000
  -1  -7  -3     103      16       138    1.36    0.00  1.0000
  -1  -7  -3      77      19       108    1.36    0.00  1.0000
   1   7   3     101      20       136    1.36    0.00  1.0000
   1   7   3     107      13       143    1.36    0.00  1.0000
  -1   7  -3     105      18       140   -1.34    0.00  1.0000
  -2  -7  -3     667      35       457    3.80    0.00  1.0000
  -2  -7  -3     679      39       467    3.80    0.00  1.0000
  -2  -7  -3     766      43       540    3.80    0.00  1.0000
   2  -7   3     607      34       408    3.80    0.00  1.0000
   2   7   3     574      35       381    3.80    0.00  1.0000
   2   7   3     754      45       530    3.80    0.00  1.0000
  -2   7  -3     664      34       455    3.80    0.00  1.0000
  -2   7  -3     728      38       508    3.80    0.00  1.0000
   3  -7   3     242      23       239    0.09    0.00  1.0000
  -3  -7  -3     254      29       251   -0.09    0.00  1.0000
  -3  -7  -3     230      24       227   -0.09    0.00  1.0000
  -3  -7  -3     245      27       242   -0.09    0.00  1.0000
  -3   7  -3     265      23       261    0.09    0.00  1.0000
  -3   7  -3     258      22       255    0.09    0.00  1.0000
   3   7   3     252      24       249   -0.09    0.00  1.0000
   3   7   3     263      31       259   -0.09    0.00  1.0000
  -4  -7  -3     258      30       216    1.16    0.00  1.0000
  -4  -7  -3     264      26       222    1.16    0.00  1.0000
  -4  -7  -3     249      24       208    1.16    0.00  1.0000
   4  -7   3     238      22       198    1.16    0.00  1.0000
  -4   7  -3     229      21       190    1.16    0.00  1.0000
   4   7   3     263      29       221    1.16    0.00  1.0000
   4   7   3     211      23       173    1.16    0.00  1.0000
  -5  -7  -3      57      16        62   -0.27    0.00  1.0000
   5  -7   3      44      15        48    0.26    0.00  1.0000
  -5  -7  -3      36      23        40   -0.27    0.00  1.0000
  -5  -7  -3      56      18        61   -0.27    0.00  1.0000
  -5   7  -3      36      13        40    0.26    0.00  1.0000
   5   7   3      77      22        83   -0.27    0.00  1.0000
  -6  -7  -3      24      26        33    0.69    0.00  1.0000
  -6  -7  -3      10      18        16    0.69    0.00  1.0000
  -6  -7  -3       1      15        -2    0.69    0.00  1.0000
  -6   7  -3      13      16        19    0.70    0.00  1.0000
   6   7   3      41      22        52    0.69    0.00  1.0000
  -7  -7  -3      12      28        16   -0.43    0.00  1.0000
  -7  -7  -3       0      14       -18   -0.43    0.00  1.0000
   7   7   3      19      21        24   -0.43    0.00  1.0000
  -8  -7  -3      15      20        16    0.12    0.00  1.0000
   8   7   3      83      27        85    0.12    0.00  1.0000
  -9  -7  -3       1      20        -3   -0.78    0.00  1.0000
   9   7   3      13      25        20   -0.78    0.00  1.0000
 -10  -7  -3      16      25        14    0.18    0.00  1.0000
  10   7   3      40      30        37    0.18    0.00  1.0000
 -10  -8   3       0      21       -19    0.34    0.00  1.0000
  10   8  -3       9      29        11    0.34    0.00  1.0000
  -9  -8   3       8      22         6   -0.35    0.00  1.0000
   9   8  -3      34      28        29   -0.35    0.00  1.0000
  -8  -8   3       1      19         1    0.04    0.00  1.0000
   8   8  -3       0      22       -11    0.04    0.00  1.0000
  -7  -8   3       0      17       -10   -0.26    0.00  1.0000
   7   8  -3       0      20        -4   -0.26    0.00  1.0000
  -6  -8   3     716      64       702    0.22    0.00  1.0000
  -6  -8   3     599      53       586    0.22    0.00  1.0000
  -6  -8   3     605      55       592    0.22    0.00  1.0000
   6   8  -3     481      59       470    0.22    0.00  1.0000
   5  -8  -3     609      47       579    0.53    0.00  1.0000
  -5  -8   3     525      47       497    0.53    0.00  1.0000
  -5  -8   3     514      49       486    0.53    0.00  1.0000
  -5  -8   3     665      59       633    0.53    0.00  1.0000
   5   8  -3     565      57       536    0.53    0.00  1.0000
  -5   8   3     586      46       556    0.53    0.00  1.0000
  -4  -8   3      24      12        24    0.03    0.00  1.0000
   4  -8  -3      26      11        26   -0.02    0.00  1.0000
  -4  -8   3      21      18        21    0.03    0.00  1.0000
  -4  -8   3       3      13         3    0.03    0.00  1.0000
   4   8  -3      18      12        18    0.03    0.00  1.0000
  -4   8   3      14      10        14   -0.02    0.00  1.0000
  -4   8   3      33      12        33   -0.02    0.00  1.0000
   4   8  -3      11      17        11    0.03    0.00  1.0000
  -3  -8   3     818      57       788    0.45    0.00  1.0000
   3  -8  -3     696      52       668    0.46    0.00  1.0000
  -3  -8   3     756      63       727    0.45    0.00  1.0000
  -3  -8   3     695      53       668    0.45    0.00  1.0000
   3   8  -3     753      54       724    0.45    0.00  1.0000
   3   8  -3     740      63       712    0.45    0.00  1.0000
  -3   8   3     764      57       735    0.46    0.00  1.0000
  -3   8   3     779      52       749    0.46    0.00  1.0000
  -2  -8   3     821      56       827    0.09    0.00  1.0000
  -2  -8   3     793      59       799    0.09    0.00  1.0000
  -2  -8   3     882      67       888    0.09    0.00  1.0000
   2   8  -3     734      65       740    0.09    0.00  1.0000
  -2   8   3     820      62       825   -0.08    0.00  1.0000
   2   8  -3     742      56       748    0.09    0.00  1.0000
  -2   8   3     695      53       700   -0.08    0.00  1.0000
   1  -8  -3    2035     137      2157    1.14    0.00  1.0000
  -1  -8   3    1971     140      2093    1.16    0.00  1.0000
  -1  -8   3    2022     138      2145    1.16    0.00  1.0000
  -1  -8   3    1788     152      1904    1.16    0.00  1.0000
  -1   8   3    1974     150      2095    1.14    0.00  1.0000
   1   8  -3    1786     151      1902    1.16    0.00  1.0000
   0  -8  -3       8       8        12    0.56    0.00  1.0000
   0  -8   3       6       7        10   -0.57    0.00  1.0000
   0   8   3       7      11        11    0.56    0.00  1.0000
   0   8  -3       4      11         7   -0.57    0.00  1.0000
  -1  -8  -3     687      65       912    3.42    0.00  1.0000
  -1  -8  -3     665      61       886    3.42    0.00  1.0000
  -1  -8  -3     701      72       928    3.42    0.00  1.0000
  -1   8  -3     713      70       942    3.42    0.00  1.0000
   1   8   3     693      73       919    3.42    0.00  1.0000
   1   8   3     642      61       860    3.42    0.00  1.0000
  -2  -8  -3     480      39       479   -0.02    0.00  1.0000
  -2  -8  -3     474      36       473   -0.02    0.00  1.0000
  -2  -8  -3     460      44       459   -0.02    0.00  1.0000
   2  -8   3     474      34       473    0.02    0.00  1.0000
  -2   8  -3     506      34       505    0.02    0.00  1.0000
  -2   8  -3     477      39       476    0.02    0.00  1.0000
   2   8   3     427      36       426   -0.02    0.00  1.0000
   2   8   3     451      45       450   -0.02    0.00  1.0000
   3  -8   3     571      38       506    1.20    0.00  1.0000
  -3  -8  -3     555      46       491    1.19    0.00  1.0000
  -3  -8  -3     616      40       549    1.19    0.00  1.0000
  -3  -8  -3     614      43       547    1.19    0.00  1.0000
   3   8   3     549      40       486    1.19    0.00  1.0000
  -3   8  -3     490      38       430    1.20    0.00  1.0000
  -3   8  -3     574      38       509    1.20    0.00  1.0000
   3   8   3     456      47       398    1.19    0.00  1.0000
  -4  -8  -3       9      17         8    0.18    0.00  1.0000
  -4  -8  -3       0      12        -6    0.18    0.00  1.0000
   4  -8   3       0      10       -10   -0.19    0.00  1.0000
  -4  -8  -3       0      13       -21    0.18    0.00  1.0000
   4   8   3       0      15        -8    0.18    0.00  1.0000
  -4   8  -3       0       9       -35   -0.19    0.00  1.0000
   4   8   3       0      11       -15    0.18    0.00  1.0000
  -5  -8  -3     237      33       213    0.68    0.00  1.0000
   5  -8   3     196      24       174    0.69    0.00  1.0000
  -5  -8  -3     194      27       172    0.68    0.00  1.0000
  -5  -8  -3     159      24       140    0.68    0.00  1.0000
  -5   8  -3     200      23       178    0.69    0.00  1.0000
   5   8   3     186      31       165    0.68    0.00  1.0000
  -6  -8  -3       0      15        -5    0.35    0.00  1.0000
  -6  -8  -3      23      17        19    0.35    0.00  1.0000
  -6  -8  -3      62      25        56    0.35    0.00  1.0000
   6   8   3      30      20        26    0.35    0.00  1.0000
  -7  -8  -3      25      20        23    0.15    0.00  1.0000
   7   8   3      72      25        69    0.15    0.00  1.0000
  -8  -8  -3       8      19         4   -0.69    0.00  1.0000
   8   8   3      34      24        25   -0.69    0.00  1.0000
  -9  -8  -3      17      24        20    0.30    0.00  1.0000
   9   8   3      28      28        32    0.30    0.00  1.0000
  -9  -9   3       6      21         4   -0.31    0.00  1.0000
   9   9  -3      11      28         9   -0.31    0.00  1.0000
  -8  -9   3      29      21        24   -0.42    0.00  1.0000
   8   9  -3      24      25        19   -0.42    0.00  1.0000
  -7  -9   3      13      19        15    0.28    0.00  1.0000
   7   9  -3      16      22        19    0.28    0.00  1.0000
  -6  -9   3     120      26       109    0.45    0.00  1.0000
  -6  -9   3     135      24       123    0.45    0.00  1.0000
  -6  -9   3     174      34       160    0.45    0.00  1.0000
   6   9  -3     137      31       125    0.45    0.00  1.0000
  -5  -9   3      90      22        84   -0.28    0.00  1.0000
  -5  -9   3     133      20       125   -0.28    0.00  1.0000
  -5  -9   3     149      31       141   -0.28    0.00  1.0000
   5   9  -3     128      29       121   -0.28    0.00  1.0000
  -4  -9   3      54      18        69    0.79    0.00  1.0000
  -4  -9   3      16      20        24    0.79    0.00  1.0000
  -4  -9   3       1      13        -1    0.79    0.00  1.0000
  -4   9   3      34      13        45    0.79    0.00  1.0000
   4   9  -3      36      22        48    0.79    0.00  1.0000
   4   9  -3       8      13        14    0.79    0.00  1.0000
  -3  -9   3     476      41       494    0.34    0.00  1.0000
  -3  -9   3     420      47       437    0.34    0.00  1.0000
  -3  -9   3     456      38       473    0.34    0.00  1.0000
  -3   9   3     392      40       408   -0.34    0.00  1.0000
   3   9  -3     440      38       457    0.34    0.00  1.0000
   3   9  -3     462      48       479    0.34    0.00  1.0000
  -2  -9   3      45       9        31    0.98    0.00  1.0000
  -2  -9   3      77      14        58    0.98    0.00  1.0000
  -2  -9   3      57      17        41    0.98    0.00  1.0000
   2   9  -3      73      17        55    0.98    0.00  1.0000
  -2   9   3      45      13        31    0.99    0.00  1.0000
   2   9  -3      50       9        35    0.98    0.00  1.0000
  -1  -9   3       2       9         3    0.37    0.00  1.0000
  -1  -9   3       0       4        -1    0.37    0.00  1.0000
  -1  -9   3       0      11        -6    0.37    0.00  1.0000
   1   9  -3       0      11        -6    0.37    0.00  1.0000
  -1   9   3       8      11        11   -0.37    0.00  1.0000
   0  -9  -3     217      25       280    1.71    0.00  1.0000
   0  -9  -3     216      31       278    1.71    0.00  1.0000
   0  -9   3     252      24       319    1.69    0.00  1.0000
   0   9  -3     206      31       267    1.69    0.00  1.0000
   0   9   3     198      31       258    1.71    0.00  1.0000
  -1  -9  -3     231      25       231    0.00    0.00  1.0000
  -1  -9  -3     280      30       280    0.00    0.00  1.0000
  -1   9  -3     237      27       237   -0.01    0.00  1.0000
   1   9   3     279      31       279    0.00    0.00  1.0000
  -2  -9  -3      32       7        16    1.43    0.00  1.0000
  -2  -9  -3      29      11        14    1.43    0.00  1.0000
   2  -9   3       7       5         1    1.44    0.00  1.0000
  -2  -9  -3      17      14         6    1.43    0.00  1.0000
   2   9   3      17      13         6    1.43    0.00  1.0000
   2   9   3      29       8        14    1.43    0.00  1.0000
  -2   9  -3      20      10         8    1.44    0.00  1.0000
  -3  -9  -3       0       9       -17    0.57    0.00  1.0000
  -3  -9  -3       0      11       -23    0.57    0.00  1.0000
  -3  -9  -3       2      15         4    0.57    0.00  1.0000
   3   9   3       0       9       -13    0.57    0.00  1.0000
   3   9   3       0      13       -25    0.57    0.00  1.0000
  -4  -9  -3      84      22        72    0.58    0.00  1.0000
  -4  -9  -3      91      16        79    0.58    0.00  1.0000
  -4  -9  -3      58      18        48    0.58    0.00  1.0000
   4   9   3      71      17        60    0.58    0.00  1.0000
   4   9   3      93      22        80    0.58    0.00  1.0000
  -5  -9  -3     483      50       487   -0.08    0.00  1.0000
  -5  -9  -3     573      49       578   -0.08    0.00  1.0000
  -5  -9  -3     550      56       555   -0.08    0.00  1.0000
   5   9   3     511      57       515   -0.08    0.00  1.0000
  -6  -9  -3      22      20        30    0.65    0.00  1.0000
  -6  -9  -3      32      25        41    0.65    0.00  1.0000
   6   9   3      18      21        25    0.65    0.00  1.0000
  -7  -9  -3       0      16       -24   -0.04    0.00  1.0000
   7   9   3       0      21        -2   -0.04    0.00  1.0000
  -8  -9  -3      19      21        23    0.35    0.00  1.0000
   8   9   3      20      26        24    0.35    0.00  1.0000
  -9  -9  -3      26      24        19   -0.59    0.00  1.0000
   9   9   3      44      31        35   -0.59    0.00  1.0000
  -9 -10   3       0      22       -12    0.19    0.00  1.0000
  -8 -10   3      35      24        49    0.91    0.00  1.0000
   8  10  -3       1      25        -8    0.91    0.00  1.0000
  -7 -10   3       3      19         2    0.24    0.00  1.0000
   7  10  -3       0      21       -25    0.24    0.00  1.0000
  -6 -10   3      42      22        44    0.16    0.00  1.0000
   6  10  -3       0      23       -13    0.16    0.00  1.0000
  -5 -10   3     274      39       250    0.62    0.00  1.0000
  -5 -10   3     267      33       244    0.62    0.00  1.0000
   5  10  -3     275      40       251    0.62    0.00  1.0000
  -4 -10   3      44      21        29   -1.08    0.00  1.0000
  -4 -10   3       2      16        -1   -1.08    0.00  1.0000
   4  10  -3      34      21        21   -1.08    0.00  1.0000
  -3 -10   3     185      26       205    0.62    0.00  1.0000
  -3 -10   3     195      32       216    0.62    0.00  1.0000
  -3  10   3     167      24       187    0.64    0.00  1.0000
   3  10  -3     116      30       132    0.62    0.00  1.0000
  -2 -10   3     800      58       782    0.27    0.00  1.0000
  -2 -10   3     745      66       728    0.27    0.00  1.0000
   2  10  -3     711      65       694    0.27    0.00  1.0000
  -2  10   3     769      61       751   -0.29    0.00  1.0000
  -1 -10   3     209      25       253    1.23    0.00  1.0000
  -1 -10   3     231      33       277    1.23    0.00  1.0000
   1  10  -3     190      31       231    1.23    0.00  1.0000
  -1  10   3     222      30       267    1.23    0.00  1.0000
   0 -10  -3     638      57       622   -0.27    0.00  1.0000
   0 -10   3     665      58       648    0.28    0.00  1.0000
   0  10   3     687      58       670   -0.27    0.00  1.0000
   0  10  -3     743      58       725    0.28    0.00  1.0000
  -1 -10  -3      85      21       115    1.31    0.00  1.0000
  -1 -10  -3     111      18       146    1.31    0.00  1.0000
   1  10   3      69      21        97    1.31    0.00  1.0000
  -1  10  -3      78      19       107    1.30    0.00  1.0000
  -2 -10  -3       7      12         9    0.31    0.00  1.0000
  -2 -10  -3      18      16        21    0.31    0.00  1.0000
  -2  10  -3      16      12        19   -0.33    0.00  1.0000
   2  10   3       9      16        11    0.31    0.00  1.0000
  -3 -10  -3      30      17        26    0.29    0.00  1.0000
  -3 -10  -3      31      15        27    0.29    0.00  1.0000
   3  10   3      23      18        20    0.29    0.00  1.0000
  -4 -10  -3     202      29       214   -0.35    0.00  1.0000
  -4 -10  -3     300      37       314   -0.35    0.00  1.0000
   4  10   3     187      35       198   -0.35    0.00  1.0000
  -5 -10  -3       0      16       -22    0.50    0.00  1.0000
  -5 -10  -3      37      23        30    0.50    0.00  1.0000
   5  10   3       0      19        -5    0.50    0.00  1.0000
  -6 -10  -3       0      16       -31    0.21    0.00  1.0000
   6  10   3       8      21         7    0.21    0.00  1.0000
  -7 -10  -3      23      21        24    0.12    0.00  1.0000
   7  10   3      51      27        53    0.12    0.00  1.0000
  -8 -10  -3      50      26        57    0.40    0.00  1.0000
   8  10   3      41      29        47    0.40    0.00  1.0000
  -9 -10  -3       5      25         6    0.16    0.00  1.0000
  -8 -11   3       0      22       -11   -0.03    0.00  1.0000
   8  11  -3       0      25       -30   -0.03    0.00  1.0000
  -7 -11   3       0      19        -3    0.44    0.00  1.0000
   7  11  -3       0      24       -17    0.44    0.00  1.0000
  -6 -11   3      31      22        38    0.52    0.00  1.0000
   6  11  -3      42      28        50    0.52    0.00  1.0000
  -5 -11   3      73      22        71    0.09    0.00  1.0000
   5  11  -3     137      32       134    0.09    0.00  1.0000
  -4 -11   3       0      14        -4    0.51    0.00  1.0000
  -4 -11   3       0      20        -5    0.51    0.00  1.0000
   4  11  -3       0      18       -15    0.51    0.00  1.0000
  -3 -11   3       0      18        -7    0.07    0.00  1.0000
  -3 -11   3       0      14        -8    0.07    0.00  1.0000
   3  11  -3       0      20         0    0.07    0.00  1.0000
  -3  11   3       3      14         3   -0.08    0.00  1.0000
  -2 -11   3     519      47       551    0.59    0.00  1.0000
  -2 -11   3     553      56       586    0.59    0.00  1.0000
  -2  11   3     509      51       539    0.57    0.00  1.0000
   2  11  -3     590      57       624    0.59    0.00  1.0000
  -1 -11   3      10      17         9   -0.17    0.00  1.0000
  -1  11   3       9      15         8    0.19    0.00  1.0000
   1  11  -3       0      16        -2   -0.17    0.00  1.0000
   0 -11  -3      44      17        51    0.45    0.00  1.0000
   0 -11   3      24      17        29    0.44    0.00  1.0000
   0  11  -3      68      20        77    0.44    0.00  1.0000
   0  11   3      59      19        67    0.45    0.00  1.0000
  -1 -11  -3     174      26       178   -0.15    0.00  1.0000
  -1  11  -3     124      23       127    0.13    0.00  1.0000
   1  11   3     136      27       140   -0.15    0.00  1.0000
  -2 -11  -3      32      15        34    0.15    0.00  1.0000
  -2 -11  -3      31      18        33    0.15    0.00  1.0000
  -2  11  -3       2      14         3    0.15    0.00  1.0000
   2  11   3       2      17         2    0.15    0.00  1.0000
  -3 -11  -3      10      18        16    0.76    0.00  1.0000
  -3 -11  -3       4      15         9    0.76    0.00  1.0000
   3  11   3       1      15       -11    0.76    0.00  1.0000
  -4 -11  -3     167      25       148    0.65    0.00  1.0000
  -4 -11  -3     203      31       182    0.65    0.00  1.0000
   4  11   3     127      30       110    0.65    0.00  1.0000
  -5 -11  -3     101      29       110   -0.36    0.00  1.0000
  -5 -11  -3      77      24        85   -0.36    0.00  1.0000
   5  11   3      66      27        73   -0.36    0.00  1.0000
  -6 -11  -3       2      19         1    0.43    0.00  1.0000
   6  11   3       0      21       -11    0.43    0.00  1.0000
  -7 -11  -3       0      18       -22    0.12    0.00  1.0000
   7  11   3       1      23         1    0.12    0.00  1.0000
  -8 -11  -3       0      21       -14   -0.58    0.00  1.0000
   8  11   3       0      25        -7   -0.58    0.00  1.0000
  -8 -12   3       2      23       -17    1.21    0.00  1.0000
  -7 -12   3      59      26        61   -0.13    0.00  1.0000
   7  12  -3      47      32        49   -0.13    0.00  1.0000
  -6 -12   3      22      21        26   -0.33    0.00  1.0000
   6  12  -3      12      26        15   -0.33    0.00  1.0000
  -5 -12   3      91      24        85    0.27    0.00  1.0000
   5  12  -3      65      29        60    0.27    0.00  1.0000
  -4 -12   3      60      20        59    0.04    0.00  1.0000
   4  12  -3      41      25        40    0.04    0.00  1.0000
  -3 -12   3       9      19         5    0.67    0.00  1.0000
  -3 -12   3      20      15        14    0.67    0.00  1.0000
   3  12  -3      44      22        34    0.67    0.00  1.0000
  -2 -12   3      39      20        39   -0.02    0.00  1.0000
  -2  12   3       8      17         8    0.02    0.00  1.0000
   2  12  -3      30      22        30   -0.02    0.00  1.0000
  -1 -12   3      55      22        60    0.29    0.00  1.0000
  -1  12   3      54      21        59    0.30    0.00  1.0000
   1  12  -3      84      23        90    0.29    0.00  1.0000
   0 -12   3      44      19        42    0.12    0.00  1.0000
   0 -12  -3      72      20        70   -0.12    0.00  1.0000
   0  12  -3      55      20        53    0.12    0.00  1.0000
   0  12   3      42      20        40   -0.12    0.00  1.0000
  -1 -12  -3      27      18        27    0.00    0.00  1.0000
  -1  12  -3       9      17         9    0.01    0.00  1.0000
   1  12   3      20      19        20    0.00    0.00  1.0000
  -2 -12  -3      48      20        37    0.70    0.00  1.0000
   2  12   3      43      21        33    0.70    0.00  1.0000
  -3 -12  -3      36      18        34    0.12    0.00  1.0000
  -3 -12  -3      40      22        38    0.12    0.00  1.0000
   3  12   3      44      23        42    0.12    0.00  1.0000
  -4 -12  -3       0      16        -4    0.24    0.00  1.0000
  -4 -12  -3      32      21        35    0.24    0.00  1.0000
   4  12   3      10      21        12    0.24    0.00  1.0000
  -5 -12  -3     104      25        94    0.41    0.00  1.0000
   5  12   3      71      28        63    0.41    0.00  1.0000
  -6 -12  -3       0      18         0    0.26    0.00  1.0000
   6  12   3       7      24         9    0.26    0.00  1.0000
  -7 -12  -3       0      20        -3   -0.26    0.00  1.0000
   7  12   3       2      25         3   -0.26    0.00  1.0000
  -8 -12  -3      33      26        35    0.18    0.00  1.0000
  -7 -13   3      25      24        29   -0.35    0.00  1.0000
  -6 -13   3      34      24        30    0.31    0.00  1.0000
   6  13  -3      32      29        28    0.31    0.00  1.0000
  -5 -13   3       1      18        -8    0.84    0.00  1.0000
   5  13  -3       1      24        -6    0.84    0.00  1.0000
   4  13  -3      23      24        18    0.46    0.00  1.0000
   3  13  -3     111      28       102    0.36    0.00  1.0000
  -2 -13   3      51      21        39    0.74    0.00  1.0000
   2  13  -3      25      19        17    0.74    0.00  1.0000
  -2  13   3       1      16       -18    0.75    0.00  1.0000
  -1 -13   3      80      23        65   -0.73    0.00  1.0000
   1  13  -3     118      25       100   -0.73    0.00  1.0000
  -1  13   3      77      23        63    0.73    0.00  1.0000
   0 -13  -3       1      17         1    0.18    0.00  1.0000
   0 -13   3       6      16         7    0.20    0.00  1.0000
   0  13   3      13      20        15    0.18    0.00  1.0000
   0  13  -3      18      19        20    0.20    0.00  1.0000
  -1 -13  -3     168      30       182    0.46    0.00  1.0000
  -1  13  -3     123      27       135   -0.46    0.00  1.0000
   1  13   3     110      30       122    0.46    0.00  1.0000
  -2 -13  -3      27      21        23   -0.32    0.00  1.0000
   2  13   3      27      22        23   -0.32    0.00  1.0000
  -3 -13  -3      41      22        45    0.23    0.00  1.0000
   3  13   3      13      22        15    0.23    0.00  1.0000
  -4 -13  -3      30      21        25    0.41    0.00  1.0000
   4  13   3      49      27        43    0.41    0.00  1.0000
  -5 -13  -3       0      21       -13    0.39    0.00  1.0000
   5  13   3      24      26        29    0.39    0.00  1.0000
  -6 -13  -3       1      20       -14    0.91    0.00  1.0000
   6  13   3       5      26        11    0.91    0.00  1.0000
  -7 -13  -3      19      27        18    0.07    0.00  1.0000
  -6 -14   3       0      22       -31    0.13    0.00  1.0000
   6  14  -3      13      30        12    0.13    0.00  1.0000
   5  14  -3      44      28        28    1.12    0.00  1.0000
   4  14  -3     172      37       169   -0.09    0.00  1.0000
   3  14  -3      64      27        66    0.08    0.00  1.0000
   2  14  -3      43      23        38   -0.32    0.00  1.0000
   1  14  -3      34      22        40    0.42    0.00  1.0000
  -1  14   3      12      20        16    0.44    0.00  1.0000
   0 -14  -3      10      18        13    0.39    0.00  1.0000
   0  14   3       0      18         1    0.39    0.00  1.0000
   0  14  -3      13      20        17   -0.39    0.00  1.0000
   1  14   3       0      19        -1   -0.36    0.00  1.0000
   2  14   3       0      20       -20   -0.08    0.00  1.0000
   3  14   3       4      23         5    0.25    0.00  1.0000
   4  14   3     101      33       109   -0.34    0.00  1.0000
   5  14   3      34      31        35   -0.10    0.00  1.0000
  -6 -14  -3       9      25         8    0.19    0.00  1.0000
   6  14   3      28      30        26    0.19    0.00  1.0000
   5  15  -3     137      38       138   -0.03    0.00  1.0000
   4  15  -3      33      29        36   -0.19    0.00  1.0000
   3  15  -3      17      26        17   -0.02    0.00  1.0000
   2  15  -3      90      27        72    0.84    0.00  1.0000
   1  15  -3      11      23        26   -1.48    0.00  1.0000
   0  15   3      26      22        31    0.42    0.00  1.0000
   1  15   3      22      23        33   -0.88    0.00  1.0000
   2  15   3       3      21        -7    1.37    0.00  1.0000
   3  15   3      29      25        32   -0.21    0.00  1.0000
   4  15   3      18      27        16   -0.19    0.00  1.0000
   5  15   3       0      25       -25    0.19    0.00  1.0000
   4  16  -3       6      26        11   -0.68    0.00  1.0000
   3  16  -3      62      29        52   -0.59    0.00  1.0000
   2  16  -3      10      25        18    0.97    0.00  1.0000
   1  16  -3      20      24        23    0.28    0.00  1.0000
   0  16   3       0      20       -13   -0.08    0.00  1.0000
   1  16   3       7      24        11    0.62    0.00  1.0000
   2  16   3      19      26        19   -0.02    0.00  1.0000
   3  16   3      11      26         9    0.30    0.00  1.0000
   4  16   3       0      24       -38   -0.51    0.00  1.0000
   3  17  -3      16      28        25    0.85    0.00  1.0000
   2  17  -3       0      23       -22   -0.04    0.00  1.0000
   1  17   3      18      26        15   -0.31    0.00  1.0000
   2  17   3       8      27        11    0.41    0.00  1.0000
 -10   0   4      49      26        43    0.39    0.00  1.0000
   8   0  -4     303      38       296    0.18    0.00  1.0000
  -8   0   4     308      37       301    0.18    0.00  1.0000
  -6   0   4     228      28       228    0.01    0.00  1.0000
   6   0  -4     214      30       214    0.01    0.00  1.0000
  -6   0   4     269      28       269    0.01    0.00  1.0000
  -4   0   4      18       7        -1    3.59    0.00  1.0000
   4   0  -4       8       8         2    3.59    0.00  1.0000
   4   0  -4      18       9        -8    3.59    0.00  1.0000
  -4   0   4      18       7       -27    3.59    0.00  1.0000
   2   0  -4    9247     681      9647   -1.76    0.00  1.0000
   2   0  -4    8919     647      9312   -1.76    0.00  1.0000
  -2   0   4    8877     647      9269   -1.76    0.00  1.0000
   2   0  -4    9866     687     10279   -1.76    0.00  1.0000
  -2   0   4   10199     688     10619   -1.76    0.00  1.0000
   0   0   4   13731     192      2688   55.97    0.00  1.0000
   0   0  -4   13929     182      2776   55.97    0.00  1.0000
   0   0   4   13920     183      2772   55.97    0.00  1.0000
   0   0  -4   13974     192      2796   55.97    0.00  1.0000
   2   0   4    1999      89      1248    8.03    0.00  1.0000
  -2   0  -4    2062      89      1298    8.03    0.00  1.0000
   2   0   4    1988      92      1240    8.03    0.00  1.0000
   2   0   4    1947      95      1207    8.03    0.00  1.0000
  -2   0  -4    2304      89      1492    8.03    0.00  1.0000
   4   0   4    1349      74      1036    3.89    0.00  1.0000
   4   0   4    1325      75      1015    3.89    0.00  1.0000
  -4   0  -4    1299      73       993    3.89    0.00  1.0000
  -4   0  -4    1266      72       964    3.89    0.00  1.0000
  -6   0  -4      63      16        58    0.25    0.00  1.0000
  -6   0  -4      42      15        38    0.25    0.00  1.0000
   6   0   4      32      15        29    0.25    0.00  1.0000
  -8   0  -4       0      16        -8   -0.45    0.00  1.0000
 -10   0  -4      13      22         7   -0.81    0.00  1.0000
 -11  -1   4       0      22       -10    0.13    0.00  1.0000
 -11   1   4       0      21       -39    0.12    0.00  1.0000
 -10  -1   4      37      25        29   -0.61    0.00  1.0000
 -10   1   4      57      26        47    0.59    0.00  1.0000
  -9  -1   4       6      20         8   -0.29    0.00  1.0000
  -9   1   4      24      20        27   -0.28    0.00  1.0000
   9   1  -4      18      20        21   -0.29    0.00  1.0000
  -8  -1   4     146      26       148    0.07    0.00  1.0000
   8  -1  -4     160      28       162   -0.07    0.00  1.0000
  -8   1   4     105      24       107   -0.07    0.00  1.0000
   8   1  -4     121      27       123    0.07    0.00  1.0000
  -8   1   4     147      25       149   -0.07    0.00  1.0000
   7  -1  -4       0      14       -30    0.40    0.00  1.0000
  -7  -1   4      31      16        37    0.41    0.00  1.0000
   7   1  -4      11      16        14    0.41    0.00  1.0000
  -7   1   4      41      17        47    0.40    0.00  1.0000
  -7   1   4       4      15         6    0.40    0.00  1.0000
  -6  -1   4     211      26       207   -0.12    0.00  1.0000
   6  -1  -4     193      27       189    0.12    0.00  1.0000
  -6  -1   4     208      26       204   -0.12    0.00  1.0000
  -6   1   4     174      24       170    0.12    0.00  1.0000
  -6   1   4     205      25       201    0.12    0.00  1.0000
   6   1  -4     197      28       193   -0.12    0.00  1.0000
  -5  -1   4     599      57       651    0.88    0.00  1.0000
  -5  -1   4     490      47       537    0.88    0.00  1.0000
   5  -1  -4     556      51       606    0.88    0.00  1.0000
  -5  -1   4     483      48       529    0.88    0.00  1.0000
   5  -1  -4     562      49       612    0.88    0.00  1.0000
   5   1  -4     544      52       593    0.88    0.00  1.0000
  -5   1   4     515      48       563    0.88    0.00  1.0000
  -5   1   4     504      47       551    0.88    0.00  1.0000
   5   1  -4     588      50       639    0.88    0.00  1.0000
   4  -1  -4    3839     247      3858    0.13    0.00  1.0000
  -4  -1   4    3604     251      3621   -0.12    0.00  1.0000
  -4  -1   4    3050     233      3066   -0.12    0.00  1.0000
   4  -1  -4    3321     235      3338    0.13    0.00  1.0000
  -4  -1   4    3314     234      3331   -0.12    0.00  1.0000
  -4   1   4    3282     234      3299    0.13    0.00  1.0000
  -4   1   4    3884     245      3903    0.13    0.00  1.0000
  -4   1   4    3410     233      3428    0.13    0.00  1.0000
   4   1  -4    3258     235      3274   -0.12    0.00  1.0000
   4   1  -4    3574     248      3591   -0.12    0.00  1.0000
  -3  -1   4    2756     193      2555    1.67    0.00  1.0000
   3  -1  -4    3058     193      2845    1.68    0.00  1.0000
  -3  -1   4    2902     181      2695    1.67    0.00  1.0000
   3  -1  -4    2797     181      2594    1.68    0.00  1.0000
   3  -1  -4    3083     190      2869    1.68    0.00  1.0000
  -3   1   4    3004     189      2793    1.68    0.00  1.0000
   3   1  -4    2832     191      2628    1.67    0.00  1.0000
  -3   1   4    2933     181      2725    1.68    0.00  1.0000
   3   1  -4    2742     181      2541    1.67    0.00  1.0000
   3   1  -4    2734     192      2534    1.67    0.00  1.0000
   2  -1  -4    1185      52       666   -7.38    0.00  1.0000
  -2  -1   4    1117      47       614    7.40    0.00  1.0000
  -2  -1   4    1232      51       700    7.40    0.00  1.0000
   2  -1  -4    1194      50       673   -7.38    0.00  1.0000
   2  -1  -4    1212      47       686   -7.38    0.00  1.0000
  -2   1   4    1118      49       616   -7.38    0.00  1.0000
   2   1  -4    1101      50       602    7.40    0.00  1.0000
   2   1  -4    1172      51       655    7.40    0.00  1.0000
   2   1  -4    1127      47       622    7.40    0.00  1.0000
  -2   1   4    1205      47       681   -7.38    0.00  1.0000
   1  -1  -4      36      22       300   19.93    0.00  1.0000
   1  -1  -4      52      21       258   19.93    0.00  1.0000
  -1  -1   4      46      23       273   19.92    0.00  1.0000
  -1  -1   4      27      22       326   19.92    0.00  1.0000
   1   1  -4      51      23       260   19.92    0.00  1.0000
   1   1  -4      31      24       313   19.92    0.00  1.0000
  -1   1   4      32      22       312   19.93    0.00  1.0000
   1   1  -4      26      23       329   19.92    0.00  1.0000
  -1   1   4      24      24       340   19.93    0.00  1.0000
   1   1  -4      67      21       227   19.92    0.00  1.0000
   0  -1   4     295     100      1555   19.08    0.00  1.0000
   0  -1   4     308     105      1586   19.08    0.00  1.0000
   0   1  -4     308     100      1585   19.08    0.00  1.0000
   0   1   4     181     106      1276  -19.09    0.00  1.0000
  -1  -1  -4    8196    1049     15592   29.41    0.00  1.0000
   1  -1   4    9252    1113     17042   29.43    0.00  1.0000
  -1  -1  -4    8267    1054     15690   29.41    0.00  1.0000
  -1  -1  -4    8125    1121     15494   29.41    0.00  1.0000
  -1   1  -4    7837    1111     15100   29.43    0.00  1.0000
   1   1   4    8491    1055     15998   29.41    0.00  1.0000
   1   1   4    8376    1111     15840   29.41    0.00  1.0000
   1   1   4    7841    1121     15100   29.41    0.00  1.0000
  -1   1  -4   10583    1050     18832   29.43    0.00  1.0000
  -2  -1  -4     197      24       252    1.57    0.00  1.0000
   2  -1   4     168      18       219   -1.58    0.00  1.0000
  -2  -1  -4     149      19       197    1.57    0.00  1.0000
  -2  -1  -4     146      20       194    1.57    0.00  1.0000
   2  -1   4     158      19       208   -1.58    0.00  1.0000
  -2   1  -4     176      19       229   -1.58    0.00  1.0000
  -2   1  -4     183      19       236   -1.58    0.00  1.0000
   2   1   4     173      20       225    1.57    0.00  1.0000
  -2   1  -4     197      18       252   -1.58    0.00  1.0000
   2   1   4     172      23       223    1.57    0.00  1.0000
   2   1   4     146      20       194    1.57    0.00  1.0000
   3  -1   4     421      45       602    3.45    0.00  1.0000
  -3  -1  -4     349      49       517    3.47    0.00  1.0000
  -3  -1  -4     413      44       594    3.47    0.00  1.0000
  -3  -1  -4     386      44       561    3.47    0.00  1.0000
   3  -1   4     386      43       561    3.45    0.00  1.0000
   3   1   4     361      45       531    3.47    0.00  1.0000
   3   1   4     426      45       609    3.47    0.00  1.0000
   3   1   4     372      48       544    3.47    0.00  1.0000
  -3   1  -4     479      44       672    3.45    0.00  1.0000
  -3   1  -4     437      45       622    3.45    0.00  1.0000
  -4  -1  -4       0      10         1    0.35    0.00  1.0000
   4  -1   4       0       8       -22   -0.34    0.00  1.0000
   4  -1   4       0      10        -4   -0.34    0.00  1.0000
  -4  -1  -4       3       9         5    0.35    0.00  1.0000
   4   1   4       0       9        -1    0.35    0.00  1.0000
   4   1   4      13      12        16    0.35    0.00  1.0000
  -4   1  -4       2       9         3   -0.34    0.00  1.0000
  -4   1  -4       0      10       -11   -0.34    0.00  1.0000
  -5  -1  -4     344      30       280    1.56    0.00  1.0000
   5  -1   4     362      31       296    1.56    0.00  1.0000
  -5  -1  -4     403      30       333    1.56    0.00  1.0000
   5  -1   4     355      30       290    1.56    0.00  1.0000
  -5   1  -4     367      30       300    1.56    0.00  1.0000
   5   1   4     369      31       302    1.56    0.00  1.0000
  -5   1  -4     353      30       288    1.56    0.00  1.0000
   5   1   4     363      31       297    1.56    0.00  1.0000
  -6  -1  -4     249      30       247    0.05    0.00  1.0000
  -6  -1  -4     247      29       245    0.05    0.00  1.0000
  -6   1  -4     296      31       294   -0.05    0.00  1.0000
  -6   1  -4     261      29       259   -0.05    0.00  1.0000
   6   1   4     270      31       268    0.05    0.00  1.0000
  -7  -1  -4     301      33       292    0.22    0.00  1.0000
   7   1   4     213      34       206    0.22    0.00  1.0000
  -7   1  -4     277      32       269    0.20    0.00  1.0000
  -8  -1  -4       5      16         3   -0.45    0.00  1.0000
  -8   1  -4      16      17        12    0.46    0.00  1.0000
  -9  -1  -4     207      32       206   -0.03    0.00  1.0000
  -9   1  -4     171      30       170   -0.05    0.00  1.0000
 -10  -1  -4      37      26        41   -0.28    0.00  1.0000
 -10   1  -4      51      26        56    0.29    0.00  1.0000
 -11  -1  -4       0      22       -24   -0.27    0.00  1.0000
 -11   1  -4       0      23       -11   -0.27    0.00  1.0000
 -11  -2   4      20      26        24   -0.37    0.00  1.0000
 -11   2   4       0      23         0    0.38    0.00  1.0000
 -10  -2   4      20      24        27   -0.61    0.00  1.0000
 -10   2   4      20      23        27   -0.60    0.00  1.0000
  -9  -2   4       6      19         6    0.09    0.00  1.0000
   9   2  -4       4      22         4    0.09    0.00  1.0000
  -9   2   4       7      20         8   -0.10    0.00  1.0000
  -8  -2   4      29      19        30    0.09    0.00  1.0000
  -8   2   4      29      20        30    0.07    0.00  1.0000
   8   2  -4      53      22        54    0.09    0.00  1.0000
  -7  -2   4     327      34       306   -0.50    0.00  1.0000
   7  -2  -4     319      35       298    0.50    0.00  1.0000
  -7   2   4     245      31       227    0.50    0.00  1.0000
  -7   2   4     308      33       288    0.50    0.00  1.0000
   7   2  -4     247      35       229   -0.50    0.00  1.0000
  -6  -2   4    1233      97      1229   -0.05    0.00  1.0000
   6  -2  -4    1368     102      1366   -0.03    0.00  1.0000
  -6  -2   4    1345      99      1340   -0.05    0.00  1.0000
  -6  -2   4    1351     110      1346   -0.05    0.00  1.0000
  -6   2   4    1275      96      1273   -0.03    0.00  1.0000
  -6   2   4    1289     100      1287   -0.03    0.00  1.0000
  -6   2   4    1362      99      1360   -0.03    0.00  1.0000
   6   2  -4    1383     106      1378   -0.05    0.00  1.0000
  -5  -2   4    1256      99      1296    0.48    0.00  1.0000
   5  -2  -4    1426     104      1467   -0.46    0.00  1.0000
  -5  -2   4    1285     100      1325    0.48    0.00  1.0000
  -5  -2   4    1326     109      1367    0.48    0.00  1.0000
   5  -2  -4    1381     101      1421   -0.46    0.00  1.0000
  -5   2   4    1376     100      1416   -0.46    0.00  1.0000
  -5   2   4    1292     102      1331   -0.46    0.00  1.0000
   5   2  -4    1338     101      1379    0.48    0.00  1.0000
   5   2  -4    1333     107      1374    0.48    0.00  1.0000
  -5   2   4    1367      99      1407   -0.46    0.00  1.0000
   4  -2  -4    2429     197      2833    3.38    0.00  1.0000
   4  -2  -4    2182     188      2566    3.38    0.00  1.0000
  -4  -2   4    2362     188      2762    3.38    0.00  1.0000
  -4  -2   4    2299     202      2694    3.38    0.00  1.0000
  -4  -2   4    2506     189      2917    3.38    0.00  1.0000
  -4   2   4    2425     196      2829    3.38    0.00  1.0000
  -4   2   4    2373     188      2773    3.38    0.00  1.0000
   4   2  -4    2171     188      2555    3.38    0.00  1.0000
  -4   2   4    2519     187      2930    3.38    0.00  1.0000
   4   2  -4    2349     199      2748    3.38    0.00  1.0000
   3  -2  -4      90      13        94    0.19    0.00  1.0000
  -3  -2   4     114      18       119   -0.20    0.00  1.0000
   3  -2  -4      90      15        94    0.19    0.00  1.0000
  -3   2   4     104      14       109    0.19    0.00  1.0000
  -3   2   4     122      14       127    0.19    0.00  1.0000
   3   2  -4     101      17       106   -0.20    0.00  1.0000
  -2  -2   4     663      62       973    4.66    0.00  1.0000
  -2  -2   4     545      65       829    4.66    0.00  1.0000
   2  -2  -4     484      60       752    4.65    0.00  1.0000
   2  -2  -4     556      60       842    4.65    0.00  1.0000
  -2   2   4     641      65       946    4.65    0.00  1.0000
   2   2  -4     565      66       853    4.66    0.00  1.0000
   2   2  -4     602      62       899    4.66    0.00  1.0000
  -2   2   4     574      61       864    4.65    0.00  1.0000
   1  -2  -4    6609     898     12893  -27.63    0.00  1.0000
  -1  -2   4    7001     955     13443   27.64    0.00  1.0000
   1  -2  -4    7286     894     13832  -27.63    0.00  1.0000
   1   2  -4    6749     947     13092   27.64    0.00  1.0000
   1   2  -4    7532     899     14175   27.64    0.00  1.0000
  -1   2   4    6915     946     13318  -27.63    0.00  1.0000
   1   2  -4    8187     956     15068   27.64    0.00  1.0000
   0  -2   4    4611      70      1053   30.37    0.00  1.0000
   0  -2  -4    4617      70      1055   30.38    0.00  1.0000
   0   2   4    4671      70      1081   30.38    0.00  1.0000
   0   2  -4    4533      74      1016   30.37    0.00  1.0000
   0   2   4    4383      74       945   30.38    0.00  1.0000
   1  -2   4    3110     273      3790    4.97    0.00  1.0000
  -1  -2  -4    3460     261      4175   -4.96    0.00  1.0000
   1  -2   4    3290     260      3989    4.97    0.00  1.0000
  -1  -2  -4    3098     276      3776   -4.96    0.00  1.0000
  -1  -2  -4    3324     260      4025   -4.96    0.00  1.0000
   1  -2   4    3243     274      3937    4.97    0.00  1.0000
  -1   2  -4    2836     273      3487    4.97    0.00  1.0000
   1   2   4    3311     276      4011   -4.96    0.00  1.0000
  -1   2  -4    3322     260      4024    4.97    0.00  1.0000
   1   2   4    3244     261      3937   -4.96    0.00  1.0000
   1   2   4    3249     275      3942   -4.96    0.00  1.0000
  -1   2  -4    3487     259      4205    4.97    0.00  1.0000
   2  -2   4      77      11        91    0.65    0.00  1.0000
  -2  -2  -4      71      11        84    0.65    0.00  1.0000
  -2  -2  -4      78      11        92    0.65    0.00  1.0000
  -2   2  -4     110      12       127    0.65    0.00  1.0000
   2   2   4      62      11        75    0.65    0.00  1.0000
  -2   2  -4      54       9        66    0.65    0.00  1.0000
   2   2   4      91      12       106    0.65    0.00  1.0000
  -3  -2  -4    1519     115      1462    0.63    0.00  1.0000
  -3  -2  -4    1540     107      1483    0.63    0.00  1.0000
   3  -2   4    1593     108      1535   -0.63    0.00  1.0000
  -3  -2  -4    1491     108      1435    0.63    0.00  1.0000
   3   2   4    1600     115      1542    0.63    0.00  1.0000
   3   2   4    1618     108      1559    0.63    0.00  1.0000
  -3   2  -4    1818     106      1756   -0.63    0.00  1.0000
  -3   2  -4    1812     108      1750   -0.63    0.00  1.0000
   3   2   4    1539     113      1482    0.63    0.00  1.0000
  -4  -2  -4    1108     102      1404    3.59    0.00  1.0000
   4  -2   4    1213     103      1523    3.59    0.00  1.0000
   4  -2   4    1041     103      1329    3.59    0.00  1.0000
  -4  -2  -4    1040     101      1328    3.59    0.00  1.0000
  -4  -2  -4    1108     110      1404    3.59    0.00  1.0000
   4   2   4    1229     103      1540    3.59    0.00  1.0000
   4   2   4    1119     107      1417    3.59    0.00  1.0000
  -4   2  -4    1242     100      1555    3.59    0.00  1.0000
  -4   2  -4    1163     102      1467    3.59    0.00  1.0000
  -5  -2  -4       1      10        -7    0.92    0.00  1.0000
   5  -2   4       1       7        -8   -0.93    0.00  1.0000
   5  -2   4      23      11        14   -0.93    0.00  1.0000
  -5  -2  -4       1       8       -13    0.92    0.00  1.0000
  -5  -2  -4       1      18        -7    0.92    0.00  1.0000
  -5   2  -4       1       9        -9   -0.93    0.00  1.0000
   5   2   4       1      10        -3    0.92    0.00  1.0000
   5   2   4       1      11        -5    0.92    0.00  1.0000
  -5   2  -4      36      11        24   -0.93    0.00  1.0000
   6  -2   4     404      37       371    0.72    0.00  1.0000
  -6  -2  -4     432      38       396    0.75    0.00  1.0000
  -6  -2  -4     448      39       412    0.75    0.00  1.0000
  -6   2  -4     465      39       429    0.72    0.00  1.0000
   6   2   4     411      41       376    0.75    0.00  1.0000
  -6   2  -4     461      39       425    0.72    0.00  1.0000
  -7  -2  -4     278      37       302   -0.60    0.00  1.0000
   7   2   4     293      38       318   -0.60    0.00  1.0000
  -7   2  -4     298      35       323    0.61    0.00  1.0000
  -8  -2  -4     109      24       102   -0.29    0.00  1.0000
  -8   2  -4     101      23        95   -0.26    0.00  1.0000
   8   2   4      51      22        46   -0.29    0.00  1.0000
  -9  -2  -4       1      17        -8   -0.64    0.00  1.0000
  -9   2  -4       6      20        10    0.66    0.00  1.0000
 -10  -2  -4       0      21        -4   -0.27    0.00  1.0000
 -10   2  -4       0      22       -11   -0.28    0.00  1.0000
 -11  -2  -4       2      23         2    0.05    0.00  1.0000
 -11  -3   4       3      24         6   -0.54    0.00  1.0000
 -10  -3   4     122      32       130   -0.32    0.00  1.0000
 -10   3   4     172      33       182    0.33    0.00  1.0000
  -9  -3   4     250      37       253   -0.09    0.00  1.0000
   9   3  -4     236      39       239   -0.09    0.00  1.0000
  -9   3   4     279      37       282   -0.08    0.00  1.0000
  -8  -3   4     359      42       360   -0.03    0.00  1.0000
   8   3  -4     324      44       325   -0.03    0.00  1.0000
  -8   3   4     401      41       402    0.02    0.00  1.0000
   7  -3  -4      24      16        22    0.23    0.00  1.0000
  -7  -3   4       8      18         7    0.23    0.00  1.0000
  -7  -3   4       0      30        -6    0.23    0.00  1.0000
  -7   3   4       7      17         6    0.23    0.00  1.0000
  -7   3   4       6      17         5    0.23    0.00  1.0000
   7   3  -4       0      20        -1    0.23    0.00  1.0000
   6  -3  -4     705      66       724    0.30    0.00  1.0000
  -6  -3   4     823      78       843   -0.30    0.00  1.0000
  -6  -3   4     855      67       876   -0.30    0.00  1.0000
  -6  -3   4     741      66       760   -0.30    0.00  1.0000
  -6   3   4     810      66       830    0.30    0.00  1.0000
   6   3  -4     822      72       842   -0.30    0.00  1.0000
  -6   3   4     815      67       835    0.30    0.00  1.0000
  -6   3   4     843      65       863    0.30    0.00  1.0000
  -5  -3   4      57      17        75    0.97    0.00  1.0000
  -5  -3   4      60      25        79    0.97    0.00  1.0000
  -5  -3   4      22      17        34    0.97    0.00  1.0000
   5  -3  -4      51      17        68    0.98    0.00  1.0000
  -5   3   4      99      18       123    0.98    0.00  1.0000
   5   3  -4      34      17        49    0.97    0.00  1.0000
  -5   3   4      48      15        65    0.98    0.00  1.0000
   5   3  -4      42      21        58    0.97    0.00  1.0000
  -5   3   4      39      16        54    0.98    0.00  1.0000
   4  -3  -4       0       8       -10   -0.21    0.00  1.0000
  -4  -3   4       0      10        -1    0.21    0.00  1.0000
  -4  -3   4       0      10       -17    0.21    0.00  1.0000
  -4  -3   4       6      15         7    0.21    0.00  1.0000
  -4   3   4       8      10         9   -0.21    0.00  1.0000
  -4   3   4       1       9         1   -0.21    0.00  1.0000
   4   3  -4       0      11        -6    0.21    0.00  1.0000
   4   3  -4       0      12       -13    0.21    0.00  1.0000
  -4   3   4       0       9       -17   -0.21    0.00  1.0000
   3  -3  -4       9       7         8    4.92    0.00  1.0000
  -3  -3   4      33      10        -4    4.92    0.00  1.0000
  -3  -3   4      33       6        -9    4.92    0.00  1.0000
  -3  -3   4      16       6         3    4.92    0.00  1.0000
  -3   3   4      13       8         5    4.92    0.00  1.0000
  -3   3   4       2       7        21    4.92    0.00  1.0000
   3   3  -4       6      10        11    4.92    0.00  1.0000
   3   3  -4       2      12        47    4.92    0.00  1.0000
   3   3  -4      33       6         0    4.92    0.00  1.0000
   2  -3  -4    3951     343      5199   -7.92    0.00  1.0000
  -2  -3   4    4012     369      5269    7.92    0.00  1.0000
   2  -3  -4    3681     346      4889   -7.92    0.00  1.0000
  -2   3   4    4472     364      5795   -7.92    0.00  1.0000
   2   3  -4    3763     366      4983    7.92    0.00  1.0000
   2   3  -4    4201     369      5486    7.92    0.00  1.0000
  -2   3   4    3638     346      4839   -7.92    0.00  1.0000
   2   3  -4    4093     347      5362    7.92    0.00  1.0000
   1  -3  -4     175      62       800   12.90    0.00  1.0000
  -1  -3   4     315      63      1077   12.90    0.00  1.0000
   1  -3  -4     234      62       922   12.90    0.00  1.0000
  -1  -3   4     243      68       939   12.90    0.00  1.0000
   1   3  -4     199      67       850   12.90    0.00  1.0000
   1   3  -4     225      67       904   12.90    0.00  1.0000
  -1   3   4     262      68       975   12.90    0.00  1.0000
  -1   3   4     212      62       876   12.90    0.00  1.0000
   1   3  -4     202      63       857   12.90    0.00  1.0000
   0  -3   4   24096    2069     30123   15.70    0.00  1.0000
   0  -3  -4   25209    2058     31364  -15.70    0.00  1.0000
   0   3  -4   28931    2179     35503   15.70    0.00  1.0000
   0   3   4   24873    2179     30989  -15.70    0.00  1.0000
   0   3  -4   25129    2058     31277   15.70    0.00  1.0000
   0   3   4   24087    2070     30111  -15.70    0.00  1.0000
  -1  -3  -4     463      29       324    3.02    0.00  1.0000
   1  -3   4     564      27       410    3.00    0.00  1.0000
   1  -3   4     493      26       350    3.00    0.00  1.0000
  -1   3  -4     512      27       366    3.00    0.00  1.0000
  -1   3  -4     462      26       324    3.00    0.00  1.0000
  -1   3  -4     497      26       353    3.00    0.00  1.0000
   1   3   4     517      27       369    3.02    0.00  1.0000
  -2  -3  -4    1741     138      1849    1.09    0.00  1.0000
  -2  -3  -4    1826     129      1937    1.09    0.00  1.0000
   2  -3   4    1946     129      2061   -1.10    0.00  1.0000
  -2  -3  -4    1745     129      1853    1.09    0.00  1.0000
   2   3   4    1773     129      1882    1.09    0.00  1.0000
  -2   3  -4    1764     127      1873   -1.10    0.00  1.0000
  -2   3  -4    1839     129      1951   -1.10    0.00  1.0000
   2   3   4    1749     137      1858    1.09    0.00  1.0000
   2   3   4    1803     137      1913    1.09    0.00  1.0000
  -3  -3  -4      28       8        14    1.38    0.00  1.0000
  -3  -3  -4       9      11         2    1.38    0.00  1.0000
  -3  -3  -4      28       8        14    1.38    0.00  1.0000
   3  -3   4      30       8        15    1.36    0.00  1.0000
  -3   3  -4      15       7         5    1.36    0.00  1.0000
   3   3   4      11       7         3    1.38    0.00  1.0000
   3   3   4      33       9        17    1.38    0.00  1.0000
   3   3   4      37       9        20    1.38    0.00  1.0000
  -3   3  -4      22       7        10    1.36    0.00  1.0000
   4  -3   4     828      65       854   -0.38    0.00  1.0000
  -4  -3  -4     737      63       760    0.37    0.00  1.0000
  -4  -3  -4     886      65       912    0.37    0.00  1.0000
  -4  -3  -4     795      71       819    0.37    0.00  1.0000
   4   3   4     909      66       935    0.37    0.00  1.0000
  -4   3  -4     840      64       866   -0.38    0.00  1.0000
   4   3   4     868      69       893    0.37    0.00  1.0000
  -5  -3  -4     565      43       473    1.74    0.00  1.0000
   5  -3   4     619      45       522    1.74    0.00  1.0000
  -5  -3  -4     551      43       460    1.74    0.00  1.0000
  -5  -3  -4     645      52       546    1.74    0.00  1.0000
   5   3   4     682      46       580    1.74    0.00  1.0000
  -5   3  -4     603      41       507    1.74    0.00  1.0000
  -5   3  -4     557      43       465    1.74    0.00  1.0000
  -5   3  -4     627      39       529    1.74    0.00  1.0000
   5   3   4     652      47       553    1.74    0.00  1.0000
  -6  -3  -4       1      23         2    0.55    0.00  1.0000
  -6  -3  -4       0      13        -8    0.55    0.00  1.0000
  -6  -3  -4       0      11        -6    0.55    0.00  1.0000
  -6   3  -4       0      12       -35   -0.56    0.00  1.0000
   6   3   4       0      12       -16    0.55    0.00  1.0000
  -6   3  -4       0      13       -14   -0.56    0.00  1.0000
  -7  -3  -4     798      69       815    0.26    0.00  1.0000
   7   3   4     786      72       803    0.26    0.00  1.0000
  -7   3  -4     845      67       863    0.27    0.00  1.0000
  -8  -3  -4      58      22        54   -0.26    0.00  1.0000
  -8   3  -4      34      20        30    0.27    0.00  1.0000
   8   3   4      39      21        35   -0.26    0.00  1.0000
  -9  -3  -4       8      18        14    0.77    0.00  1.0000
  -9   3  -4       1      17       -38    0.79    0.00  1.0000
 -10  -3  -4       0      21       -12    0.39    0.00  1.0000
 -10  -4   4      22      21        21   -0.10    0.00  1.0000
  10   4  -4      54      28        52   -0.10    0.00  1.0000
  -9  -4   4      15      20        18    0.34    0.00  1.0000
   9   4  -4       0      20       -10    0.34    0.00  1.0000
  -9   4   4      18      20        22   -0.34    0.00  1.0000
  -8  -4   4      94      25        91   -0.11    0.00  1.0000
  -8   4   4     141      25       139   -0.09    0.00  1.0000
   8   4  -4     102      29        99   -0.11    0.00  1.0000
  -7  -4   4     393      53       416   -0.50    0.00  1.0000
  -7  -4   4     360      41       382   -0.50    0.00  1.0000
   7   4  -4     283      45       303   -0.50    0.00  1.0000
  -7   4   4     345      38       368    0.51    0.00  1.0000
  -6  -4   4     147      26       172    0.84    0.00  1.0000
  -6  -4   4     170      26       196    0.84    0.00  1.0000
  -6  -4   4     210      38       239    0.84    0.00  1.0000
  -6   4   4     204      27       233    0.83    0.00  1.0000
   6   4  -4     209      32       238    0.84    0.00  1.0000
  -6   4   4     209      26       238    0.83    0.00  1.0000
  -6   4   4     205      27       234    0.83    0.00  1.0000
  -5  -4   4     192      25       187    0.15    0.00  1.0000
  -5  -4   4     231      32       226    0.15    0.00  1.0000
   5  -4  -4     215      25       210   -0.14    0.00  1.0000
  -5  -4   4     212      24       207    0.15    0.00  1.0000
  -5   4   4     227      25       222   -0.14    0.00  1.0000
   5   4  -4     200      25       195    0.15    0.00  1.0000
   5   4  -4     218      29       213    0.15    0.00  1.0000
  -5   4   4     249      25       244   -0.14    0.00  1.0000
   4  -4  -4     919      79      1103    2.48    0.00  1.0000
  -4  -4   4     789      80       960    2.48    0.00  1.0000
  -4  -4   4     943      87      1129    2.48    0.00  1.0000
  -4  -4   4     907      80      1089    2.48    0.00  1.0000
  -4   4   4     930      77      1115    2.48    0.00  1.0000
  -4   4   4     878      79      1058    2.48    0.00  1.0000
   4   4  -4     973      87      1162    2.48    0.00  1.0000
  -4   4   4     923      81      1107    2.48    0.00  1.0000
   4   4  -4     959      81      1146    2.48    0.00  1.0000
  -3  -4   4     310      26       298   -0.30    0.00  1.0000
  -3  -4   4     293      28       281   -0.30    0.00  1.0000
  -3  -4   4     314      30       302   -0.30    0.00  1.0000
   3  -4  -4     303      26       291    0.31    0.00  1.0000
  -3   4   4     327      29       314    0.31    0.00  1.0000
   3   4  -4     309      27       297   -0.30    0.00  1.0000
   3   4  -4     313      32       301   -0.30    0.00  1.0000
  -3   4   4     290      25       278    0.31    0.00  1.0000
  -2  -4   4    1058     102      1683    7.29    0.00  1.0000
   2  -4  -4     898      98      1479    7.28    0.00  1.0000
   2  -4  -4     819     100      1377    7.28    0.00  1.0000
  -2  -4   4     870     109      1444    7.29    0.00  1.0000
  -2  -4   4     844     101      1411    7.29    0.00  1.0000
   2   4  -4     889     101      1468    7.29    0.00  1.0000
  -2   4   4     833     100      1396    7.28    0.00  1.0000
  -2   4   4     891     106      1470    7.28    0.00  1.0000
   2   4  -4     907     108      1492    7.29    0.00  1.0000
   2   4  -4     928     109      1518    7.29    0.00  1.0000
  -1  -4   4      63       8         6    8.92    0.00  1.0000
  -1  -4   4      45       5        14    8.92    0.00  1.0000
   0  -4  -4    2535     132      1984    4.98    0.00  1.0000
   0  -4   4    2389     132      1855    4.98    0.00  1.0000
   0  -4   4    2474     132      1930    4.98    0.00  1.0000
   0   4   4    2541     141      1989    4.98    0.00  1.0000
   0   4   4    2508     132      1960    4.98    0.00  1.0000
   0   4  -4    2774     141      2196    4.98    0.00  1.0000
  -1  -4  -4      62       8        29    2.19    0.00  1.0000
  -1  -4  -4      39       5        14    2.19    0.00  1.0000
   1  -4   4      49       5        20   -2.21    0.00  1.0000
   1   4   4      42       8        16    2.19    0.00  1.0000
   1   4   4      34       5        11    2.19    0.00  1.0000
  -1   4  -4      39       6        14   -2.21    0.00  1.0000
  -1   4  -4      56       4        25   -2.21    0.00  1.0000
   1   4   4      47       6        19    2.19    0.00  1.0000
  -1   4  -4      42       5        16   -2.21    0.00  1.0000
   2  -4   4     284      25       329   -1.10    0.00  1.0000
  -2  -4  -4     267      28       310   -1.08    0.00  1.0000
  -2  -4  -4     270      26       313   -1.08    0.00  1.0000
  -2  -4  -4     246      26       287   -1.08    0.00  1.0000
   2   4   4     278      28       322   -1.08    0.00  1.0000
   2   4   4     231      28       271   -1.08    0.00  1.0000
   2   4   4     263      25       305   -1.08    0.00  1.0000
  -2   4  -4     282      23       327   -1.10    0.00  1.0000
   3  -4   4   11629     709     11331    1.19    0.00  1.0000
  -3  -4  -4   10765     707     10482   -1.18    0.00  1.0000
  -3  -4  -4   10745     754     10462   -1.18    0.00  1.0000
  -3  -4  -4   10783     709     10500   -1.18    0.00  1.0000
   3   4   4   10936     709     10651   -1.18    0.00  1.0000
  -3   4  -4   11169     703     10877    1.19    0.00  1.0000
   3   4   4   10587     748     10307   -1.18    0.00  1.0000
  -3   4  -4   11421     709     11126    1.19    0.00  1.0000
   3   4   4   11296     754     11006   -1.18    0.00  1.0000
   4  -4   4       4      11        24    2.48    0.00  1.0000
  -4  -4  -4       2      15        18    2.48    0.00  1.0000
  -4  -4  -4       8      11        33    2.48    0.00  1.0000
  -4  -4  -4       6      12        28    2.48    0.00  1.0000
  -4   4  -4       5      10        26    2.48    0.00  1.0000
   4   4   4       1      11        13    2.48    0.00  1.0000
   4   4   4       2      11        20    2.48    0.00  1.0000
  -4   4  -4       5      10        26    2.48    0.00  1.0000
  -5  -4  -4      69      16        87    0.89    0.00  1.0000
  -5  -4  -4      99      19       121    0.89    0.00  1.0000
   5  -4   4      61      16        78   -0.89    0.00  1.0000
  -5  -4  -4      76      25        95    0.89    0.00  1.0000
  -5   4  -4      70      16        88   -0.89    0.00  1.0000
   5   4   4      55      17        72    0.89    0.00  1.0000
   5   4   4      47      16        62    0.89    0.00  1.0000
  -5   4  -4      79      14        99   -0.89    0.00  1.0000
  -6  -4  -4     207      27       205    0.06    0.00  1.0000
  -6  -4  -4     207      27       205    0.06    0.00  1.0000
  -6  -4  -4     216      37       214    0.06    0.00  1.0000
  -6   4  -4     227      27       225    0.07    0.00  1.0000
   6   4   4     214      30       212    0.06    0.00  1.0000
  -7  -4  -4       0      15        -9   -0.04    0.00  1.0000
  -7  -4  -4       0      27       -31   -0.04    0.00  1.0000
   7   4   4       0      16        -7   -0.04    0.00  1.0000
  -7   4  -4       0      13       -29    0.03    0.00  1.0000
  -8  -4  -4      35      19        41    0.42    0.00  1.0000
   8   4   4      35      22        41    0.42    0.00  1.0000
  -8   4  -4      27      18        32    0.43    0.00  1.0000
  -9  -4  -4       0      19        -6    0.38    0.00  1.0000
   9   4   4       8      21         6    0.38    0.00  1.0000
 -10  -4  -4      39      26        38   -0.09    0.00  1.0000
 -10  -5   4       0      20       -17   -0.24    0.00  1.0000
  10   5  -4       1      26         1   -0.24    0.00  1.0000
  -9  -5   4     153      31       152    0.04    0.00  1.0000
   9   5  -4     114      32       113    0.04    0.00  1.0000
  -8  -5   4     160      30       167    0.24    0.00  1.0000
   8   5  -4     170      35       177    0.24    0.00  1.0000
  -7  -5   4       0      27       -16    0.10    0.00  1.0000
  -7  -5   4       0      13       -10    0.10    0.00  1.0000
   7   5  -4       0      21       -11    0.10    0.00  1.0000
  -7   5   4       7      13         8    0.10    0.00  1.0000
  -6  -5   4      50      17        49   -0.03    0.00  1.0000
  -6  -5   4      80      18        79   -0.03    0.00  1.0000
  -6  -5   4      64      28        63   -0.03    0.00  1.0000
  -6   5   4      44      14        44    0.02    0.00  1.0000
  -6   5   4      49      17        49    0.02    0.00  1.0000
  -6   5   4      63      17        63    0.02    0.00  1.0000
   6   5  -4      64      22        63   -0.03    0.00  1.0000
  -5  -5   4     474      45       536    1.18    0.00  1.0000
  -5  -5   4     432      45       491    1.18    0.00  1.0000
  -5  -5   4     449      52       509    1.18    0.00  1.0000
   5  -5  -4     491      45       553    1.17    0.00  1.0000
  -5   5   4     501      42       564    1.17    0.00  1.0000
  -5   5   4     438      44       497    1.17    0.00  1.0000
  -5   5   4     415      46       473    1.17    0.00  1.0000
   5   5  -4     466      51       528    1.18    0.00  1.0000
   5   5  -4     520      47       585    1.18    0.00  1.0000
  -4  -5   4     895      67       871    0.34    0.00  1.0000
  -4  -5   4     959      75       935    0.34    0.00  1.0000
  -4  -5   4     831      67       808    0.34    0.00  1.0000
   4  -5  -4     969      68       946   -0.32    0.00  1.0000
  -4   5   4     957      69       934   -0.32    0.00  1.0000
  -4   5   4     930      65       907   -0.32    0.00  1.0000
  -4   5   4     946      67       923   -0.32    0.00  1.0000
   4   5  -4     900      74       876    0.34    0.00  1.0000
   4   5  -4     951      69       927    0.34    0.00  1.0000
   3  -5  -4    1532      90      1279    2.89    0.00  1.0000
  -3  -5   4    1676      92      1410    2.90    0.00  1.0000
  -3  -5   4    1562      99      1306    2.90    0.00  1.0000
  -3  -5   4    1508      92      1256    2.90    0.00  1.0000
  -3   5   4    1605      95      1346    2.89    0.00  1.0000
   3   5  -4    1565      99      1308    2.90    0.00  1.0000
   3   5  -4    1637      92      1374    2.90    0.00  1.0000
  -3   5   4    1363      89      1125    2.89    0.00  1.0000
   2  -5  -4     633      43       644    0.19    0.00  1.0000
   2  -5  -4     594      45       605    0.19    0.00  1.0000
  -2  -5   4     687      46       700   -0.21    0.00  1.0000
  -2  -5   4     582      51       594   -0.21    0.00  1.0000
  -2  -5   4     513      46       524   -0.21    0.00  1.0000
   2   5  -4     604      46       616   -0.21    0.00  1.0000
  -2   5   4     599      45       610    0.19    0.00  1.0000
  -2   5   4     674      49       685    0.19    0.00  1.0000
   2   5  -4     595      51       607   -0.21    0.00  1.0000
   1  -5  -4    1653      79      1192    5.25    0.00  1.0000
  -1  -5   4    1781      81      1302    5.24    0.00  1.0000
  -1  -5   4    1767      80      1290    5.24    0.00  1.0000
  -1  -5   4    1541      88      1098    5.24    0.00  1.0000
  -1   5   4    1658      86      1196    5.25    0.00  1.0000
   1   5  -4    1498      87      1062    5.24    0.00  1.0000
   1   5  -4    1560      80      1114    5.24    0.00  1.0000
  -1   5   4    1553      79      1107    5.25    0.00  1.0000
   0  -5   4     192      13       131   -2.06    0.00  1.0000
   0  -5   4     207      13       144   -2.06    0.00  1.0000
   0  -5  -4     214      15       150    2.05    0.00  1.0000
   0   5   4     220      12       155    2.05    0.00  1.0000
   0   5  -4     247      18       177   -2.06    0.00  1.0000
  -1  -5  -4    1057      81      1089    0.42    0.00  1.0000
   1  -5   4    1013      74      1044    0.41    0.00  1.0000
  -1  -5  -4    1089      76      1122    0.42    0.00  1.0000
  -1  -5  -4     968      74       999    0.42    0.00  1.0000
   1   5   4     990      74      1021    0.42    0.00  1.0000
  -1   5  -4    1092      74      1124    0.41    0.00  1.0000
  -1   5  -4    1217      79      1251    0.41    0.00  1.0000
  -1   5  -4    1031      72      1062    0.41    0.00  1.0000
   1   5   4    1084      82      1117    0.42    0.00  1.0000
  -2  -5  -4     482      38       483    0.01    0.00  1.0000
  -2  -5  -4     510      39       511    0.01    0.00  1.0000
   2  -5   4     503      37       503    0.00    0.00  1.0000
   2  -5   4     530      38       530    0.00    0.00  1.0000
  -2  -5  -4     467      42       468    0.01    0.00  1.0000
   2   5   4     420      42       421    0.01    0.00  1.0000
   2   5   4     479      42       480    0.01    0.00  1.0000
  -2   5  -4     489      37       489    0.00    0.00  1.0000
  -2   5  -4     557      35       557    0.00    0.00  1.0000
  -2   5  -4     511      37       511    0.00    0.00  1.0000
   2   5   4     504      38       505    0.01    0.00  1.0000
   3  -5   4    3653     213      3318    2.43    0.00  1.0000
  -3  -5  -4    3469     228      3143    2.43    0.00  1.0000
  -3  -5  -4    3479     213      3152    2.43    0.00  1.0000
  -3  -5  -4    3475     213      3148    2.43    0.00  1.0000
   3   5   4    3395     226      3072    2.43    0.00  1.0000
  -3   5  -4    3424     208      3100    2.43    0.00  1.0000
   3   5   4    3494     213      3166    2.43    0.00  1.0000
  -4  -5  -4     596      51       605    0.16    0.00  1.0000
  -4  -5  -4     633      55       642    0.16    0.00  1.0000
   4  -5   4     662      51       673   -0.18    0.00  1.0000
  -4  -5  -4     631      50       640    0.16    0.00  1.0000
   4   5   4     574      50       583    0.16    0.00  1.0000
  -4   5  -4     621      46       632   -0.18    0.00  1.0000
   4   5   4     600      55       609    0.16    0.00  1.0000
  -4   5  -4     607      49       618   -0.18    0.00  1.0000
  -5  -5  -4     646      50       593    0.91    0.00  1.0000
  -5  -5  -4     684      58       630    0.91    0.00  1.0000
  -5  -5  -4     627      49       575    0.91    0.00  1.0000
   5  -5   4     651      50       598    0.90    0.00  1.0000
   5   5   4     645      54       592    0.91    0.00  1.0000
  -5   5  -4     587      48       537    0.90    0.00  1.0000
   5   5   4     643      51       590    0.91    0.00  1.0000
  -5   5  -4     661      46       608    0.90    0.00  1.0000
  -6  -5  -4      25      27        26    0.04    0.00  1.0000
  -6  -5  -4      34      17        35    0.04    0.00  1.0000
  -6  -5  -4      30      14        31    0.04    0.00  1.0000
  -6   5  -4      21      14        21   -0.03    0.00  1.0000
  -6   5  -4      43      15        43   -0.03    0.00  1.0000
   6   5   4      41      18        42    0.04    0.00  1.0000
  -7  -5  -4     369      50       366    0.07    0.00  1.0000
  -7  -5  -4     342      38       339    0.07    0.00  1.0000
  -7   5  -4     264      31       261    0.07    0.00  1.0000
   7   5   4     341      40       338    0.07    0.00  1.0000
  -8  -5  -4      10      17        13    0.43    0.00  1.0000
   8   5   4       9      19        12    0.43    0.00  1.0000
  -9  -5  -4       6      20         8    0.40    0.00  1.0000
   9   5   4       0      20        -7    0.40    0.00  1.0000
 -10  -5  -4       2      20       -10    1.13    0.00  1.0000
 -10  -6   4      17      23        15    0.25    0.00  1.0000
  10   6  -4       0      25        -6    0.25    0.00  1.0000
  -9  -6   4     105      28       104   -0.06    0.00  1.0000
   9   6  -4      28      26        27   -0.06    0.00  1.0000
  -8  -6   4     115      26       111   -0.15    0.00  1.0000
   8   6  -4      89      29        86   -0.15    0.00  1.0000
  -7  -6   4     148      26       136   -0.44    0.00  1.0000
  -7  -6   4     201      38       187   -0.44    0.00  1.0000
   7   6  -4     150      31       138   -0.44    0.00  1.0000
  -6  -6   4       0      13       -27    0.27    0.00  1.0000
  -6  -6   4      19      16        16    0.27    0.00  1.0000
  -6  -6   4       2      25         1    0.27    0.00  1.0000
   6   6  -4       0      19       -10    0.27    0.00  1.0000
  -6   6   4       0      13       -12    0.24    0.00  1.0000
  -6   6   4       0      13       -34    0.24    0.00  1.0000
   5  -6  -4     148      20       139   -0.32    0.00  1.0000
  -5  -6   4     211      30       200    0.33    0.00  1.0000
  -5  -6   4     140      22       131    0.33    0.00  1.0000
  -5  -6   4     145      21       136    0.33    0.00  1.0000
  -5   6   4     148      20       139   -0.32    0.00  1.0000
  -5   6   4     161      21       152   -0.32    0.00  1.0000
   5   6  -4     144      26       135    0.33    0.00  1.0000
  -5   6   4     165      18       156   -0.32    0.00  1.0000
   5   6  -4     160      22       150    0.33    0.00  1.0000
   4  -6  -4     380      29       335    1.01    0.00  1.0000
  -4  -6   4     356      35       314    0.99    0.00  1.0000
  -4  -6   4     330      30       289    0.99    0.00  1.0000
  -4  -6   4     317      28       277    0.99    0.00  1.0000
   4   6  -4     362      35       319    0.99    0.00  1.0000
   4   6  -4     324      30       284    0.99    0.00  1.0000
  -4   6   4     365      26       321    1.01    0.00  1.0000
  -4   6   4     328      30       287    1.01    0.00  1.0000
  -3  -6   4       0       8         0   -0.21    0.00  1.0000
  -3  -6   4      18      11        20   -0.21    0.00  1.0000
   3  -6  -4      20       8        22    0.19    0.00  1.0000
  -3  -6   4      11      12        13   -0.21    0.00  1.0000
   3   6  -4      10       9        12   -0.21    0.00  1.0000
   3   6  -4      17      13        19   -0.21    0.00  1.0000
  -3   6   4      21      11        23    0.19    0.00  1.0000
   2  -6  -4    1776      98      1515    2.76    0.00  1.0000
  -2  -6   4    1729     101      1472    2.75    0.00  1.0000
  -2  -6   4    1678     110      1425    2.75    0.00  1.0000
   2  -6  -4    1652     100      1401    2.76    0.00  1.0000
  -2  -6   4    1818     103      1555    2.75    0.00  1.0000
   2   6  -4    1627     110      1378    2.75    0.00  1.0000
  -2   6   4    1739     107      1481    2.76    0.00  1.0000
  -2   6   4    1709     100      1453    2.76    0.00  1.0000
   2   6  -4    1791     102      1530    2.75    0.00  1.0000
  -1  -6   4     617      44       531   -1.53    0.00  1.0000
   1  -6  -4     639      36       552    1.53    0.00  1.0000
  -1  -6   4     614      39       529   -1.53    0.00  1.0000
  -1  -6   4     635      37       548   -1.53    0.00  1.0000
   1   6  -4     539      43       459   -1.53    0.00  1.0000
   1   6  -4     569      37       487   -1.53    0.00  1.0000
  -1   6   4     519      35       441    1.53    0.00  1.0000
  -1   6   4     601      42       517    1.53    0.00  1.0000
   0  -6   4    1575     132      1784    2.19    0.00  1.0000
   0  -6   4    1756     132      1977    2.19    0.00  1.0000
   0  -6   4    1937     133      2169    2.19    0.00  1.0000
   0  -6  -4    1776     133      1998    2.19    0.00  1.0000
   0   6   4    1742     132      1962    2.19    0.00  1.0000
   0   6   4    1696     143      1913    2.19    0.00  1.0000
   0   6  -4    1872     143      2100    2.19    0.00  1.0000
  -1  -6  -4       4       5         3    3.25    0.00  1.0000
   1  -6   4       4       5         3   -3.24    0.00  1.0000
  -1  -6  -4      14       8        -5    3.25    0.00  1.0000
  -1  -6  -4       0       9        20    3.25    0.00  1.0000
   1   6   4       0      10        10    3.25    0.00  1.0000
  -1   6  -4       6       8         2   -3.24    0.00  1.0000
   1   6   4      14       5        -1    3.25    0.00  1.0000
  -2  -6  -4   10347     747     11175    3.42    0.00  1.0000
  -2  -6  -4   10524     796     11359    3.42    0.00  1.0000
  -2  -6  -4   10326     745     11153    3.42    0.00  1.0000
   2  -6   4   10989     746     11840    3.41    0.00  1.0000
   2   6   4   10211     747     11033    3.42    0.00  1.0000
  -2   6  -4   10265     746     11088    3.41    0.00  1.0000
  -2   6  -4   11413     785     12280    3.41    0.00  1.0000
   2   6   4    9984     790     10797    3.42    0.00  1.0000
  -3  -6  -4     116      21       138   -0.85    0.00  1.0000
   3  -6   4     123      17       146    0.85    0.00  1.0000
  -3  -6  -4     141      18       166   -0.85    0.00  1.0000
  -3  -6  -4     104      19       125   -0.85    0.00  1.0000
   3   6   4     115      17       137   -0.85    0.00  1.0000
  -3   6  -4     124      13       147    0.85    0.00  1.0000
  -3   6  -4     134      17       158    0.85    0.00  1.0000
   3   6   4     128      22       152   -0.85    0.00  1.0000
  -4  -6  -4      80      17       119    1.69    0.00  1.0000
  -4  -6  -4      72      21       109    1.69    0.00  1.0000
  -4  -6  -4      44      17        74    1.69    0.00  1.0000
   4  -6   4      59      16        93    1.68    0.00  1.0000
   4   6   4      58      16        92    1.69    0.00  1.0000
   4   6   4      77      21       115    1.69    0.00  1.0000
  -4   6  -4      54      12        87    1.68    0.00  1.0000
  -4   6  -4      46      14        77    1.68    0.00  1.0000
  -5  -6  -4     100      19       105   -0.19    0.00  1.0000
  -5  -6  -4     130      27       135   -0.19    0.00  1.0000
  -5  -6  -4     106      20       111   -0.19    0.00  1.0000
   5  -6   4      81      18        85    0.19    0.00  1.0000
   5   6   4     145      24       150   -0.19    0.00  1.0000
  -5   6  -4     102      16       107    0.19    0.00  1.0000
  -5   6  -4     119      18       124    0.19    0.00  1.0000
  -6  -6  -4     327      42       304    0.56    0.00  1.0000
  -6  -6  -4     309      33       286    0.56    0.00  1.0000
  -6  -6  -4     324      35       301    0.56    0.00  1.0000
   6   6   4     273      36       252    0.56    0.00  1.0000
  -6   6  -4     301      31       278    0.59    0.00  1.0000
  -7  -6  -4     149      37       160   -0.37    0.00  1.0000
  -7  -6  -4     117      25       126   -0.37    0.00  1.0000
   7   6   4     122      27       132   -0.37    0.00  1.0000
  -8  -6  -4       0      16       -17    0.17    0.00  1.0000
   8   6   4       5      20         4    0.17    0.00  1.0000
  -9  -6  -4      22      23        23    0.07    0.00  1.0000
   9   6   4       0      22        -9    0.07    0.00  1.0000
 -10  -6  -4      64      27        64    0.01    0.00  1.0000
 -10  -7   4      14      24        12    0.28    0.00  1.0000
  10   7  -4       0      25        -5    0.28    0.00  1.0000
  -9  -7   4       0      19       -22   -0.42    0.00  1.0000
   9   7  -4      65      30        73   -0.42    0.00  1.0000
  -8  -7   4       0      17       -14    0.02    0.00  1.0000
   8   7  -4      15      23        15    0.02    0.00  1.0000
  -7  -7   4      22      28        18   -0.41    0.00  1.0000
  -7  -7   4      16      16        12   -0.41    0.00  1.0000
   7   7  -4      19      21        15   -0.41    0.00  1.0000
  -6  -7   4     256      32       265    0.24    0.00  1.0000
  -6  -7   4     226      33       234    0.24    0.00  1.0000
  -6  -7   4     400      45       411    0.24    0.00  1.0000
  -6   7   4     273      32       282   -0.24    0.00  1.0000
   6   7  -4     220      39       228    0.24    0.00  1.0000
  -5  -7   4      41      16        53    0.78    0.00  1.0000
   5  -7  -4      39      15        51    0.78    0.00  1.0000
  -5  -7   4      42      15        55    0.78    0.00  1.0000
  -5  -7   4      34      22        45    0.78    0.00  1.0000
   5   7  -4      50      21        64    0.78    0.00  1.0000
  -5   7   4      18      10        26    0.78    0.00  1.0000
  -5   7   4      41      16        54    0.78    0.00  1.0000
   4  -7  -4     393      32       375   -0.39    0.00  1.0000
  -4  -7   4     351      39       334    0.39    0.00  1.0000
  -4  -7   4     363      33       346    0.39    0.00  1.0000
  -4  -7   4     378      35       361    0.39    0.00  1.0000
  -4   7   4     418      35       400   -0.39    0.00  1.0000
   4   7  -4     415      42       397    0.39    0.00  1.0000
  -4   7   4     374      32       357   -0.39    0.00  1.0000
   4   7  -4     370      34       353    0.39    0.00  1.0000
  -3  -7   4    1681     115      1647    0.36    0.00  1.0000
  -3  -7   4    1753     126      1718    0.36    0.00  1.0000
  -3  -7   4    1740     117      1705    0.36    0.00  1.0000
   3  -7  -4    1661     114      1626    0.37    0.00  1.0000
   3   7  -4    1711     116      1677    0.36    0.00  1.0000
  -3   7   4    1733     121      1698    0.37    0.00  1.0000
  -3   7   4    1685     114      1650    0.37    0.00  1.0000
   3   7  -4    1595     125      1562    0.36    0.00  1.0000
  -2  -7   4    1141      79      1197   -0.70    0.00  1.0000
  -2  -7   4    1056      81      1110   -0.70    0.00  1.0000
   2  -7  -4    1097      76      1153    0.71    0.00  1.0000
  -2  -7   4    1064      88      1118   -0.70    0.00  1.0000
   2  -7  -4    1011      77      1064    0.71    0.00  1.0000
   2   7  -4    1062      79      1116   -0.70    0.00  1.0000
   2   7  -4    1009      88      1061   -0.70    0.00  1.0000
  -2   7   4    1150      85      1207    0.71    0.00  1.0000
  -2   7   4    1064      77      1119    0.71    0.00  1.0000
  -1  -7   4    5157     324      4980    1.06    0.00  1.0000
  -1  -7   4    5323     325      5143    1.06    0.00  1.0000
  -1  -7   4    4951     349      4778    1.06    0.00  1.0000
   1  -7  -4    5520     322      5339    1.05    0.00  1.0000
  -1   7   4    4774     323      4606    1.05    0.00  1.0000
   1   7  -4    4852     346      4681    1.06    0.00  1.0000
  -1   7   4    4935     344      4764    1.05    0.00  1.0000
   0  -7   4      28       9        66   -2.40    0.00  1.0000
   0  -7  -4      28      10        65    2.40    0.00  1.0000
   0  -7   4      25       6        61   -2.40    0.00  1.0000
   0  -7   4      15       7        44   -2.40    0.00  1.0000
   0   7  -4      14      12        43   -2.40    0.00  1.0000
   0   7   4      26       6        62    2.40    0.00  1.0000
   0   7   4      17      13        48    2.40    0.00  1.0000
  -1  -7  -4    2509     204      2936    3.50    0.00  1.0000
  -1  -7  -4    2577     222      3009    3.50    0.00  1.0000
  -1  -7  -4    2719     207      3162    3.50    0.00  1.0000
   1  -7   4    2691     204      3131    3.50    0.00  1.0000
  -1   7  -4    2985     219      3448    3.50    0.00  1.0000
   1   7   4    2503     205      2929    3.50    0.00  1.0000
   1   7   4    2571     221      3003    3.50    0.00  1.0000
  -2  -7  -4     153      21       163   -0.32    0.00  1.0000
  -2  -7  -4      95      16       103   -0.32    0.00  1.0000
  -2  -7  -4      98      13       106   -0.32    0.00  1.0000
   2  -7   4     105      13       113    0.33    0.00  1.0000
   2   7   4      83      19        90   -0.32    0.00  1.0000
   2   7   4      84      13        91   -0.32    0.00  1.0000
  -2   7  -4     129      15       138    0.33    0.00  1.0000
  -2   7  -4     100      13       108    0.33    0.00  1.0000
  -3  -7  -4     323      43       433    2.42    0.00  1.0000
  -3  -7  -4     398      41       519    2.42    0.00  1.0000
  -3  -7  -4     345      38       458    2.42    0.00  1.0000
   3  -7   4     362      37       478    2.44    0.00  1.0000
  -3   7  -4     343      36       457    2.44    0.00  1.0000
   3   7   4     329      44       439    2.42    0.00  1.0000
   3   7   4     343      38       456    2.42    0.00  1.0000
  -4  -7  -4     338      31       326    0.28    0.00  1.0000
   4  -7   4     316      30       304   -0.28    0.00  1.0000
  -4  -7  -4     317      32       305    0.28    0.00  1.0000
  -4  -7  -4     335      36       323    0.28    0.00  1.0000
   4   7   4     290      29       279    0.28    0.00  1.0000
  -4   7  -4     303      28       292   -0.28    0.00  1.0000
   4   7   4     273      34       262    0.28    0.00  1.0000
   5  -7   4     614      49       573    0.72    0.00  1.0000
  -5  -7  -4     554      50       516    0.71    0.00  1.0000
  -5  -7  -4     639      50       598    0.71    0.00  1.0000
  -5  -7  -4     583      56       544    0.71    0.00  1.0000
   5   7   4     616      56       576    0.71    0.00  1.0000
  -5   7  -4     614      47       573    0.72    0.00  1.0000
  -6  -7  -4     264      33       263    0.03    0.00  1.0000
  -6  -7  -4     268      35       267    0.03    0.00  1.0000
  -6  -7  -4     376      46       375    0.03    0.00  1.0000
  -6   7  -4     285      32       285    0.00    0.00  1.0000
   6   7   4     281      39       280    0.03    0.00  1.0000
  -7  -7  -4      28      29        30   -0.12    0.00  1.0000
  -7  -7  -4      12      17        13   -0.12    0.00  1.0000
   7   7   4      28      21        30   -0.12    0.00  1.0000
  -8  -7  -4       0      19         0   -0.58    0.00  1.0000
   8   7   4      21      23        28   -0.58    0.00  1.0000
  -9  -7  -4      23      20        21    0.20    0.00  1.0000
   9   7   4      45      27        42    0.20    0.00  1.0000
 -10  -7  -4       2      24         2    0.00    0.00  1.0000
  10   7   4       0      27        -8    0.00    0.00  1.0000
 -10  -8   4       0      21       -22   -0.04    0.00  1.0000
  -9  -8   4       0      19       -28   -0.09    0.00  1.0000
   9   8  -4      20      27        21   -0.09    0.00  1.0000
  -8  -8   4      29      21        24   -0.41    0.00  1.0000
   8   8  -4       0      22        -6   -0.41    0.00  1.0000
  -7  -8   4     119      26       111   -0.34    0.00  1.0000
   7   8  -4     118      29       110   -0.34    0.00  1.0000
  -6  -8   4     490      56       497    0.14    0.00  1.0000
  -6  -8   4     484      48       491    0.14    0.00  1.0000
  -6  -8   4     447      47       454    0.14    0.00  1.0000
   6   8  -4     482      55       489    0.14    0.00  1.0000
  -5  -8   4     322      42       315   -0.16    0.00  1.0000
   5  -8  -4     328      33       321    0.16    0.00  1.0000
  -5  -8   4     342      36       335   -0.16    0.00  1.0000
  -5  -8   4     318      33       311   -0.16    0.00  1.0000
  -5   8   4     342      32       335    0.16    0.00  1.0000
   5   8  -4     308      41       301   -0.16    0.00  1.0000
  -4  -8   4     162      24       191    0.92    0.00  1.0000
  -4  -8   4     238      33       272    0.92    0.00  1.0000
   4  -8  -4     192      24       223    0.93    0.00  1.0000
  -4  -8   4     164      26       193    0.92    0.00  1.0000
  -4   8   4     222      26       255    0.93    0.00  1.0000
   4   8  -4     193      32       224    0.92    0.00  1.0000
  -4   8   4     165      22       194    0.93    0.00  1.0000
   4   8  -4     186      25       217    0.92    0.00  1.0000
  -3  -8   4     119      18       135    0.62    0.00  1.0000
  -3  -8   4     151      26       169    0.62    0.00  1.0000
   3  -8  -4     138      17       155   -0.61    0.00  1.0000
  -3  -8   4     139      21       157    0.62    0.00  1.0000
   3   8  -4     146      19       164    0.62    0.00  1.0000
   3   8  -4     145      26       163    0.62    0.00  1.0000
  -3   8   4     128      16       145   -0.61    0.00  1.0000
  -3   8   4     166      21       185   -0.61    0.00  1.0000
  -2  -8   4    2035     142      2107    0.68    0.00  1.0000
  -2  -8   4    2024     156      2096    0.68    0.00  1.0000
  -2  -8   4    2152     144      2226    0.68    0.00  1.0000
   2   8  -4    1998     155      2070    0.68    0.00  1.0000
  -2   8   4    2017     152      2090    0.69    0.00  1.0000
  -2   8   4    1953     140      2025    0.69    0.00  1.0000
   2   8  -4    1999     142      2071    0.68    0.00  1.0000
   1  -8  -4     704      43       682    0.35    0.00  1.0000
  -1  -8   4     605      52       584   -0.36    0.00  1.0000
  -1  -8   4     639      46       618   -0.36    0.00  1.0000
  -1  -8   4     615      43       594   -0.36    0.00  1.0000
   1   8  -4     560      52       540   -0.36    0.00  1.0000
  -1   8   4     566      50       547    0.35    0.00  1.0000
   0  -8   4     399      36       505    2.14    0.00  1.0000
   0  -8  -4     407      37       515    2.15    0.00  1.0000
   0   8   4     335      43       433    2.15    0.00  1.0000
   0   8  -4     372      43       475    2.14    0.00  1.0000
   1  -8   4     544      37       517   -0.51    0.00  1.0000
  -1  -8  -4     581      38       552    0.52    0.00  1.0000
  -1  -8  -4     650      43       619    0.52    0.00  1.0000
  -1  -8  -4     627      48       597    0.52    0.00  1.0000
  -1   8  -4     556      45       528   -0.51    0.00  1.0000
   1   8   4     545      48       517    0.52    0.00  1.0000
   1   8   4     537      38       509    0.52    0.00  1.0000
  -2  -8  -4     222      35       331    2.82    0.00  1.0000
  -2  -8  -4     237      28       349    2.82    0.00  1.0000
   2  -8   4     251      27       366    2.83    0.00  1.0000
  -2  -8  -4     219      31       327    2.82    0.00  1.0000
  -2   8  -4     255      27       371    2.83    0.00  1.0000
  -2   8  -4     218      31       326    2.83    0.00  1.0000
   2   8   4     241      37       354    2.82    0.00  1.0000
   2   8   4     209      28       315    2.82    0.00  1.0000
  -3  -8  -4       0      13        -1    0.34    0.00  1.0000
  -3  -8  -4       8      12        10    0.34    0.00  1.0000
   3  -8   4       0       7       -17   -0.34    0.00  1.0000
  -3  -8  -4       0       8        -4    0.34    0.00  1.0000
   3   8   4       0       8        -7    0.34    0.00  1.0000
  -3   8  -4       0       7        -6   -0.34    0.00  1.0000
  -3   8  -4       0       7        -6   -0.34    0.00  1.0000
   3   8   4       0      13       -10    0.34    0.00  1.0000
  -4  -8  -4     130      21       110    0.80    0.00  1.0000
   4  -8   4     143      18       122    0.79    0.00  1.0000
  -4  -8  -4     144      25       122    0.80    0.00  1.0000
  -4  -8  -4     141      19       120    0.80    0.00  1.0000
   4   8   4     154      25       132    0.80    0.00  1.0000
   4   8   4     116      18        97    0.80    0.00  1.0000
  -4   8  -4     126      16       106    0.79    0.00  1.0000
  -5  -8  -4      77      20        78   -0.04    0.00  1.0000
  -5  -8  -4      76      22        77   -0.04    0.00  1.0000
  -5  -8  -4     117      27       118   -0.04    0.00  1.0000
  -5   8  -4      90      18        91    0.02    0.00  1.0000
   5   8   4     120      27       121   -0.04    0.00  1.0000
  -6  -8  -4       1      16       -15    0.63    0.00  1.0000
  -6  -8  -4      22      24        29    0.63    0.00  1.0000
  -6  -8  -4       1      15       -19    0.63    0.00  1.0000
   6   8   4      11      20        16    0.63    0.00  1.0000
  -7  -8  -4     131      28       139   -0.29    0.00  1.0000
   7   8   4     108      29       115   -0.29    0.00  1.0000
  -8  -8  -4     142      31       150    0.29    0.00  1.0000
   8   8   4     186      36       195    0.29    0.00  1.0000
  -9  -8  -4      65      26        44   -1.21    0.00  1.0000
   9   8   4      56      29        37   -1.21    0.00  1.0000
  -9  -9   4     109      30       108    0.05    0.00  1.0000
   9   9  -4      61      32        60    0.05    0.00  1.0000
  -8  -9   4       0      17       -28    0.31    0.00  1.0000
   8   9  -4       4      24         6    0.31    0.00  1.0000
  -7  -9   4       0      17       -18   -0.09    0.00  1.0000
   7   9  -4       1      21         1   -0.09    0.00  1.0000
  -6  -9   4       3      25         3   -0.06    0.00  1.0000
  -6  -9   4       4      18         4   -0.06    0.00  1.0000
   6   9  -4       0      24       -12   -0.06    0.00  1.0000
  -5  -9   4     152      33       174    0.75    0.00  1.0000
  -5  -9   4     159      28       182    0.75    0.00  1.0000
  -5  -9   4     155      24       177    0.75    0.00  1.0000
   5   9  -4     128      32       149    0.75    0.00  1.0000
  -4  -9   4     724      59       769   -0.71    0.00  1.0000
  -4  -9   4     647      55       690   -0.71    0.00  1.0000
  -4  -9   4     675      64       719   -0.71    0.00  1.0000
   4   9  -4     613      65       655   -0.71    0.00  1.0000
   4   9  -4     585      55       626   -0.71    0.00  1.0000
  -4   9   4     649      56       692    0.71    0.00  1.0000
  -3  -9   4      76      21        62    0.71    0.00  1.0000
  -3  -9   4      59      15        47    0.71    0.00  1.0000
  -3  -9   4      58      12        46    0.71    0.00  1.0000
  -3   9   4      59      15        47    0.72    0.00  1.0000
   3   9  -4      88      14        73    0.71    0.00  1.0000
   3   9  -4      93      21        78    0.71    0.00  1.0000
  -2  -9   4      38       9        34    0.27    0.00  1.0000
  -2  -9   4      48      13        44    0.27    0.00  1.0000
  -2  -9   4      27      16        24    0.27    0.00  1.0000
  -2   9   4      20       5        17   -0.26    0.00  1.0000
  -2   9   4      30      13        27   -0.26    0.00  1.0000
   2   9  -4      40      16        36    0.27    0.00  1.0000
   2   9  -4      29      10        26    0.27    0.00  1.0000
  -1  -9   4      27      13        15    1.11    0.00  1.0000
  -1  -9   4      23       6        12    1.11    0.00  1.0000
  -1  -9   4      18      10         9    1.11    0.00  1.0000
   1  -9  -4      42       8        27    1.12    0.00  1.0000
   1   9  -4      20      13        10    1.11    0.00  1.0000
  -1   9   4      32      12        19    1.12    0.00  1.0000
   0  -9   4       0       7        -8    0.32    0.00  1.0000
   0  -9  -4       0       9        -9   -0.32    0.00  1.0000
   0  -9  -4       3      11         2   -0.32    0.00  1.0000
   0   9  -4       3      11         2    0.32    0.00  1.0000
   0   9   4       8      12         6   -0.32    0.00  1.0000
  -1  -9  -4     182      20       119    2.21    0.00  1.0000
  -1  -9  -4     148      16        92    2.21    0.00  1.0000
  -1   9  -4     212      19       143    2.22    0.00  1.0000
   1   9   4     146      19        90    2.21    0.00  1.0000
   1   9   4     146      10        90    2.21    0.00  1.0000
  -2  -9  -4      42      15        44    0.11    0.00  1.0000
  -2  -9  -4      59      10        61    0.11    0.00  1.0000
  -2  -9  -4      70      18        72    0.11    0.00  1.0000
   2  -9   4      68       9        70   -0.12    0.00  1.0000
   2   9   4      53      10        55    0.11    0.00  1.0000
   2   9   4      57      18        59    0.11    0.00  1.0000
  -2   9  -4      70      14        72   -0.12    0.00  1.0000
  -3  -9  -4       0      14        -8    0.43    0.00  1.0000
  -3  -9  -4       0       9        -6    0.43    0.00  1.0000
  -3  -9  -4       0      12        -6    0.43    0.00  1.0000
   3   9   4       0       9       -18    0.43    0.00  1.0000
   3   9   4      13      16        10    0.43    0.00  1.0000
  -4  -9  -4     125      25       122   -0.13    0.00  1.0000
  -4  -9  -4     115      19       112   -0.13    0.00  1.0000
  -4  -9  -4     107      21       104   -0.13    0.00  1.0000
   4   9   4      64      17        62   -0.13    0.00  1.0000
   4   9   4      95      24        92   -0.13    0.00  1.0000
  -5  -9  -4       0      16        -6    0.55    0.00  1.0000
  -5  -9  -4       0      19        -4    0.55    0.00  1.0000
  -5  -9  -4       0      14        -5    0.55    0.00  1.0000
   5   9   4       0      19        -5    0.55    0.00  1.0000
  -6  -9  -4       0      16        -4    0.38    0.00  1.0000
  -6  -9  -4       0      22        -3    0.38    0.00  1.0000
   6   9   4      12      20         9    0.38    0.00  1.0000
  -7  -9  -4       0      18         0    0.36    0.00  1.0000
   7   9   4       0      21         0    0.36    0.00  1.0000
  -8  -9  -4       3      20         4   -0.31    0.00  1.0000
   8   9   4       6      23         8   -0.31    0.00  1.0000
  -9  -9  -4      12      24        16    0.42    0.00  1.0000
   9   9   4       4      28         6    0.42    0.00  1.0000
  -9 -10   4       0      21       -12   -0.42    0.00  1.0000
  -8 -10   4     116      29       109   -0.27    0.00  1.0000
   8  10  -4     128      37       121   -0.27    0.00  1.0000
  -7 -10   4       8      20        12    0.55    0.00  1.0000
   7  10  -4       0      23        -5    0.55    0.00  1.0000
  -6 -10   4     205      34       228    0.66    0.00  1.0000
   6  10  -4     199      40       221    0.66    0.00  1.0000
  -5 -10   4       0      17       -17   -0.35    0.00  1.0000
  -5 -10   4       0      21        -1   -0.35    0.00  1.0000
   5  10  -4      24      22        20   -0.35    0.00  1.0000
  -4 -10   4      57      24        71    0.74    0.00  1.0000
  -4 -10   4      68      22        83    0.74    0.00  1.0000
   4  10  -4      65      26        80    0.74    0.00  1.0000
  -3 -10   4     306      39       313   -0.18    0.00  1.0000
  -3 -10   4     308      33       315   -0.18    0.00  1.0000
  -3  10   4     272      32       278    0.16    0.00  1.0000
   3  10  -4     279      38       286   -0.18    0.00  1.0000
  -2 -10   4      76      16        57    1.00    0.00  1.0000
  -2 -10   4     104      21        82    1.00    0.00  1.0000
  -2  10   4      76      16        57    1.00    0.00  1.0000
   2  10  -4      73      20        54    1.00    0.00  1.0000
  -1 -10   4      13      12        14    0.06    0.00  1.0000
  -1 -10   4      47      17        48    0.06    0.00  1.0000
   1  10  -4      41      17        42    0.06    0.00  1.0000
  -1  10   4      48      16        49   -0.05    0.00  1.0000
   0 -10  -4     255      23       225    0.82    0.00  1.0000
   0 -10   4     260      29       231    0.80    0.00  1.0000
   0 -10  -4     243      28       214    0.82    0.00  1.0000
   0  10  -4     299      30       268    0.80    0.00  1.0000
   0  10   4     245      29       216    0.82    0.00  1.0000
  -1 -10  -4      46      17        52   -0.38    0.00  1.0000
  -1 -10  -4      26      13        31   -0.38    0.00  1.0000
  -1  10  -4      37      15        42    0.37    0.00  1.0000
   1  10   4      18      15        22   -0.38    0.00  1.0000
  -2 -10  -4     116      18       102    0.59    0.00  1.0000
  -2 -10  -4     124      22       109    0.59    0.00  1.0000
   2  10   4     100      22        87    0.59    0.00  1.0000
  -2  10  -4      77      16        65    0.60    0.00  1.0000
  -3 -10  -4       0      16         0    0.43    0.00  1.0000
  -3 -10  -4       0      13       -13    0.43    0.00  1.0000
   3  10   4       2      16         1    0.43    0.00  1.0000
  -4 -10  -4      24      17        30    0.45    0.00  1.0000
  -4 -10  -4      33      20        39    0.45    0.00  1.0000
   4  10   4      32      22        38    0.45    0.00  1.0000
  -5 -10  -4     220      32       208   -0.35    0.00  1.0000
  -5 -10  -4     319      40       305   -0.35    0.00  1.0000
   5  10   4     291      40       277   -0.35    0.00  1.0000
  -6 -10  -4       7      23         4    0.59    0.00  1.0000
  -6 -10  -4       0      16       -27    0.59    0.00  1.0000
   6  10   4      47      24        38    0.59    0.00  1.0000
  -7 -10  -4       0      16       -38    0.03    0.00  1.0000
   7  10   4      27      23        27    0.03    0.00  1.0000
  -8 -10  -4      13      23        13    0.03    0.00  1.0000
   8  10   4       0      22       -32    0.03    0.00  1.0000
  -9 -10  -4       0      22       -10   -0.23    0.00  1.0000
  -8 -11   4      42      23        26    1.15    0.00  1.0000
   8  11  -4      20      28        10    1.15    0.00  1.0000
  -7 -11   4      27      22        29    0.19    0.00  1.0000
   7  11  -4      26      27        28    0.19    0.00  1.0000
  -6 -11   4      56      23        56    0.03    0.00  1.0000
   6  11  -4      55      29        55    0.03    0.00  1.0000
  -5 -11   4      44      21        39    0.33    0.00  1.0000
   5  11  -4      66      28        60    0.33    0.00  1.0000
  -4 -11   4      12      15         6   -0.86    0.00  1.0000
  -4 -11   4       1      19       -11   -0.86    0.00  1.0000
   4  11  -4      16      21         9   -0.86    0.00  1.0000
  -3 -11   4     285      30       261    0.62    0.00  1.0000
  -3 -11   4     220      34       199    0.62    0.00  1.0000
   3  11  -4     224      35       203    0.62    0.00  1.0000
  -3  11   4     276      29       252    0.62    0.00  1.0000
  -2 -11   4     545      53       544   -0.03    0.00  1.0000
  -2 -11   4     572      46       571   -0.03    0.00  1.0000
  -2  11   4     467      48       466    0.01    0.00  1.0000
   2  11  -4     510      53       509   -0.03    0.00  1.0000
  -1 -11   4     151      26       130    0.77    0.00  1.0000
  -1  11   4     163      24       141    0.77    0.00  1.0000
   1  11  -4     134      25       114    0.77    0.00  1.0000
   0 -11   4     162      27       169    0.22    0.00  1.0000
   0 -11  -4     172      26       178   -0.21    0.00  1.0000
   0  11  -4     226      29       234    0.22    0.00  1.0000
   0  11   4     153      27       159   -0.21    0.00  1.0000
  -1 -11  -4       1      14        -4    0.76    0.00  1.0000
   1  11   4      14      16         8    0.76    0.00  1.0000
  -1  11  -4       1      13        -7    0.75    0.00  1.0000
  -2 -11  -4     234      32       247    0.36    0.00  1.0000
  -2 -11  -4     215      27       228    0.36    0.00  1.0000
   2  11   4     165      31       176    0.36    0.00  1.0000
  -3 -11  -4       0      13       -23    0.22    0.00  1.0000
  -3 -11  -4       0      15       -12    0.22    0.00  1.0000
   3  11   4       0      15        -9    0.22    0.00  1.0000
  -4 -11  -4     121      26       120   -0.02    0.00  1.0000
  -4 -11  -4     136      25       135   -0.02    0.00  1.0000
   4  11   4     108      28       107   -0.02    0.00  1.0000
  -5 -11  -4       0      18        -9    0.41    0.00  1.0000
  -5 -11  -4      17      22        21    0.41    0.00  1.0000
   5  11   4       0      19       -15    0.41    0.00  1.0000
  -6 -11  -4       0      19        -3    0.15    0.00  1.0000
   6  11   4       0      20       -11    0.15    0.00  1.0000
  -7 -11  -4       2      21         2   -0.20    0.00  1.0000
   7  11   4       0      21       -23   -0.20    0.00  1.0000
  -8 -11  -4       6      22         5    0.15    0.00  1.0000
   8  11   4       7      27         6    0.15    0.00  1.0000
  -8 -12   4       0      23        -2    0.03    0.00  1.0000
  -7 -12   4      23      23        22    0.10    0.00  1.0000
   7  12  -4       2      26         2    0.10    0.00  1.0000
  -6 -12   4      11      19         9    0.22    0.00  1.0000
   6  12  -4       0      25       -14    0.22    0.00  1.0000
  -5 -12   4       1      17       -18    0.66    0.00  1.0000
   5  12  -4       3      24         1    0.66    0.00  1.0000
  -4 -12   4       0      15       -25    0.22    0.00  1.0000
   4  12  -4      37      24        40    0.22    0.00  1.0000
  -3 -12   4      76      19        82    0.30    0.00  1.0000
  -3 -12   4      43      23        48    0.30    0.00  1.0000
   3  12  -4      53      24        58    0.30    0.00  1.0000
  -2 -12   4      34      19        27    0.57    0.00  1.0000
  -2  12   4      32      17        25    0.55    0.00  1.0000
   2  12  -4       0      18       -24    0.57    0.00  1.0000
  -1 -12   4       0      17        -1   -0.45    0.00  1.0000
  -1  12   4       4      17         7    0.46    0.00  1.0000
   1  12  -4       0      17       -18   -0.45    0.00  1.0000
   0 -12  -4       7      15         9    0.36    0.00  1.0000
   0 -12   4       0      14        -1    0.37    0.00  1.0000
   0  12   4      17      19        21    0.36    0.00  1.0000
   0  12  -4       0      16         0    0.37    0.00  1.0000
  -1 -12  -4     145      26       140    0.17    0.00  1.0000
  -1  12  -4      96      22        92   -0.18    0.00  1.0000
   1  12   4     100      25        96    0.17    0.00  1.0000
  -2 -12  -4      28      20        33   -0.35    0.00  1.0000
   2  12   4      22      20        26   -0.35    0.00  1.0000
  -3 -12  -4      83      24       100    0.74    0.00  1.0000
  -3 -12  -4      69      21        84    0.74    0.00  1.0000
   3  12   4      41      24        53    0.74    0.00  1.0000
  -4 -12  -4      32      22        41    0.61    0.00  1.0000
  -4 -12  -4       2      18         4    0.61    0.00  1.0000
   4  12   4       1      19       -23    0.61    0.00  1.0000
  -5 -12  -4       7      20         6   -0.12    0.00  1.0000
   5  12   4       0      23        -6   -0.12    0.00  1.0000
  -6 -12  -4       1      19       -12    0.75    0.00  1.0000
   6  12   4      16      26        10    0.75    0.00  1.0000
  -7 -12  -4       0      19       -34    0.20    0.00  1.0000
   7  12   4       8      26         9    0.20    0.00  1.0000
  -8 -12  -4       1      25       -11   -0.82    0.00  1.0000
  -7 -13   4       0      22        -7   -0.34    0.00  1.0000
  -6 -13   4      52      24        49   -0.20    0.00  1.0000
   6  13  -4      30      30        27   -0.20    0.00  1.0000
  -5 -13   4       2      19         5    0.59    0.00  1.0000
   5  13  -4       0      23        -8    0.59    0.00  1.0000
   4  13  -4      11      23         8    0.37    0.00  1.0000
   3  13  -4      12      22        16    0.43    0.00  1.0000
   2  13  -4      27      20        24   -0.27    0.00  1.0000
  -2  13   4      11      18         9    0.27    0.00  1.0000
  -1 -13   4      81      24        89    0.36    0.00  1.0000
  -1  13   4      70      23        78    0.38    0.00  1.0000
   1  13  -4     129      28       139    0.36    0.00  1.0000
   0 -13  -4      68      22        65    0.17    0.00  1.0000
   0 -13   4      66      20        63   -0.15    0.00  1.0000
   0  13   4      67      23        64    0.17    0.00  1.0000
   0  13  -4      81      23        78   -0.15    0.00  1.0000
  -1 -13  -4     130      25       113   -0.65    0.00  1.0000
   1  13   4     108      28        93   -0.65    0.00  1.0000
  -2 -13  -4       1      19         3    0.69    0.00  1.0000
   2  13   4      11      22        17    0.69    0.00  1.0000
  -3 -13  -4      14      21        15   -0.12    0.00  1.0000
   3  13   4      10      23        11   -0.12    0.00  1.0000
  -4 -13  -4       0      19       -16    0.03    0.00  1.0000
   4  13   4       0      23        -1    0.03    0.00  1.0000
  -5 -13  -4       0      19       -44    0.15    0.00  1.0000
   5  13   4       0      22       -27    0.15    0.00  1.0000
  -6 -13  -4      56      27        50    0.35    0.00  1.0000
   6  13   4     100      32        92    0.35    0.00  1.0000
  -7 -13  -4       1      24         1    0.09    0.00  1.0000
  -6 -14   4      68      30        74    0.28    0.00  1.0000
   6  14  -4      64      35        69    0.28    0.00  1.0000
   5  14  -4      51      30        60    0.53    0.00  1.0000
   4  14  -4      40      27        34    0.41    0.00  1.0000
   3  14  -4      14      23        13    0.14    0.00  1.0000
   2  14  -4      34      23        48    0.98    0.00  1.0000
   1 -14  -4      12      19        27    1.50    0.00  1.0000
  -1  14   4      11      20        25    1.50    0.00  1.0000
   1  14  -4      27      23        49   -1.52    0.00  1.0000
   0 -14  -4      20      19        19    0.08    0.00  1.0000
   0  14   4      46      22        45    0.08    0.00  1.0000
   0  14  -4      42      22        41    0.09    0.00  1.0000
  -1 -14  -4      25      20        22    0.25    0.00  1.0000
   1  14   4       2      20         1    0.25    0.00  1.0000
   2  14   4      17      23        22    0.46    0.00  1.0000
   3  14   4       0      21       -25   -0.24    0.00  1.0000
   4  14   4       0      24         0   -0.10    0.00  1.0000
   5  14   4       6      27         8    0.26    0.00  1.0000
  -6 -14  -4       0      23        -9    0.58    0.00  1.0000
   5  15  -4       9      30        18    1.03    0.00  1.0000
   4  15  -4       8      25        12   -0.49    0.00  1.0000
   3  15  -4      21      26        27   -0.54    0.00  1.0000
   2  15  -4       0      21        -4    0.28    0.00  1.0000
   1  15  -4      29      24        35    0.45    0.00  1.0000
  -1  15   4      20      22        25    0.45    0.00  1.0000
   0  15   4      41      23        36    0.38    0.00  1.0000
   1  15   4       8      21         6    0.30    0.00  1.0000
   2  15   4       0      21       -13   -0.30    0.00  1.0000
   3  15   4      27      26        33    0.45    0.00  1.0000
   4  15   4       0      25        -1   -0.51    0.00  1.0000
   5  15   4       0      26       -19   -0.40    0.00  1.0000
   4  16  -4       0      27        -7   -0.58    0.00  1.0000
   3  16  -4      34      28        27    0.55    0.00  1.0000
   2  16  -4       0      25         0    0.31    0.00  1.0000
   1  16  -4       1      22       -17   -0.99    0.00  1.0000
   0  16   4       0      19       -35    0.24    0.00  1.0000
   1  16   4       1      23        -9   -0.98    0.00  1.0000
   2  16   4       2      24       -10    1.34    0.00  1.0000
   3  16   4      26      27        30    0.34    0.00  1.0000
   3  17  -4      28      28        22   -0.49    0.00  1.0000
   2  17  -4       0      27         3    1.17    0.00  1.0000
   1  17   4      10      26        13    0.44    0.00  1.0000
   2  17   4      17      28        21    0.43    0.00  1.0000
 -11   0   5       0      23       -20    0.54    0.00  1.0000
  -9   0   5       5      20         3   -0.35    0.00  1.0000
  -7   0   5     102      20        85    0.75    0.00  1.0000
   7   0  -5      93      22        77    0.75    0.00  1.0000
  -5   0   5      41      15        31    0.74    0.00  1.0000
  -5   0   5      72      14        58    0.74    0.00  1.0000
   5   0  -5      58      14        46    0.74    0.00  1.0000
   5   0  -5      77      17        63    0.74    0.00  1.0000
  -3   0   5    1831     132      1906    0.74    0.00  1.0000
   3   0  -5    1701     131      1773    0.74    0.00  1.0000
  -3   0   5    1682     123      1753    0.74    0.00  1.0000
   3   0  -5    1685     123      1757    0.74    0.00  1.0000
   3   0  -5    1707     130      1779    0.74    0.00  1.0000
   1   0  -5   21305    1275     16896   13.69    0.00  1.0000
   1   0  -5   23220    1194     18606   13.69    0.00  1.0000
  -1   0   5   24028    1276     19330   13.69    0.00  1.0000
   1   0  -5   22172    1200     17669   13.69    0.00  1.0000
  -1   0   5   22589    1200     18042   13.69    0.00  1.0000
   1   0  -5   23519    1264     18874   13.69    0.00  1.0000
  -1   0   5   23273    1264     18654   13.69    0.00  1.0000
  -1   0  -5   12766     443      5987   30.50    0.00  1.0000
   1   0   5   14020     444      6855   30.50    0.00  1.0000
   1   0   5   13852     467      6738   30.50    0.00  1.0000
  -1   0  -5   14753     442      7371   30.50    0.00  1.0000
   3   0   5    3613     308      4299    4.67    0.00  1.0000
   3   0   5    3768     314      4468    4.67    0.00  1.0000
  -3   0  -5    4037     293      4760    4.67    0.00  1.0000
   3   0   5    3591     295      4275    4.67    0.00  1.0000
  -3   0  -5    3594     295      4278    4.67    0.00  1.0000
  -5   0  -5     977      81      1070    1.25    0.00  1.0000
   5   0   5     958      82      1051    1.25    0.00  1.0000
  -5   0  -5     985      80      1079    1.25    0.00  1.0000
   5   0   5    1088      83      1187    1.25    0.00  1.0000
   7   0   5       0      16       -55    0.09    0.00  1.0000
  -7   0  -5       5      17         5    0.09    0.00  1.0000
  -9   0  -5     252      38       272   -0.53    0.00  1.0000
 -11   0  -5       0      24       -16   -0.25    0.00  1.0000
 -11  -1   5       6      25         7   -0.21    0.00  1.0000
 -11   1   5       0      21       -27    0.22    0.00  1.0000
 -10  -1   5      34      24        35    0.04    0.00  1.0000
 -10   1   5      71      27        72    0.04    0.00  1.0000
  -9  -1   5      18      21        18   -0.03    0.00  1.0000
  -9   1   5      20      19        20    0.04    0.00  1.0000
   9   1  -5      41      22        42   -0.03    0.00  1.0000
  -8  -1   5       0      15        -3    0.28    0.00  1.0000
   8  -1  -5       0      17       -13    0.27    0.00  1.0000
  -8   1   5      24      17        21    0.27    0.00  1.0000
  -8   1   5      46      19        42    0.27    0.00  1.0000
   8   1  -5      27      20        24    0.28    0.00  1.0000
   7  -1  -5      31      18        33    0.14    0.00  1.0000
  -7  -1   5      87      20        90   -0.13    0.00  1.0000
  -7   1   5      54      18        56    0.14    0.00  1.0000
   7   1  -5      34      19        36   -0.13    0.00  1.0000
  -7   1   5      43      18        45    0.14    0.00  1.0000
  -6  -1   5     516      46       522   -0.11    0.00  1.0000
   6  -1  -5     523      49       528   -0.09    0.00  1.0000
  -6  -1   5     518      46       524   -0.11    0.00  1.0000
  -6   1   5     466      44       470   -0.09    0.00  1.0000
  -6   1   5     527      46       532   -0.09    0.00  1.0000
  -6   1   5     499      45       504   -0.09    0.00  1.0000
   6   1  -5     482      49       488   -0.11    0.00  1.0000
  -5  -1   5      69      16        75    0.30    0.00  1.0000
   5  -1  -5       0      13         1   -0.30    0.00  1.0000
   5  -1  -5      43      15        48   -0.30    0.00  1.0000
  -5  -1   5      50      13        55    0.30    0.00  1.0000
  -5  -1   5      16      21        19    0.30    0.00  1.0000
  -5   1   5       0      13        -1   -0.30    0.00  1.0000
  -5   1   5      34      14        38   -0.30    0.00  1.0000
  -5   1   5      40      13        44   -0.30    0.00  1.0000
   5   1  -5      10      15        12    0.30    0.00  1.0000
   5   1  -5      27      13        31    0.30    0.00  1.0000
  -4  -1   5     482      55       670    3.36    0.00  1.0000
   4  -1  -5     574      59       776    3.34    0.00  1.0000
  -4  -1   5     618      63       828    3.36    0.00  1.0000
   4  -1  -5     476      55       661    3.34    0.00  1.0000
  -4  -1   5     672      57       891    3.36    0.00  1.0000
   4   1  -5     476      59       662    3.36    0.00  1.0000
[truncated: 3,379,977 more chars]
