# Supplementary material for: The crystal structures and Hirshfeld surface analysis of 6-(naphthalen-1-yl)-6a-nitro-6,6a,6b,7,9,11a-hexa­hydro­spiro­[chromeno[3′,4′:3,4]pyrrolo­[1,2-c]thia­zole-11,11′-indeno­[1,2-b]quinoxaline] and 6′-(naphthalen-1-yl)-6a′-nitro-6′,6a′,6b′,7′,8′,9′,10′,12a′-octa­hydro-2H-spiro­[ace­naphthyl­ene-1,12′-chromeno[3,4-a]indolizin]-2-one
Source: Acta Crystallogr E Crystallogr Commun. 2019 Sep 27;75(Pt 10):1519–24. doi: 10.1107/S205698901901291X (PMC6775748; doi:10.1107/S205698901901291X)
Supplement: Supplementary file 2 [file e-75-01519-Isup2.hkl]

data_I                                                                          
_shelx_title ' rao_mp11_0m in P 21/n'                                           
_shelx_refln_list_code          4                                               
_shelx_F_calc_maximum      258.33                                               
_exptl_crystal_F_000      1264.00                                               
_reflns_d_resolution_high  0.7430                                               
                                                                                
loop_                                                                           
 _space_group_symop_operation_xyz                                               
 'x, y, z'                                                                      
 '-x+1/2, y+1/2, -z+1/2'                                                        
 '-x, -y, -z'                                                                   
 'x-1/2, -y-1/2, z-1/2'                                                         
                                                                                
_cell_length_a     8.3690                                                       
_cell_length_b    13.2440                                                       
_cell_length_c    29.2210                                                       
_cell_angle_alpha  90.000                                                       
_cell_angle_beta   93.280                                                       
_cell_angle_gamma  90.000                                                       
                                                                                
_shelx_F_squared_multiplier     1.000                                           
                                                                                
loop_                                                                           
 _refln_index_h                                                                 
 _refln_index_k                                                                 
 _refln_index_l                                                                 
 _refln_F_squared_calc                                                          
 _refln_F_squared_meas                                                          
 _refln_F_squared_sigma                                                         
 _refln_observed_status                                                         
   2   0   0      66732.83      64122.34      1996.89 o                         
   4   0   0        485.29        416.39        17.40 o                         
   6   0   0        959.75        950.86        40.92 o                         
   8   0   0         62.42         67.09        18.79 o                         
  10   0   0          6.77         14.89        16.31 o                         
   1   1   0        680.67        594.07         8.86 o                         
   2   1   0       2901.38       2726.39        45.26 o                         
   3   1   0       9378.12       9026.81       175.56 o                         
   4   1   0       5741.07       5297.39       119.60 o                         
   5   1   0       2910.55       2718.98        62.24 o                         
   6   1   0         26.06         19.05         4.43 o                         
   7   1   0        190.79        177.24        15.97 o                         
   8   1   0         15.11         11.15         7.09 o                         
   9   1   0          6.25          9.83         9.27 o                         
  10   1   0         27.02         26.60        11.53 o                         
  11   1   0          3.05          0.00        10.70 o                         
   0   2   0       4268.87       4093.03        41.49 o                         
   1   2   0       5889.44       5468.08        88.26 o                         
   2   2   0          8.13         17.28         3.07 o                         
   3   2   0        666.77        704.46        16.81 o                         
   4   2   0       2093.72       1972.92        36.76 o                         
   5   2   0        532.96        446.07        12.91 o                         
   6   2   0       1485.15       1455.90        37.49 o                         
   7   2   0        910.69        910.93        34.19 o                         
   8   2   0        109.10        129.16        19.37 o                         
   9   2   0          5.21          0.00         8.48 o                         
  10   2   0         22.44         17.10        11.71 o                         
  11   2   0          6.15         19.50        13.04 o                         
   1   3   0       6486.89       6218.99       119.51 o                         
   2   3   0       1963.54       2066.08        41.54 o                         
   3   3   0        421.43        342.07         6.32 o                         
   4   3   0        902.15        878.43        22.94 o                         
   5   3   0        102.53        100.49         4.41 o                         
   6   3   0        987.35        998.71        25.69 o                         
   7   3   0          6.36          9.75         7.01 o                         
   8   3   0        143.03        136.67        12.36 o                         
   9   3   0          5.32          5.62         7.89 o                         
  10   3   0         24.14         30.00        12.78 o                         
  11   3   0         43.52         36.17        20.57 o                         
   0   4   0        620.84        505.95        29.76 o                         
   1   4   0       2174.48       1802.98        31.01 o                         
   2   4   0        457.73        454.12        10.49 o                         
   3   4   0       4058.10       4037.82        96.29 o                         
   4   4   0         82.60         80.37         4.71 o                         
   5   4   0         20.83         26.79         3.24 o                         
   6   4   0        152.61        139.49         9.55 o                         
   7   4   0        165.04        168.56        12.10 o                         
   8   4   0         15.87          4.51         6.94 o                         
   9   4   0         13.08          6.86        10.70 o                         
  10   4   0          1.96         14.18        15.60 o                         
   1   5   0       2496.40       2418.44        57.43 o                         
   2   5   0        834.56        821.99        17.58 o                         
   3   5   0          5.89          5.67         1.57 o                         
   4   5   0       1351.43       1361.13        31.99 o                         
   5   5   0        243.67        236.47         6.88 o                         
   6   5   0         20.04         18.22         4.70 o                         
   7   5   0        163.26        146.17        11.03 o                         
   8   5   0         27.69         13.87         9.88 o                         
   9   5   0         29.67         24.88        11.40 o                         
  10   5   0         18.08         15.18        14.18 o                         
   0   6   0       2327.23       2661.58       132.67 o                         
   1   6   0        282.83        213.93         7.09 o                         
   2   6   0         53.89         55.26         4.07 o                         
   3   6   0        423.57        389.71         9.12 o                         
   4   6   0        440.93        473.12        14.89 o                         
   5   6   0         59.94         71.55         4.65 o                         
   6   6   0         88.26         68.03         7.53 o                         
   7   6   0          0.75          0.00         6.95 o                         
   8   6   0         41.20         41.98        11.78 o                         
   9   6   0          0.50          0.00         9.49 o                         
  10   6   0         15.95         34.04        18.44 o                         
   1   7   0          0.35          5.47         1.65 o                         
   2   7   0        646.69        709.62        16.58 o                         
   3   7   0         73.46         81.86         4.62 o                         
   4   7   0         14.77         11.37         3.01 o                         
   5   7   0         47.66         65.04         6.85 o                         
   6   7   0          0.61          0.00         4.76 o                         
   7   7   0         31.01         29.22         9.28 o                         
   8   7   0          0.01          0.00         8.86 o                         
   9   7   0         24.65         29.54        12.72 o                         
  10   7   0          6.00          9.67        12.42 o                         
   0   8   0        296.73        256.40        20.59 o                         
   1   8   0        384.27        340.29        11.14 o                         
   2   8   0         17.68         20.74         2.51 o                         
   3   8   0         59.36         52.42         4.04 o                         
   4   8   0       1086.31       1124.72        29.73 o                         
   5   8   0        436.43        462.37        16.56 o                         
   6   8   0        287.66        232.82        20.73 o                         
   7   8   0          5.02          6.34         8.38 o                         
   8   8   0          5.85          8.40         9.69 o                         
   9   8   0          3.18          1.89        11.21 o                         
  10   8   0          2.17          0.78        12.10 o                         
   1   9   0        374.84        429.73        20.84 o                         
   2   9   0          6.07          4.09         2.73 o                         
   3   9   0         26.96         27.00         4.17 o                         
   4   9   0          0.10          1.98         4.13 o                         
   5   9   0        557.44        572.12        24.02 o                         
   6   9   0          0.87          1.48         6.10 o                         
   7   9   0         24.39         24.87        10.57 o                         
   8   9   0         25.55         24.26        12.10 o                         
   9   9   0          1.25          0.00        11.08 o                         
   0  10   0        187.54        207.21        17.55 o                         
   1  10   0        267.00        284.51        13.69 o                         
   2  10   0         37.14         28.23         5.83 o                         
   3  10   0         75.64         69.74         7.51 o                         
   4  10   0          0.95          3.07         6.63 o                         
   5  10   0        211.13        165.61        22.32 o                         
   6  10   0          0.16          0.00         9.49 o                         
   7  10   0         17.65         24.37        11.00 o                         
   8  10   0         19.18         18.22        12.92 o                         
   9  10   0          8.75          0.00        12.42 o                         
   1  11   0          6.21          4.86         5.59 o                         
   2  11   0         94.03         81.27         8.31 o                         
   3  11   0          0.01          0.00         6.03 o                         
   4  11   0          3.01          3.41         7.50 o                         
   5  11   0         14.33          9.91         8.65 o                         
   6  11   0          0.15          2.30        10.20 o                         
   7  11   0          1.84          0.00        10.39 o                         
   8  11   0          2.75          1.42        11.21 o                         
   0  12   0        724.23        696.45        41.87 o                         
   1  12   0        118.51        114.70        11.70 o                         
   2  12   0        117.08        105.16        11.12 o                         
   3  12   0         15.59         18.19        10.09 o                         
   4  12   0          0.44          1.37         7.59 o                         
   5  12   0         37.43         47.30        13.11 o                         
   6  12   0          0.81          3.27        10.27 o                         
   7  12   0          2.72          6.98        12.10 o                         
   8  12   0          1.60          0.00        16.31 o                         
   1  13   0         61.86         50.06         9.53 o                         
   2  13   0        237.51        280.85        38.30 o                         
   3  13   0        113.92        156.03        25.53 o                         
   4  13   0         38.02         38.98        11.91 o                         
   5  13   0         53.27         58.65        15.25 o                         
   6  13   0         13.90         28.04        12.92 o                         
   7  13   0          2.44          0.00        16.31 o                         
   0  14   0        134.06        157.45        25.53 o                         
   1  14   0          5.56          9.87         9.69 o                         
   2  14   0          9.82         34.04        16.31 o                         
   3  14   0         27.67         57.45        19.86 o                         
   4  14   0          0.35          4.96        17.73 o                         
   5  14   0          3.12         17.73        19.15 o                         
   6  14   0          0.71          1.96        12.27 o                         
   1  15   0         39.54         51.06        17.73 o                         
   2  15   0         11.03         13.48        16.31 o                         
   3  15   0          8.76          2.84        17.02 o                         
   4  15   0          4.01         10.64        19.86 o                         
   5  15   0          0.10         24.11        22.70 o                         
   1  16   0          5.17         15.60        16.31 o                         
   2  16   0         22.53         17.73        19.15 o                         
   3  16   0         31.50         15.60        19.15 o                         
   4  16   0          1.03          0.00        17.02 o                         
   1  17   0         16.25          0.00        17.02 o                         
   2  17   0          2.54          6.38        19.15 o                         
   3  17   0          0.00         14.18        19.15 o                         
 -11   0   1          0.87          0.00        16.31 o                         
  -9   0   1         24.26         46.81        16.31 o                         
  -7   0   1        317.91        324.14        22.55 o                         
  -5   0   1       4556.03       4646.93       163.17 o                         
  -3   0   1       3483.79       3599.07       112.90 o                         
  -1   0   1       1584.47       1502.53       248.92 o                         
   1   0   1      34625.68      32959.40       613.17 o                         
   3   0   1      15861.22      15291.88       444.96 o                         
   5   0   1       5301.64       5352.40       173.11 o                         
   7   0   1        598.08        671.55        38.58 o                         
   9   0   1         59.40         90.07        19.15 o                         
  11   0   1         19.27          0.00        17.02 o                         
 -11   1   1          0.30          8.35        13.01 o                         
 -10   1   1          3.06          5.59        10.20 o                         
  -9   1   1          0.36          3.44         8.35 o                         
  -8   1   1        114.52        118.63        12.58 o                         
  -7   1   1        119.77        103.16         9.19 o                         
  -6   1   1         40.04         40.57         4.98 o                         
  -5   1   1         16.27         12.19         3.17 o                         
  -4   1   1       1036.64        816.81        24.94 o                         
  -3   1   1         77.62         81.71         5.58 o                         
  -2   1   1       1141.77       1144.83        19.80 o                         
  -1   1   1      10406.14      10142.45       276.68 o                         
   0   1   1      20392.71      20600.17       167.58 o                         
   1   1   1        883.63        811.00        31.49 o                         
   2   1   1      29106.52      27512.36       659.61 o                         
   3   1   1       1282.85       1227.62        28.71 o                         
   4   1   1         47.64         34.05         4.64 o                         
   5   1   1       1589.24       1555.87        39.13 o                         
   6   1   1        369.70        354.64        13.11 o                         
   7   1   1        443.02        481.99        21.96 o                         
   8   1   1          0.36          8.79         6.94 o                         
   9   1   1         23.48         52.12        11.28 o                         
  10   1   1         15.47         26.40        11.28 o                         
  11   1   1          8.79          8.87        13.01 o                         
 -11   2   1          5.23          6.49        12.78 o                         
 -10   2   1          0.17         10.64        11.03 o                         
  -9   2   1          6.92         12.32         8.03 o                         
  -8   2   1        368.63        376.62        20.98 o                         
  -7   2   1        708.39        636.02        22.99 o                         
  -6   2   1        945.55        941.52        25.26 o                         
  -5   2   1        259.07        224.69         7.95 o                         
  -4   2   1        826.74        948.16        21.52 o                         
  -3   2   1       3522.33       3208.57        61.56 o                         
  -2   2   1      10395.60       8902.23       142.63 o                         
  -1   2   1       8957.91       8644.29       191.98 o                         
   0   2   1       1800.80       1738.94        63.17 o                         
   1   2   1       5950.23       5915.74       200.56 o                         
   2   2   1       1344.34       1170.46        16.45 o                         
   3   2   1         14.43         22.16         3.25 o                         
   4   2   1         20.46          0.76         2.66 o                         
   5   2   1        119.40        100.85         5.54 o                         
   6   2   1          1.52          8.12         4.45 o                         
   7   2   1         78.39         88.10        10.34 o                         
   8   2   1        174.43        153.82        13.46 o                         
   9   2   1          0.02          1.06         9.03 o                         
  10   2   1          1.41          0.00         9.77 o                         
  11   2   1         12.12         17.61        13.28 o                         
 -11   3   1          2.79          8.51        18.44 o                         
 -10   3   1         45.25         55.90        15.25 o                         
  -9   3   1         38.44         40.16        11.26 o                         
  -8   3   1         39.18         29.36         8.54 o                         
  -7   3   1         45.60         33.29         8.11 o                         
  -6   3   1         24.54         39.82         5.17 o                         
  -5   3   1        294.05        249.11         7.24 o                         
  -4   3   1        340.65        356.42        13.62 o                         
  -3   3   1        941.65        920.14        21.34 o                         
  -2   3   1      12137.49      11490.42       242.00 o                         
  -1   3   1        655.77        616.94         8.58 o                         
   0   3   1       4224.88       4150.25       161.08 o                         
   1   3   1       3243.65       3265.53        91.34 o                         
   2   3   1        715.12        655.54        14.87 o                         
   3   3   1         55.27         57.11         2.75 o                         
   4   3   1       3280.91       3328.04        88.99 o                         
   5   3   1          6.22          6.89         2.36 o                         
   6   3   1        591.35        514.82        14.79 o                         
   7   3   1        221.77        223.52        14.85 o                         
   8   3   1         50.00         59.35         9.47 o                         
   9   3   1         19.29         12.46         8.17 o                         
  10   3   1         13.54         11.92        12.77 o                         
  11   3   1          3.49          0.71        17.73 o                         
 -10   4   1          1.98         23.40        17.02 o                         
  -9   4   1         26.23         32.84        15.25 o                         
  -8   4   1          0.28          3.61         6.95 o                         
  -7   4   1        122.69        120.73        10.56 o                         
  -6   4   1        914.99        898.22        28.35 o                         
  -5   4   1          1.20          7.32         2.57 o                         
  -4   4   1        242.03        299.38         8.71 o                         
  -3   4   1         10.12         53.83         9.72 o                         
  -2   4   1        754.71        725.89        17.91 o                         
  -1   4   1         58.55         65.77         3.74 o                         
   0   4   1       1055.61       1103.33        34.94 o                         
   1   4   1         22.02         18.57         2.23 o                         
   2   4   1       4196.50       4365.66        87.53 o                         
   3   4   1          4.70         13.92         4.74 o                         
   4   4   1        671.17        671.14        16.74 o                         
   5   4   1        135.20        117.38         4.40 o                         
   6   4   1         98.80         68.98         7.16 o                         
   7   4   1        446.06        439.39        20.54 o                         
   8   4   1         17.62         15.78         7.76 o                         
   9   4   1         18.26         16.71        11.50 o                         
  10   4   1          0.34          4.96        17.02 o                         
 -10   5   1         14.48          3.70        11.50 o                         
  -9   5   1         65.19         80.82        14.44 o                         
  -8   5   1         30.84         21.38        10.70 o                         
  -7   5   1         38.32         44.23         8.35 o                         
  -6   5   1         28.93         34.13         5.24 o                         
  -5   5   1        106.85        126.51         5.30 o                         
  -4   5   1        951.53        898.36        24.42 o                         
  -3   5   1        130.67        139.27         5.87 o                         
  -2   5   1       2635.25       2790.79        70.39 o                         
  -1   5   1       1111.87       1176.25        27.08 o                         
   0   5   1         87.09        113.74         6.50 o                         
   1   5   1        546.16        520.16        15.08 o                         
   2   5   1        719.81        768.53        20.48 o                         
   3   5   1          0.38          1.85         2.10 o                         
   4   5   1       1584.11       1618.07        36.04 o                         
   5   5   1        224.51        241.86         8.26 o                         
   6   5   1          0.67          1.76         3.84 o                         
   7   5   1         57.49         47.64         7.85 o                         
   8   5   1         45.02         27.17        10.77 o                         
   9   5   1         10.01         14.89        14.18 o                         
  10   5   1         23.26         41.84        19.15 o                         
 -10   6   1          0.05          0.00        11.21 o                         
  -9   6   1          2.52          0.00         9.32 o                         
  -8   6   1          0.34          1.82         9.27 o                         
  -7   6   1        181.54        164.78        22.29 o                         
  -6   6   1         15.34          7.89         5.17 o                         
  -5   6   1        688.01        651.57        18.24 o                         
  -4   6   1        539.73        499.33        14.23 o                         
  -3   6   1        282.87        291.62         6.83 o                         
  -2   6   1       1085.04       1119.71        23.78 o                         
  -1   6   1       1736.28       1484.27        38.27 o                         
   0   6   1       2153.33       2274.47        74.15 o                         
   1   6   1       1411.11       1458.01        37.75 o                         
   2   6   1          3.47          3.86         2.18 o                         
   3   6   1         37.29         34.85         3.50 o                         
   4   6   1         28.48         34.87         3.52 o                         
   5   6   1        224.82        222.25         7.38 o                         
   6   6   1        119.16        101.94         8.78 o                         
   7   6   1        243.98        244.34        25.16 o                         
   8   6   1          7.31          1.15         9.19 o                         
   9   6   1         10.38         11.13        10.70 o                         
  10   6   1          8.09          9.13        12.22 o                         
 -10   7   1          1.68          2.17        11.78 o                         
  -9   7   1          6.16          9.79        11.21 o                         
  -8   7   1          6.03          9.10        10.20 o                         
  -7   7   1         33.85         34.52        15.99 o                         
  -6   7   1        330.28        281.96        13.88 o                         
  -5   7   1        304.51        303.78        12.06 o                         
  -4   7   1        268.78        238.93         8.81 o                         
  -3   7   1        439.63        464.66        12.60 o                         
  -2   7   1        268.97        266.75         6.34 o                         
  -1   7   1        808.08        775.65        24.31 o                         
   0   7   1         76.10         75.65         5.80 o                         
   1   7   1         20.52          9.46         2.59 o                         
   2   7   1        196.64        195.24         8.43 o                         
   3   7   1        102.47         79.27         3.97 o                         
   4   7   1        664.89        656.47        19.04 o                         
   5   7   1        156.71        179.61         8.65 o                         
   6   7   1         15.85          5.03         5.41 o                         
   7   7   1         15.17         23.36         8.77 o                         
   8   7   1          0.67          4.14         8.38 o                         
   9   7   1          9.48          2.67        10.57 o                         
  10   7   1          1.50          4.30        12.10 o                         
 -10   8   1          7.50          6.00        12.58 o                         
  -9   8   1          8.82         17.09        14.54 o                         
  -8   8   1         10.39         21.28        11.08 o                         
  -7   8   1          0.32          4.12         9.37 o                         
  -6   8   1         58.56         40.71        10.13 o                         
  -5   8   1        278.16        296.04        12.58 o                         
  -4   8   1        147.09        162.25         6.51 o                         
  -3   8   1         21.54         14.27         2.68 o                         
  -2   8   1         74.95         91.65         3.82 o                         
  -1   8   1          4.58          8.06         3.45 o                         
   0   8   1        675.54        800.21        28.49 o                         
   1   8   1        234.38        204.82         6.47 o                         
   2   8   1          2.15          0.40         1.63 o                         
   3   8   1         48.12         54.95         3.18 o                         
   4   8   1        264.80        290.50        10.37 o                         
   5   8   1         44.26         62.13         6.15 o                         
   6   8   1         99.06         78.03        12.70 o                         
   7   8   1          5.32          1.49         9.49 o                         
   8   8   1          0.67          3.18        10.05 o                         
   9   8   1         17.89          8.18        11.59 o                         
  10   8   1          7.12         27.51        14.13 o                         
  -9   9   1          2.39          1.85        11.50 o                         
  -8   9   1          0.43          5.39        10.88 o                         
  -7   9   1          7.93          3.33         9.88 o                         
  -6   9   1        124.38        118.01        14.13 o                         
  -5   9   1          0.00          0.85         5.54 o                         
  -4   9   1          0.19          1.33         4.41 o                         
  -3   9   1        479.74        434.62        14.23 o                         
  -2   9   1         93.70        114.81         5.08 o                         
  -1   9   1         65.40         74.52         6.76 o                         
   0   9   1        130.38        136.55         5.93 o                         
   1   9   1       1127.15       1106.19        39.90 o                         
   2   9   1          7.17          4.76         2.56 o                         
   3   9   1        317.98        347.70        13.10 o                         
   4   9   1          0.02          1.15         4.16 o                         
   5   9   1        248.77        222.26        13.63 o                         
   6   9   1          0.05          3.03         5.66 o                         
   7   9   1         13.13         14.74        10.39 o                         
   8   9   1          9.69          9.24        10.88 o                         
   9   9   1          1.25          3.65        11.92 o                         
  -9  10   1          0.13          0.00        15.60 o                         
  -8  10   1          0.37          2.44        11.76 o                         
  -7  10   1         93.10         77.62        14.64 o                         
  -6  10   1         27.71          8.91        10.64 o                         
  -5  10   1         35.75         40.67        10.12 o                         
  -4  10   1          0.33          0.77         6.78 o                         
  -3  10   1         81.21         92.63         7.82 o                         
  -2  10   1         53.77         44.78         7.96 o                         
  -1  10   1         55.40         73.14         5.96 o                         
   0  10   1         50.63         35.07         5.84 o                         
   1  10   1          0.75          0.38         4.14 o                         
   2  10   1         21.90         28.75         5.59 o                         
   3  10   1         13.71         18.60         7.40 o                         
   4  10   1          3.27          0.00         6.88 o                         
   5  10   1         21.06         41.54         9.81 o                         
   6  10   1         43.22         20.95        11.35 o                         
   7  10   1         20.60         30.14        13.12 o                         
   8  10   1          2.28          2.84        12.10 o                         
   9  10   1          2.45          7.09        17.73 o                         
  -8  11   1          0.04          0.93        11.76 o                         
  -7  11   1         59.94         59.18        14.23 o                         
  -6  11   1          3.79          0.00         9.37 o                         
  -5  11   1         31.27         30.49         9.50 o                         
  -4  11   1          0.10          0.71         6.57 o                         
  -3  11   1          0.04          0.21         6.35 o                         
  -2  11   1         77.39         70.57        20.27 o                         
  -1  11   1          4.66          2.70         5.83 o                         
   0  11   1         43.36         37.78         6.11 o                         
   1  11   1        118.17        129.55        11.29 o                         
   2  11   1         51.01         59.29         7.50 o                         
   3  11   1          1.07          3.13         6.24 o                         
   4  11   1         71.55         46.74        10.71 o                         
   5  11   1         14.35          0.49         8.05 o                         
   6  11   1         28.97         22.97        11.71 o                         
   7  11   1         31.98         31.00        12.72 o                         
   8  11   1          5.40         14.13        14.18 o                         
  -8  12   1          0.11          4.96        17.02 o                         
  -7  12   1         22.53          7.14        11.76 o                         
  -6  12   1         16.51         13.26        13.48 o                         
  -5  12   1         35.68         40.64        12.95 o                         
  -4  12   1         21.09         15.86         8.55 o                         
  -3  12   1        261.20        267.45        18.46 o                         
  -2  12   1         30.69         29.57         8.23 o                         
  -1  12   1         12.56         15.06         7.48 o                         
   0  12   1         47.81         50.53         7.41 o                         
   1  12   1          0.76          1.77         6.35 o                         
   2  12   1         24.69         24.34        10.77 o                         
   3  12   1         20.13         14.78         7.52 o                         
   4  12   1          1.26          5.06         7.28 o                         
   5  12   1          6.62          4.29        10.73 o                         
   6  12   1          1.19          4.39        10.57 o                         
   7  12   1          0.39          3.49        11.91 o                         
   8  12   1          1.59          0.00        16.31 o                         
  -7  13   1          0.09         11.35        17.02 o                         
  -6  13   1          2.88          6.99        12.00 o                         
  -5  13   1          0.10          8.09        11.40 o                         
  -4  13   1          0.13          0.00         9.37 o                         
  -3  13   1          0.66          4.96        15.60 o                         
  -2  13   1         40.20         43.62        12.54 o                         
  -1  13   1        261.90        261.79        24.09 o                         
   0  13   1         27.09         19.69         6.72 o                         
   1  13   1        370.72        371.35        21.68 o                         
   2  13   1         61.21         85.95        14.29 o                         
   3  13   1         71.43         92.20        21.99 o                         
   4  13   1          3.39          6.18        10.39 o                         
   5  13   1         31.06         42.86        13.46 o                         
   6  13   1          0.21          1.33        11.76 o                         
   7  13   1          0.04          0.00        14.89 o                         
  -6  14   1         10.11         12.35        13.83 o                         
  -5  14   1          1.63          0.71        18.44 o                         
  -4  14   1         43.46         26.95        19.15 o                         
  -3  14   1        119.16        106.38        24.11 o                         
  -2  14   1          0.00          0.00        13.48 o                         
  -1  14   1          8.36          5.76         9.77 o                         
   0  14   1          1.55          0.35         9.53 o                         
   1  14   1          2.41          2.13        13.48 o                         
   2  14   1         37.99         44.68        17.73 o                         
   3  14   1          0.18          7.09        17.02 o                         
   4  14   1         31.12         13.48        17.73 o                         
   5  14   1          0.02          0.00        18.44 o                         
   6  14   1          1.19         15.53        18.44 o                         
  -5  15   1          0.37          2.13        19.15 o                         
  -4  15   1          6.10         14.89        18.44 o                         
  -3  15   1         27.05         36.88        20.57 o                         
  -2  15   1         23.44          0.71        15.60 o                         
  -1  15   1          6.30         12.06        14.89 o                         
   0  15   1          0.06          0.71         9.53 o                         
   1  15   1          0.03          5.67        15.60 o                         
   2  15   1         13.78         12.77        17.73 o                         
   3  15   1          1.83          0.00        15.60 o                         
   4  15   1          5.43          0.00        17.02 o                         
   5  15   1          8.88         14.89        20.57 o                         
  -4  16   1          0.14          0.00        20.57 o                         
  -3  16   1          0.88          0.00        17.73 o                         
  -2  16   1         14.12          4.96        17.02 o                         
  -1  16   1          1.47         11.35        16.31 o                         
   1  16   1          0.22         15.60        17.02 o                         
   2  16   1         12.77          9.93        19.15 o                         
   3  16   1         10.40         11.35        19.15 o                         
   4  16   1          6.95          5.67        20.57 o                         
  -3  17   1          0.51          0.00        17.73 o                         
  -2  17   1          0.60          2.84        18.44 o                         
   1  17   1          4.69          0.00        17.02 o                         
   2  17   1          5.37          4.96        18.44 o                         
   3  17   1          1.63         10.64        19.86 o                         
 -10   0   2         18.54         19.86        16.31 o                         
  -8   0   2         55.49         47.96        27.66 o                         
  -6   0   2         96.24        118.83         9.55 o                         
  -4   0   2        849.94        753.05        21.25 o                         
  -2   0   2      14299.15      13888.91       407.06 o                         
   0   0   2      21812.23      23151.49       456.04 o                         
   2   0   2      45536.06      44449.15      1386.03 o                         
   4   0   2       2908.68       2877.15       111.01 o                         
   6   0   2         87.43         68.23         7.87 o                         
   8   0   2        401.94        389.37        36.88 o                         
  10   0   2         96.84         74.47        21.28 o                         
 -11   1   2         23.37         46.45        14.04 o                         
 -10   1   2          6.83          0.71        10.03 o                         
  -9   1   2         10.71         11.13        12.06 o                         
  -8   1   2        115.47        136.33        12.42 o                         
  -7   1   2        118.81        111.67         9.02 o                         
  -6   1   2        617.69        641.13        20.53 o                         
  -5   1   2       1592.06       1440.46        36.23 o                         
  -4   1   2       3043.61       2726.02        61.68 o                         
  -3   1   2      10503.92      10479.55       220.22 o                         
  -2   1   2      19534.03      18416.54       440.59 o                         
  -1   1   2        311.24        197.16         8.48 o                         
   0   1   2      32592.63      35320.61       948.36 o                         
   1   1   2       2849.46       2778.41       182.69 o                         
   2   1   2       6407.05       6474.23       153.76 o                         
   3   1   2       4001.93       3905.47        90.23 o                         
   4   1   2       1382.19       1390.38        34.37 o                         
   5   1   2        592.10        592.54        18.14 o                         
   6   1   2        261.28        255.84        10.61 o                         
   7   1   2       1009.50       1018.78        38.35 o                         
   8   1   2         28.84         21.64        11.62 o                         
   9   1   2         24.21         41.73        11.28 o                         
  10   1   2          6.88          3.55        11.03 o                         
  11   1   2          0.30          0.00        11.28 o                         
 -11   2   2          3.55          9.06        12.28 o                         
 -10   2   2         17.34         18.17        11.00 o                         
  -9   2   2         14.77          5.47         7.89 o                         
  -8   2   2          0.29         12.87         7.64 o                         
  -7   2   2        411.90        365.95        16.17 o                         
  -6   2   2       1879.44       1815.12        45.91 o                         
  -5   2   2        524.53        540.81        13.08 o                         
  -4   2   2       7848.76       7709.55       150.91 o                         
  -3   2   2       5480.14       5258.53       105.97 o                         
  -2   2   2       3501.82       3262.50        63.07 o                         
  -1   2   2      20944.82      19846.44       410.04 o                         
   0   2   2       2412.59       2634.25        33.89 o                         
   1   2   2       2748.71       2599.08        73.47 o                         
   2   2   2       4213.53       4184.72       113.21 o                         
   3   2   2          1.25          3.69         1.27 o                         
   4   2   2       3822.95       3636.39        92.08 o                         
   5   2   2         72.45         84.09         4.10 o                         
   6   2   2       1463.52       1336.36        40.12 o                         
   7   2   2          0.00          4.62         7.18 o                         
   8   2   2         43.17         32.95         8.44 o                         
   9   2   2        144.47        173.05        18.30 o                         
  10   2   2          0.02          2.08        10.77 o                         
  11   2   2         18.28         16.20        12.78 o                         
 -11   3   2          9.81          0.00        17.02 o                         
 -10   3   2          4.44          0.00         9.99 o                         
  -9   3   2        108.16         95.84        12.23 o                         
  -8   3   2          1.09          3.19         7.20 o                         
  -7   3   2        294.26        288.07        18.12 o                         
  -6   3   2         15.60         18.00         4.32 o                         
  -5   3   2       1302.66       1244.61        29.97 o                         
  -4   3   2        984.74        900.63        23.19 o                         
  -3   3   2          2.20          5.16         1.91 o                         
  -2   3   2        883.80        964.75        18.49 o                         
  -1   3   2        892.12        899.84        18.57 o                         
   0   3   2        387.62        353.65        15.15 o                         
   1   3   2       3828.47       3757.40        80.29 o                         
   2   3   2       1091.36       1085.45        31.95 o                         
   3   3   2       3145.65       3424.36        82.53 o                         
   4   3   2        450.77        487.38        13.56 o                         
   5   3   2         24.01         24.16         2.44 o                         
   6   3   2         14.94          8.60         3.62 o                         
   7   3   2        754.51        698.89        32.69 o                         
   8   3   2         53.86         54.49         8.93 o                         
   9   3   2          1.59          6.42         7.31 o                         
  10   3   2          2.81          1.42        16.31 o                         
  11   3   2          2.25          2.13        18.44 o                         
 -10   4   2         57.57         76.60        21.99 o                         
  -9   4   2         10.57         16.31        11.03 o                         
  -8   4   2        342.97        345.72        18.84 o                         
  -7   4   2          2.25          0.00         5.70 o                         
  -6   4   2         24.78         30.01         7.17 o                         
  -5   4   2        616.59        610.36        16.28 o                         
  -4   4   2       1384.68       1322.42        35.29 o                         
  -3   4   2       4579.68       4264.69        92.09 o                         
  -2   4   2       4410.59       4236.44       108.97 o                         
  -1   4   2       2115.49       2057.25        66.54 o                         
   0   4   2       2879.02       2842.08        76.53 o                         
   1   4   2       9530.59       8853.85       182.93 o                         
   2   4   2       4142.64       4188.27        87.04 o                         
   3   4   2       1319.96       1167.44        30.28 o                         
   4   4   2         32.63         34.00         4.13 o                         
   5   4   2         77.52         77.19         4.93 o                         
   6   4   2         29.57         13.79         5.17 o                         
   7   4   2         84.07         61.44         9.01 o                         
   8   4   2          0.10          0.82         6.73 o                         
   9   4   2          1.50          6.67         9.88 o                         
  10   4   2          1.51          0.00        14.89 o                         
 -10   5   2          5.25         15.20        11.71 o                         
  -9   5   2          2.19         12.71        12.41 o                         
  -8   5   2          5.77          5.35         9.69 o                         
  -7   5   2        141.45        133.92        10.86 o                         
  -6   5   2         27.10         34.20         4.93 o                         
  -5   5   2         40.61         42.06         4.02 o                         
  -4   5   2       1362.20       1401.09        32.96 o                         
  -3   5   2       2293.11       2337.28        58.86 o                         
  -2   5   2         63.11         88.15         4.19 o                         
  -1   5   2        125.70        182.31         3.73 o                         
   0   5   2        705.48        622.31        19.37 o                         
   1   5   2         24.29         16.19         1.70 o                         
   2   5   2        338.98        410.44        11.26 o                         
   3   5   2       1332.21       1519.94        32.69 o                         
   4   5   2        177.14        197.78         9.54 o                         
   5   5   2        598.75        602.62        18.08 o                         
   6   5   2          1.37          3.36         3.99 o                         
   7   5   2         35.54          8.48         6.47 o                         
   8   5   2          2.80         22.25         9.37 o                         
   9   5   2          0.36          8.16        10.39 o                         
  10   5   2          0.00          1.42        13.48 o                         
 -10   6   2         23.31         13.12        12.54 o                         
  -9   6   2          2.52          6.90        10.90 o                         
  -8   6   2         33.86         40.22        14.89 o                         
  -7   6   2          1.64          9.33         8.13 o                         
  -6   6   2        353.79        365.56        15.39 o                         
  -5   6   2        132.21        142.06         5.82 o                         
  -4   6   2          9.37         16.64         3.18 o                         
  -3   6   2          0.02          1.32         1.77 o                         
  -2   6   2        373.10        351.68        12.15 o                         
  -1   6   2       2434.74       2261.72        62.04 o                         
   0   6   2       2939.89       2806.63        90.71 o                         
   1   6   2       5848.64       5918.51       155.99 o                         
   2   6   2       5343.85       5374.23       117.23 o                         
   3   6   2        510.73        637.39        15.39 o                         
   4   6   2          3.65          2.84         2.09 o                         
   5   6   2          7.06          3.97         2.99 o                         
   6   6   2         18.29          4.14         4.75 o                         
   7   6   2         73.13         68.79        10.62 o                         
   8   6   2         77.74         91.37        25.53 o                         
   9   6   2          9.30          2.25        10.39 o                         
  10   6   2          1.24          2.89        12.28 o                         
 -10   7   2          5.47          9.76        12.72 o                         
  -9   7   2         10.67          8.33        10.74 o                         
  -8   7   2         17.76         15.06        10.50 o                         
  -7   7   2        113.23        118.28        18.68 o                         
  -6   7   2         24.56          2.50         5.40 o                         
  -5   7   2        218.94        204.78         8.87 o                         
  -4   7   2        128.08        143.38         5.78 o                         
  -3   7   2        618.54        600.20        16.92 o                         
  -2   7   2         88.45         56.65         3.43 o                         
  -1   7   2          3.60         46.36         2.88 o                         
   0   7   2        855.26        803.56        26.05 o                         
   1   7   2         11.74          6.40         1.84 o                         
   2   7   2       3194.34       3196.68        78.99 o                         
   3   7   2        191.83        161.25         7.17 o                         
   4   7   2         17.95         15.55         3.40 o                         
   5   7   2         94.09        101.20         7.12 o                         
   6   7   2        434.96        384.36        16.50 o                         
   7   7   2          0.50          5.62         7.80 o                         
   8   7   2         19.79         11.55        10.50 o                         
   9   7   2         16.66         14.33        11.28 o                         
  10   7   2          8.28         15.67        14.89 o                         
 -10   8   2          0.15          0.00        11.40 o                         
  -9   8   2          0.05          0.38        11.21 o                         
  -8   8   2          2.10          8.98        10.05 o                         
  -7   8   2         89.88         84.21        14.31 o                         
  -6   8   2          0.13          0.00         6.13 o                         
  -5   8   2        593.89        610.94        20.32 o                         
  -4   8   2         61.44         62.26         3.92 o                         
  -3   8   2        302.27        320.58         9.02 o                         
  -2   8   2          5.92          2.16         1.86 o                         
  -1   8   2        817.41        873.90        25.73 o                         
   0   8   2        133.29        132.08         8.95 o                         
   1   8   2          7.13          5.67         1.92 o                         
   2   8   2        131.53        158.93         7.04 o                         
   3   8   2        133.40        148.50         5.37 o                         
   4   8   2        321.94        284.63        10.84 o                         
   5   8   2        345.04        349.84        13.48 o                         
   6   8   2         91.30         96.39        10.21 o                         
   7   8   2        109.67         93.16        14.23 o                         
   8   8   2         70.16        145.25        17.47 o                         
   9   8   2          0.35         12.47        12.72 o                         
  -9   9   2          5.05          2.38        12.06 o                         
  -8   9   2         71.71         66.28        13.80 o                         
  -7   9   2         11.07         23.25        12.41 o                         
  -6   9   2         36.61         30.03         9.32 o                         
  -5   9   2         31.95         46.65         7.59 o                         
  -4   9   2        230.14        289.15        12.36 o                         
  -3   9   2        423.70        448.42        15.79 o                         
  -2   9   2        520.03        475.12        16.08 o                         
  -1   9   2          9.41         17.60         4.86 o                         
   0   9   2        364.95        366.17        15.05 o                         
   1   9   2          3.35          2.95         4.60 o                         
   2   9   2        381.74        383.10        12.38 o                         
   3   9   2          6.54          9.37         3.51 o                         
   4   9   2         22.41         16.42         5.47 o                         
   5   9   2         82.53         84.35        18.72 o                         
   6   9   2         26.50          9.97         6.84 o                         
   7   9   2         10.52          9.76        10.50 o                         
   8   9   2         71.86         70.29        14.44 o                         
   9   9   2         32.36         38.84        15.60 o                         
  -9  10   2          7.27         17.73        18.44 o                         
  -8  10   2          4.11          3.59        10.88 o                         
  -7  10   2          0.28          9.43        10.57 o                         
  -6  10   2          4.51          0.00         9.54 o                         
  -5  10   2        354.00        317.46        20.19 o                         
  -4  10   2        277.16        261.20        16.54 o                         
  -3  10   2        152.97        141.06        12.16 o                         
  -2  10   2         23.54         15.03         4.99 o                         
  -1  10   2          6.07          2.83         4.32 o                         
   0  10   2          0.38          1.24         4.59 o                         
   1  10   2        226.42        202.90        10.91 o                         
   2  10   2          0.13          1.14         4.39 o                         
   3  10   2         58.14         53.77         8.12 o                         
   4  10   2         86.94         96.15        11.24 o                         
   5  10   2          0.06          2.62         7.52 o                         
   6  10   2         51.98         38.40        12.42 o                         
   7  10   2         16.22          5.57        10.50 o                         
   8  10   2          0.45         13.65        12.10 o                         
   9  10   2          6.65         14.89        17.73 o                         
  -8  11   2          4.27         12.51        13.62 o                         
  -7  11   2          2.19         17.60        11.76 o                         
  -6  11   2         27.34         25.49        11.76 o                         
  -5  11   2         31.49         22.11        11.24 o                         
  -4  11   2         32.95         13.90         8.13 o                         
  -3  11   2         32.33         25.40         9.39 o                         
  -2  11   2        278.17        276.18        14.32 o                         
  -1  11   2          2.17          0.71         5.83 o                         
   0  11   2         42.10         34.44         6.17 o                         
   1  11   2         12.70          6.24         6.07 o                         
   2  11   2         31.21         26.53         6.01 o                         
   3  11   2         36.15         24.56         8.63 o                         
   4  11   2          0.17          5.69         6.96 o                         
   5  11   2          0.35          6.48         8.00 o                         
   6  11   2          2.28          0.00         9.88 o                         
   7  11   2          0.00          5.95        10.57 o                         
   8  11   2          2.88         17.84        19.86 o                         
  -8  12   2          4.20          6.38        16.31 o                         
  -7  12   2          1.87          3.92        11.59 o                         
  -6  12   2          6.80         10.25        12.41 o                         
  -5  12   2          5.73          0.00         9.84 o                         
  -4  12   2          2.21          6.70         9.70 o                         
  -3  12   2          0.94          8.97         7.23 o                         
  -2  12   2        370.50        347.30        20.08 o                         
  -1  12   2        121.10        122.27        12.13 o                         
   0  12   2        188.29        186.06        18.84 o                         
   1  12   2          0.17          0.00         6.53 o                         
   2  12   2        154.35        133.80        16.25 o                         
   3  12   2         98.59        105.92        10.63 o                         
   4  12   2         31.98         51.31        11.43 o                         
   5  12   2         10.67         12.80        11.50 o                         
   6  12   2         29.14         31.48        13.01 o                         
   7  12   2          5.88          3.70        11.50 o                         
   8  12   2          6.19          0.00        17.02 o                         
  -7  13   2          1.06         10.64        17.02 o                         
  -6  13   2          9.84          8.31        11.15 o                         
  -5  13   2         48.36         53.44        14.13 o                         
  -4  13   2         21.63         17.73        17.73 o                         
  -3  13   2        130.08        150.36        26.95 o                         
  -2  13   2        193.59        213.50        20.56 o                         
  -1  13   2          8.17         17.03         7.93 o                         
   0  13   2         15.23         14.54         6.61 o                         
   1  13   2          0.00          5.39         7.87 o                         
   2  13   2         92.15         87.75        14.29 o                         
   3  13   2          3.94         11.40        10.70 o                         
   4  13   2         23.56         41.33        13.48 o                         
   5  13   2         21.41         40.37        13.43 o                         
   6  13   2          8.09         11.52        11.76 o                         
   7  13   2          0.39          0.00        14.89 o                         
  -6  14   2          1.38          5.85        13.11 o                         
  -5  14   2          3.80          0.00        17.02 o                         
  -4  14   2          0.59          0.00        17.02 o                         
  -3  14   2         79.83        113.48        24.82 o                         
  -2  14   2         38.53         51.77        19.86 o                         
  -1  14   2         18.70         21.63        11.03 o                         
   0  14   2          9.84          8.40         9.49 o                         
   1  14   2          0.00          0.00        12.77 o                         
   2  14   2         97.98        121.28        22.70 o                         
   3  14   2          7.45         17.73        17.73 o                         
   4  14   2          0.28          0.00        17.02 o                         
   5  14   2         11.29          0.00        18.44 o                         
   6  14   2         20.51         35.83        15.33 o                         
  -5  15   2         17.47         26.24        21.99 o                         
  -4  15   2          4.00          0.71        16.31 o                         
  -3  15   2          3.21          0.00        15.60 o                         
  -2  15   2         10.23         11.35        17.02 o                         
  -1  15   2          4.68         17.73        15.60 o                         
   0  15   2         10.04          9.20         9.99 o                         
   1  15   2          3.99          0.00        15.60 o                         
   2  15   2          5.07          2.84        16.31 o                         
   3  15   2          0.38          7.09        18.44 o                         
   4  15   2         14.72         11.35        18.44 o                         
   5  15   2          1.07         12.77        21.28 o                         
  -4  16   2          1.29          2.84        19.86 o                         
  -3  16   2          1.71          0.00        17.02 o                         
  -2  16   2          0.17          1.42        16.31 o                         
  -1  16   2          1.99          0.71        14.89 o                         
   0  16   2          1.91          0.00        14.89 o                         
   1  16   2          4.49          5.67        17.02 o                         
   2  16   2          4.29          9.22        18.44 o                         
   3  16   2         10.72         24.11        20.57 o                         
   4  16   2          5.30          0.00        18.44 o                         
  -3  17   2          2.56         21.28        20.57 o                         
  -2  17   2          8.53         30.50        19.86 o                         
   1  17   2          2.77          2.84        18.44 o                         
   2  17   2          4.38          7.80        18.44 o                         
 -11   0   3         13.48         16.31        18.44 o                         
  -9   0   3          2.59          0.00        12.06 o                         
  -7   0   3        173.25        164.90        17.02 o                         
  -5   0   3       1461.74       1334.79        44.83 o                         
  -3   0   3         86.29        100.80         6.54 o                         
  -1   0   3       6819.97       6584.06       303.67 o                         
   1   0   3       1761.32       1334.47        10.73 o                         
   3   0   3        444.02        457.18        19.95 o                         
   5   0   3        159.77        126.17         9.75 o                         
   7   0   3       2588.44       2425.63       121.25 o                         
   9   0   3         32.49         65.25        17.73 o                         
  11   0   3          9.49          0.00        14.89 o                         
 -11   1   3         13.58         28.70        13.28 o                         
 -10   1   3          0.05          0.00        10.77 o                         
  -9   1   3         15.40         16.37        17.73 o                         
  -8   1   3        286.44        301.37        16.10 o                         
  -7   1   3         51.81         38.73         6.44 o                         
  -6   1   3        398.24        381.81        13.87 o                         
  -5   1   3         79.02         91.95         5.02 o                         
  -4   1   3         54.68         67.26         5.37 o                         
  -3   1   3          7.06         10.73         3.24 o                         
  -2   1   3       5588.04       5497.49       118.75 o                         
  -1   1   3      27151.81      27021.63       629.34 o                         
   0   1   3      13106.32      13085.52       123.50 o                         
   1   1   3       7789.55       7432.02       162.18 o                         
   2   1   3        859.54        873.83        21.72 o                         
   3   1   3         12.96         12.69         2.15 o                         
   4   1   3       1079.46        914.74        18.24 o                         
   5   1   3       1916.86       1890.11        45.55 o                         
   6   1   3        204.79        175.51         8.63 o                         
   7   1   3         17.18         19.00        10.34 o                         
   8   1   3        129.12        126.46        19.94 o                         
   9   1   3         84.84        147.65        30.85 o                         
  10   1   3          6.35          3.72        11.00 o                         
  11   1   3         30.03         14.32        14.89 o                         
 -11   2   3          1.12         12.77        13.01 o                         
 -10   2   3         65.19         63.76        14.54 o                         
  -9   2   3          3.37          0.89         7.35 o                         
  -8   2   3         60.97         57.28         9.40 o                         
  -7   2   3        205.07        178.21        10.23 o                         
  -6   2   3        140.14        184.67         7.98 o                         
  -5   2   3        499.70        459.99        11.25 o                         
  -4   2   3       3427.24       3593.29        76.72 o                         
  -3   2   3       4015.08       3962.74        94.74 o                         
  -2   2   3      12027.51      11145.03       322.20 o                         
  -1   2   3      16636.71      15512.57       514.87 o                         
   0   2   3       1319.48       1312.06        95.41 o                         
   1   2   3       6361.34       6066.57       205.58 o                         
   2   2   3        610.16        543.73        18.86 o                         
   3   2   3       2252.30       2324.44        48.46 o                         
   4   2   3       1546.28       1407.70        32.43 o                         
   5   2   3        323.57        346.35        11.56 o                         
   6   2   3         78.58         63.17         6.34 o                         
   7   2   3        214.25        164.82        14.11 o                         
   8   2   3        263.33        249.35        16.90 o                         
   9   2   3          0.02          6.74         9.53 o                         
  10   2   3          0.15          3.72        11.00 o                         
  11   2   3         13.22         15.60        17.73 o                         
 -11   3   3         31.06         58.16        21.28 o                         
 -10   3   3         15.78         15.24        10.70 o                         
  -9   3   3         45.15         58.12        10.91 o                         
  -8   3   3         95.47         82.93        10.60 o                         
  -7   3   3          0.04          1.29         5.65 o                         
  -6   3   3       1514.06       1445.83        36.40 o                         
  -5   3   3       1171.62       1144.43        27.01 o                         
  -4   3   3       3957.80       3838.28        83.32 o                         
  -3   3   3         13.66         15.20         2.32 o                         
  -2   3   3        142.99        143.76         9.84 o                         
  -1   3   3       2313.85       2311.53       109.70 o                         
   0   3   3      23020.07      23978.52       753.88 o                         
   1   3   3      13489.10      13707.83       295.66 o                         
   2   3   3       1489.97       1536.84        31.95 o                         
   3   3   3        290.60        353.24         8.92 o                         
   4   3   3       2773.84       2756.23        63.27 o                         
   5   3   3          8.05         14.23         2.66 o                         
   6   3   3        230.62        204.65         9.35 o                         
   7   3   3        117.95        115.55        13.55 o                         
   8   3   3          6.26          6.34         7.40 o                         
   9   3   3          0.06          4.35         8.99 o                         
  10   3   3          2.17          7.09        16.31 o                         
  11   3   3          1.95          0.00        16.31 o                         
 -10   4   3         37.45         64.56        15.05 o                         
  -9   4   3         64.50         96.01        11.72 o                         
  -8   4   3         44.68         29.07         7.88 o                         
  -7   4   3        126.96        158.46        24.06 o                         
  -6   4   3         13.10         15.92         3.99 o                         
  -5   4   3        110.44        121.66         5.36 o                         
  -4   4   3        402.30        428.60        11.39 o                         
  -3   4   3        860.72        816.07        26.91 o                         
  -2   4   3       2480.26       2274.24        57.54 o                         
  -1   4   3       5475.56       5203.58       155.15 o                         
   0   4   3        682.83        749.72        16.07 o                         
   1   4   3        648.04        558.92        11.45 o                         
   2   4   3        144.21        124.71         4.45 o                         
   3   4   3         63.52         45.81         2.51 o                         
   4   4   3        335.55        395.00        11.49 o                         
   5   4   3         29.25         34.69         3.15 o                         
   6   4   3          5.58          0.66         2.95 o                         
   7   4   3         20.11         11.10         7.88 o                         
   8   4   3          6.74          4.62         6.86 o                         
   9   4   3          1.90          1.49         9.99 o                         
  10   4   3          3.63          1.42        13.48 o                         
 -10   5   3          0.10          5.25        11.71 o                         
  -9   5   3          0.01          2.48        10.03 o                         
  -8   5   3          0.01          5.47         8.77 o                         
  -7   5   3        109.25        116.87        10.02 o                         
  -6   5   3         13.63          6.18         4.02 o                         
  -5   5   3        189.61        203.44         7.26 o                         
  -4   5   3       1090.60        988.25        21.57 o                         
  -3   5   3         12.11         17.81         2.70 o                         
  -2   5   3        167.18        227.28         4.05 o                         
  -1   5   3          3.22          4.21         1.30 o                         
   0   5   3       2111.40       2182.92        63.40 o                         
   1   5   3          6.38          5.37         1.85 o                         
   2   5   3        408.59        376.02         8.57 o                         
   3   5   3        352.55        418.08        14.12 o                         
   4   5   3       1468.50       1415.39        31.53 o                         
   5   5   3          0.44          0.36         2.70 o                         
   6   5   3        135.88        131.42         8.73 o                         
   7   5   3        106.13         93.39         9.08 o                         
   8   5   3         55.69         74.07        13.51 o                         
   9   5   3         37.06         39.01        12.92 o                         
  10   5   3          2.38         17.73        17.02 o                         
 -10   6   3          9.35          1.16        10.90 o                         
  -9   6   3          6.10          4.72        10.27 o                         
  -8   6   3          0.71          0.00         8.26 o                         
  -7   6   3        196.31        187.92        15.38 o                         
  -6   6   3        367.73        407.17        16.85 o                         
  -5   6   3         34.17         33.45         4.20 o                         
  -4   6   3        383.55        369.75        10.66 o                         
  -3   6   3         73.70         59.45         2.66 o                         
  -2   6   3         12.10         20.98         4.50 o                         
  -1   6   3       3740.08       3726.14        95.27 o                         
   0   6   3          0.24          0.89         1.43 o                         
   1   6   3          0.67          2.96         1.81 o                         
   2   6   3         51.35         64.94         5.06 o                         
   3   6   3        378.32        416.83        14.34 o                         
   4   6   3        851.36        802.52        22.17 o                         
   5   6   3         82.42         77.94         5.12 o                         
   6   6   3          4.33          2.99         4.96 o                         
   7   6   3         47.52         69.57        10.86 o                         
   8   6   3         46.36         28.01        11.70 o                         
   9   6   3         20.82         22.82        13.48 o                         
  10   6   3         12.83         17.02        17.73 o                         
 -10   7   3          5.67          9.85        12.20 o                         
  -9   7   3          0.00          0.00        10.21 o                         
  -8   7   3         15.25          3.72         9.99 o                         
  -7   7   3        208.61        203.36        26.20 o                         
  -6   7   3          0.04          1.60         5.03 o                         
  -5   7   3        103.45        107.08         6.68 o                         
  -4   7   3        417.39        387.02        10.83 o                         
  -3   7   3        205.68        248.54         7.53 o                         
  -2   7   3        216.86        213.27        10.12 o                         
  -1   7   3        586.31        495.80        13.66 o                         
   0   7   3        155.51        188.27        10.99 o                         
   1   7   3         65.61         69.00         3.88 o                         
   2   7   3        458.24        479.08        13.91 o                         
   3   7   3        141.65        178.20         6.24 o                         
   4   7   3        167.58        172.06         6.55 o                         
   5   7   3         35.66         35.86         4.86 o                         
   6   7   3         12.26         11.14         5.79 o                         
   7   7   3          4.87          6.11         7.63 o                         
   8   7   3         16.69         31.45        24.11 o                         
   9   7   3          1.76          4.49        11.08 o                         
  10   7   3         18.32         19.08        13.62 o                         
 -10   8   3          0.66          2.68        12.06 o                         
  -9   8   3         16.22         13.79        12.27 o                         
  -8   8   3          4.80          0.38        10.20 o                         
  -7   8   3          1.56          0.00         9.19 o                         
  -6   8   3        373.20        430.05        24.95 o                         
  -5   8   3        372.00        409.33        14.51 o                         
  -4   8   3         16.18         13.53         3.12 o                         
  -3   8   3        529.71        532.41        14.02 o                         
  -2   8   3        599.60        555.14        15.86 o                         
  -1   8   3       1272.93       1377.53        41.76 o                         
   0   8   3         11.48          4.51         3.09 o                         
   1   8   3        409.18        483.22        19.24 o                         
   2   8   3        324.77        334.26         9.48 o                         
   3   8   3        390.96        396.93        10.89 o                         
   4   8   3          0.95          0.64         3.13 o                         
   5   8   3        129.86        138.06         7.61 o                         
   6   8   3         15.39         17.55         7.06 o                         
   7   8   3         20.25         32.55        16.67 o                         
   8   8   3          0.99         13.82        10.57 o                         
   9   8   3          3.58         15.66        12.92 o                         
  -9   9   3          5.90          5.78        11.92 o                         
  -8   9   3         18.55         18.95        11.40 o                         
  -7   9   3         32.08         10.21        10.20 o                         
  -6   9   3         98.50         99.26         9.91 o                         
  -5   9   3         69.59         88.94         8.60 o                         
  -4   9   3         10.50         16.24         5.23 o                         
  -3   9   3        318.10        313.95        12.00 o                         
  -2   9   3         46.57         39.72         3.54 o                         
  -1   9   3          0.15          1.06         2.25 o                         
   0   9   3        172.77        158.28         8.83 o                         
   1   9   3        191.49        180.87         9.91 o                         
   2   9   3         14.13         15.55         2.19 o                         
   3   9   3          1.78          0.21         3.41 o                         
   4   9   3         46.21         57.33         5.87 o                         
   5   9   3        391.78        377.47        18.67 o                         
   6   9   3         25.92         16.68         8.89 o                         
   7   9   3          0.63          0.00         9.03 o                         
   8   9   3         20.84         13.79        11.59 o                         
   9   9   3         24.24         24.01        13.46 o                         
  -9  10   3          0.02          0.00        15.60 o                         
  -8  10   3          6.64         13.01        12.28 o                         
  -7  10   3          4.17          1.12         9.99 o                         
  -6  10   3         15.81         15.22        14.89 o                         
  -5  10   3        168.34        192.50        15.12 o                         
  -4  10   3         36.60         17.26         8.64 o                         
  -3  10   3        108.86        121.40         9.93 o                         
  -2  10   3        546.90        539.52        22.07 o                         
  -1  10   3        165.51        151.18        10.38 o                         
   0  10   3        515.73        485.85        20.48 o                         
   1  10   3         61.48         64.11         6.96 o                         
   2  10   3         19.04          8.76         4.81 o                         
   3  10   3         13.48         20.01         6.76 o                         
   4  10   3        187.10        165.50        24.13 o                         
   5  10   3          0.23          7.19         7.88 o                         
   6  10   3          1.04          2.45         9.03 o                         
   7  10   3         26.27         25.00        11.76 o                         
   8  10   3         28.32         32.44        13.73 o                         
   9  10   3          2.59          3.55        17.73 o                         
  -8  11   3          6.39          0.00        11.71 o                         
  -7  11   3          1.11          0.00        10.57 o                         
  -6  11   3         36.93         25.42        12.27 o                         
  -5  11   3         82.59         73.11        22.70 o                         
  -4  11   3          3.70          0.00         6.86 o                         
  -3  11   3          6.45          0.61         5.64 o                         
  -2  11   3        366.18        383.32        18.54 o                         
  -1  11   3         20.89          4.48         6.53 o                         
   0  11   3         26.98         34.31         6.42 o                         
   1  11   3        116.46        103.74        10.30 o                         
   2  11   3         23.49         11.56         6.04 o                         
   3  11   3          0.51          3.34         6.48 o                         
   4  11   3        152.15        120.69        13.23 o                         
   5  11   3         55.25         57.84        10.82 o                         
   6  11   3          3.85          0.74         9.99 o                         
   7  11   3          0.68          0.31        10.05 o                         
   8  11   3          2.12          0.00        11.40 o                         
  -8  12   3          7.21          1.42        16.31 o                         
  -7  12   3         24.52         38.03        14.31 o                         
  -6  12   3         13.43         12.43        11.59 o                         
  -5  12   3         45.58         57.24        13.11 o                         
  -4  12   3         23.90         36.56        11.08 o                         
  -3  12   3          2.75         16.39         7.36 o                         
  -2  12   3         18.49         17.40         7.92 o                         
  -1  12   3         36.24         46.23         8.99 o                         
   0  12   3         37.92         38.31         7.00 o                         
   1  12   3         20.91         13.09         7.35 o                         
   2  12   3         26.87         32.31        10.27 o                         
   3  12   3         19.93         28.13         8.45 o                         
   4  12   3          1.01          8.99         7.72 o                         
   5  12   3         43.66         64.59        13.23 o                         
   6  12   3          0.03          2.13        10.21 o                         
   7  12   3          2.99          0.63        11.08 o                         
   8  12   3          1.93         23.40        18.44 o                         
  -7  13   3          3.75         17.73        17.02 o                         
  -6  13   3         16.49         23.47        13.11 o                         
  -5  13   3          1.29          0.71        10.21 o                         
  -4  13   3          8.64         16.31        17.02 o                         
  -3  13   3         64.01         78.72        19.86 o                         
  -2  13   3         14.18         16.59         8.63 o                         
  -1  13   3         63.82         66.58         9.67 o                         
   0  13   3          1.53          6.43         6.31 o                         
   1  13   3         95.21         97.35        12.08 o                         
   2  13   3         14.46         19.15        10.77 o                         
   3  13   3         16.20         19.15        11.03 o                         
   4  13   3         28.13         27.17        11.76 o                         
   5  13   3         10.66          7.61        11.59 o                         
   6  13   3          0.05          1.94        11.24 o                         
   7  13   3          0.97         13.48        19.15 o                         
  -6  14   3         10.43          3.90        12.58 o                         
  -5  14   3          9.51         31.21        19.86 o                         
  -4  14   3         57.50        121.99        26.24 o                         
  -3  14   3         14.61         45.39        19.15 o                         
  -2  14   3         27.85         30.50        16.31 o                         
  -1  14   3         18.37         15.94        10.50 o                         
   0  14   3          0.80          5.31         7.62 o                         
   1  14   3          1.29          0.00        13.48 o                         
   2  14   3          1.64          0.00        14.18 o                         
   3  14   3         11.35          2.84        16.31 o                         
   4  14   3         79.70         71.63        23.40 o                         
   5  14   3          6.32         24.11        21.99 o                         
   6  14   3          4.76         12.51        13.62 o                         
  -5  15   3         64.45         97.16        26.95 o                         
  -4  15   3          0.01         23.40        20.57 o                         
  -3  15   3          1.25         12.06        18.44 o                         
  -2  15   3         48.46         63.83        19.15 o                         
  -1  15   3          0.85          7.80        16.31 o                         
   0  15   3          0.13         18.44        15.60 o                         
   1  15   3          4.99         15.60        16.31 o                         
   2  15   3          0.17          2.13        14.89 o                         
   3  15   3          2.80         20.57        17.73 o                         
   4  15   3          1.54         12.77        19.15 o                         
   5  15   3         13.49          0.00        17.73 o                         
  -4  16   3          0.23          4.26        18.44 o                         
  -3  16   3         22.31         43.97        20.57 o                         
  -2  16   3         16.21          7.09        17.73 o                         
  -1  16   3          0.78         14.18        17.02 o                         
   0  16   3          0.05          0.00        14.18 o                         
   1  16   3          2.74          4.96        17.02 o                         
   2  16   3          0.52         13.48        18.44 o                         
   3  16   3          2.79          7.80        18.44 o                         
   4  16   3          0.40          0.00        17.02 o                         
  -3  17   3          0.11         11.35        19.86 o                         
  -2  17   3          1.47          0.00        16.31 o                         
   1  17   3         10.47         12.77        18.44 o                         
   2  17   3         10.44          5.67        19.15 o                         
 -10   0   4         34.73         34.75        18.44 o                         
  -8   0   4        213.43        216.73        18.80 o                         
  -6   0   4        133.33        170.44        11.72 o                         
  -4   0   4          7.54         11.07         2.70 o                         
  -2   0   4       7217.85       6684.12       212.25 o                         
   0   0   4       9975.60       9851.87        66.34 o                         
   2   0   4       1360.14       1469.39        37.12 o                         
   4   0   4        777.91        928.88        26.06 o                         
   6   0   4         56.73         33.27         6.27 o                         
   8   0   4          8.57          0.00        11.35 o                         
  10   0   4         24.68          9.22        15.60 o                         
 -11   1   4          0.01          0.00        10.77 o                         
 -10   1   4         25.92         33.19        12.78 o                         
  -9   1   4         11.26         11.35         8.19 o                         
  -8   1   4        117.42         97.52         8.21 o                         
  -7   1   4          9.48         11.68         5.21 o                         
  -6   1   4        136.55        140.67         7.50 o                         
  -5   1   4        482.69        381.06        11.74 o                         
  -4   1   4       2109.02       2454.16        53.65 o                         
  -3   1   4       2131.68       2048.35        41.94 o                         
  -2   1   4        766.86        827.92        10.99 o                         
  -1   1   4         43.38         28.20         5.03 o                         
   0   1   4        115.12        194.43        36.40 o                         
   1   1   4       6219.14       6136.39       256.70 o                         
   2   1   4        129.88        121.25         4.21 o                         
   3   1   4        275.48        289.24        10.12 o                         
   4   1   4          8.58          1.38         2.37 o                         
   5   1   4        223.27        259.05         7.61 o                         
   6   1   4        188.97        187.95         9.50 o                         
   7   1   4        189.92        191.45        15.89 o                         
   8   1   4          5.45          7.33         8.26 o                         
   9   1   4         95.57        134.44        15.52 o                         
  10   1   4         42.84         31.21        13.04 o                         
  11   1   4          0.01          0.00        11.28 o                         
 -11   2   4          0.31          6.66        12.22 o                         
 -10   2   4          5.48         14.18        11.78 o                         
  -9   2   4          1.99          4.06         8.28 o                         
  -8   2   4         34.84         25.79         8.28 o                         
  -7   2   4        205.47        207.32        12.03 o                         
  -6   2   4       1009.53        939.71        25.29 o                         
  -5   2   4        956.97        949.91        22.89 o                         
  -4   2   4       1651.18       1678.69        43.06 o                         
  -3   2   4         71.80         73.92         4.31 o                         
  -2   2   4        443.11        413.16        15.67 o                         
  -1   2   4       5870.09       5115.58       248.41 o                         
   0   2   4       3241.73       3241.00        29.31 o                         
   1   2   4       2380.12       2313.23        54.67 o                         
   2   2   4         61.02         55.91         3.95 o                         
   3   2   4       1047.67       1152.97        25.92 o                         
   4   2   4        807.89        812.65        24.43 o                         
   5   2   4          5.65          4.95         2.42 o                         
   6   2   4        344.71        310.54        11.23 o                         
   7   2   4        175.63        205.81        14.99 o                         
   8   2   4         50.27         64.35        11.41 o                         
   9   2   4          0.08          2.34         9.19 o                         
  10   2   4          9.58          0.00        10.77 o                         
  11   2   4          0.19          1.42        16.31 o                         
 -11   3   4         23.44          2.13        17.02 o                         
 -10   3   4         74.34        106.74        17.73 o                         
  -9   3   4        206.21        182.20        15.41 o                         
  -8   3   4        305.72        259.46        17.31 o                         
  -7   3   4          0.08          6.02         5.36 o                         
  -6   3   4        517.98        569.86        17.06 o                         
  -5   3   4         37.50         38.11         4.15 o                         
  -4   3   4          3.49          1.05         2.36 o                         
  -3   3   4         12.68         14.56         3.14 o                         
  -2   3   4       2960.75       2827.13        89.20 o                         
  -1   3   4        147.18        167.06        15.25 o                         
   0   3   4      17629.71      18040.97       608.07 o                         
   1   3   4        386.68        356.99         7.50 o                         
   2   3   4       1210.84       1277.97        31.06 o                         
   3   3   4          4.21         17.30         2.08 o                         
   4   3   4        594.54        596.06        17.69 o                         
   5   3   4        441.18        433.61        10.39 o                         
   6   3   4          2.37          0.07         3.74 o                         
   7   3   4        547.81        575.79        28.35 o                         
   8   3   4         15.99         30.70         8.58 o                         
   9   3   4          0.09          3.12         8.77 o                         
  10   3   4          5.57          0.00        14.89 o                         
 -10   4   4         29.05         25.33        11.92 o                         
  -9   4   4          6.32          7.80         8.19 o                         
  -8   4   4         94.71         83.17        10.71 o                         
  -7   4   4        267.53        245.91        15.34 o                         
  -6   4   4        131.66        137.45         7.54 o                         
  -5   4   4        152.84        155.04         6.50 o                         
  -4   4   4        717.28        648.70        19.16 o                         
  -3   4   4        198.52        217.59         6.93 o                         
  -2   4   4        656.15        636.53        23.14 o                         
  -1   4   4         33.33         36.43         6.38 o                         
   0   4   4       1779.89       1799.21        39.03 o                         
   1   4   4         18.66         33.31         1.81 o                         
   2   4   4        159.16        189.56         6.51 o                         
   3   4   4       7634.42       7838.97       170.58 o                         
   4   4   4          2.22          2.98         2.79 o                         
   5   4   4         48.16         50.63         4.20 o                         
   6   4   4        166.78        151.99         9.19 o                         
   7   4   4          0.17          0.00         5.67 o                         
   8   4   4         18.61         22.77         7.97 o                         
   9   4   4          0.90          2.70         9.99 o                         
  10   4   4         32.45         27.66        18.44 o                         
 -10   5   4          3.72          0.31        11.24 o                         
  -9   5   4         68.09         97.13        15.79 o                         
  -8   5   4        100.99        116.59        16.15 o                         
  -7   5   4          4.09          1.60         5.70 o                         
  -6   5   4         39.39         42.15         4.79 o                         
  -5   5   4        316.40        332.00        10.89 o                         
  -4   5   4        762.08        657.92        16.26 o                         
  -3   5   4       1125.33       1105.67        23.40 o                         
  -2   5   4        426.27        434.88        11.03 o                         
  -1   5   4       1136.55       1160.14        23.69 o                         
   0   5   4        170.37        151.87         4.83 o                         
   1   5   4        743.70        752.85        17.97 o                         
   2   5   4        306.10        355.28         8.22 o                         
   3   5   4       2401.49       2473.18        57.89 o                         
   4   5   4        395.05        437.20        12.70 o                         
   5   5   4        504.23        455.62        12.64 o                         
   6   5   4         36.00         23.02         4.72 o                         
   7   5   4        234.98        228.20        14.79 o                         
   8   5   4          5.51          6.76         8.99 o                         
   9   5   4          0.02          2.13        10.03 o                         
  10   5   4          2.91          1.42        14.18 o                         
 -10   6   4          0.30          6.28        12.00 o                         
  -9   6   4         41.10         49.19        27.31 o                         
  -8   6   4         90.14         74.49        13.73 o                         
  -7   6   4        137.68        115.57        12.51 o                         
  -6   6   4          1.97          2.33         4.40 o                         
  -5   6   4        120.05        111.56         5.10 o                         
  -4   6   4        234.85        245.67         7.51 o                         
  -3   6   4         15.59          9.46         2.63 o                         
  -2   6   4       1381.64       1225.87        24.40 o                         
  -1   6   4        396.44        421.46         9.73 o                         
   0   6   4       1396.06       1255.60        36.24 o                         
   1   6   4          2.32          4.61         1.70 o                         
   2   6   4       7039.53       7461.68       191.04 o                         
   3   6   4         73.12         88.21         4.36 o                         
   4   6   4         43.53         43.10         4.01 o                         
   5   6   4         84.45         78.52         5.22 o                         
   6   6   4        213.92        217.58        11.06 o                         
   7   6   4         54.93         89.59        11.66 o                         
   8   6   4          0.90          1.58         8.86 o                         
   9   6   4          1.33          7.63        11.28 o                         
  10   6   4         59.15         45.39        19.15 o                         
 -10   7   4          3.16          5.07        12.28 o                         
  -9   7   4         12.13         17.88        23.05 o                         
  -8   7   4         14.02          4.52         9.70 o                         
  -7   7   4          3.81         13.08         8.22 o                         
  -6   7   4        188.24        195.89        17.99 o                         
  -5   7   4         34.69         25.53         4.03 o                         
  -4   7   4        269.56        271.71         8.73 o                         
  -3   7   4       1397.87       1202.90        29.65 o                         
  -2   7   4        750.99        762.38        19.09 o                         
  -1   7   4       3993.32       3613.75        89.19 o                         
   0   7   4          6.46         16.25         2.13 o                         
   1   7   4       1822.87       1883.98        56.64 o                         
   2   7   4         51.97         75.25         4.74 o                         
   3   7   4        244.06        248.92        10.53 o                         
   4   7   4        227.90        220.57         8.34 o                         
   5   7   4        411.40        429.22        14.77 o                         
   6   7   4        231.86        206.39        11.44 o                         
   7   7   4         22.63         15.12         8.53 o                         
   8   7   4          0.14          6.74        10.39 o                         
   9   7   4          8.06         22.95        11.40 o                         
  10   7   4          5.99          0.75        12.72 o                         
 -10   8   4          1.14          0.00        14.89 o                         
  -9   8   4          5.86          5.86        11.02 o                         
  -8   8   4         19.31         10.52        10.77 o                         
  -7   8   4         75.55         84.08        13.73 o                         
  -6   8   4        385.85        336.58        18.10 o                         
  -5   8   4        231.93        232.94        10.29 o                         
  -4   8   4        139.07        134.22         6.48 o                         
  -3   8   4        105.47         99.48         4.93 o                         
  -2   8   4       1483.82       1437.71        39.38 o                         
  -1   8   4        372.00        443.14        13.66 o                         
   0   8   4        275.84        272.46        13.95 o                         
   1   8   4        377.51        409.09        11.19 o                         
   2   8   4        176.45        165.77         7.51 o                         
   3   8   4          0.76          0.52         2.13 o                         
   4   8   4        106.56         95.72         5.24 o                         
   5   8   4         71.50         67.23         6.96 o                         
   6   8   4          0.65          5.13         6.32 o                         
   7   8   4         87.63         85.82        14.29 o                         
   8   8   4        103.88        116.09        16.66 o                         
   9   8   4         19.78         43.08        13.73 o                         
  -9   9   4         71.62         62.45        17.02 o                         
  -8   9   4          7.43          1.18         9.84 o                         
  -7   9   4          2.35          0.32         9.37 o                         
  -6   9   4         12.52          1.77         8.85 o                         
  -5   9   4         70.73        107.06        10.13 o                         
  -4   9   4        463.41        461.45        16.96 o                         
  -3   9   4         64.04         51.00         4.44 o                         
  -2   9   4         24.80         21.82         2.48 o                         
  -1   9   4         14.86         20.45         2.64 o                         
   0   9   4          0.25          1.66         2.99 o                         
   1   9   4        120.97        115.00         8.24 o                         
   2   9   4         45.32         43.53         3.23 o                         
   3   9   4          0.61          1.31         3.52 o                         
   4   9   4         66.17         72.58         6.52 o                         
   5   9   4          0.88          0.00         5.88 o                         
   6   9   4          0.95          2.69         7.71 o                         
   7   9   4          0.06          0.00         9.69 o                         
   8   9   4          0.11          3.12        10.70 o                         
   9   9   4          0.01          5.89        12.92 o                         
  -9  10   4          0.00          0.00        14.89 o                         
  -8  10   4         57.28         85.71        16.19 o                         
  -7  10   4          4.12          3.03        10.70 o                         
  -6  10   4        145.74        143.64        18.37 o                         
  -5  10   4          0.61          5.09         8.03 o                         
  -4  10   4         54.75         45.02         9.76 o                         
  -3  10   4        232.54        206.73        12.45 o                         
  -2  10   4         50.86         58.15         6.32 o                         
  -1  10   4         29.14         24.93         5.40 o                         
   0  10   4        223.37        184.77         8.69 o                         
   1  10   4         18.86         22.07         5.25 o                         
   2  10   4         81.66         74.06         6.72 o                         
   3  10   4          7.12          0.44         6.05 o                         
   4  10   4         20.94         20.76         7.92 o                         
   5  10   4        226.37        194.88        19.26 o                         
   6  10   4         13.59         10.87         9.25 o                         
   7  10   4          4.42          7.86         9.57 o                         
   8  10   4          4.93          4.51        11.28 o                         
   9  10   4          0.09          0.00        15.60 o                         
  -8  11   4         11.47         22.75        12.60 o                         
  -7  11   4          1.59         18.83        12.10 o                         
  -6  11   4         48.49         39.40        12.78 o                         
  -5  11   4         31.60         37.89        11.92 o                         
  -4  11   4         17.35          6.86         7.28 o                         
  -3  11   4        169.21        183.68        11.98 o                         
  -2  11   4        355.68        374.11        17.63 o                         
  -1  11   4        113.45        106.85        10.22 o                         
   0  11   4        134.08        128.15        10.28 o                         
   1  11   4          9.20          3.44         5.81 o                         
   2  11   4        178.99        148.16        12.55 o                         
   3  11   4          0.91          0.00         5.83 o                         
   4  11   4         75.47         87.77        10.75 o                         
   5  11   4          0.07          3.57         7.97 o                         
   6  11   4          0.03          0.00         9.77 o                         
   7  11   4          0.70          0.71        10.53 o                         
   8  11   4          3.73          4.57        12.10 o                         
  -8  12   4          0.00          0.00        16.31 o                         
  -7  12   4          0.07          9.32        12.22 o                         
  -6  12   4          5.15          4.43        10.73 o                         
  -5  12   4          9.30          1.30         9.84 o                         
  -4  12   4          7.01         10.09        13.12 o                         
  -3  12   4         34.67         42.97         8.87 o                         
  -2  12   4          7.59         15.59         7.36 o                         
  -1  12   4          4.45          0.95         6.96 o                         
   0  12   4          4.57          3.81         5.57 o                         
   1  12   4        102.90         81.89        10.78 o                         
   2  12   4         30.07         17.73        10.03 o                         
   3  12   4         40.83         46.47         9.36 o                         
   4  12   4          4.80          7.47         7.97 o                         
   5  12   4         15.98          2.66        10.70 o                         
   6  12   4         20.69          5.20        10.88 o                         
   7  12   4          0.08          2.40        10.88 o                         
   8  12   4          6.62          0.71        17.73 o                         
  -7  13   4          5.85          0.00        15.60 o                         
  -6  13   4         23.09         29.95        13.29 o                         
  -5  13   4          0.07          0.78        10.39 o                         
  -4  13   4         23.61          7.80        16.31 o                         
  -3  13   4          1.70          8.51        15.60 o                         
  -2  13   4         16.72         13.18         9.49 o                         
  -1  13   4         57.65         67.89        12.32 o                         
   0  13   4         44.58         50.07         7.76 o                         
   1  13   4         80.89         85.98        13.23 o                         
   2  13   4          2.59          4.00        10.20 o                         
   3  13   4          0.64          8.58        11.00 o                         
   4  13   4          2.09          0.00        10.39 o                         
   5  13   4          0.10          0.00        10.20 o                         
   6  13   4         49.72         54.31        15.60 o                         
   7  13   4          3.38          0.71        17.02 o                         
  -6  14   4         34.05         46.92        16.15 o                         
  -5  14   4         24.23         36.17        21.28 o                         
  -4  14   4          3.27         28.37        19.15 o                         
  -3  14   4         20.20          9.93        16.31 o                         
  -2  14   4         14.39         24.11        16.31 o                         
  -1  14   4         24.96         11.43         8.38 o                         
   0  14   4         47.78         24.96         8.54 o                         
   1  14   4          2.85          9.57        10.03 o                         
   2  14   4         20.31         12.06        16.31 o                         
   3  14   4          2.76          0.00        14.89 o                         
   4  14   4          0.72          0.00        17.02 o                         
   5  14   4          3.74          4.26        19.15 o                         
   6  14   4          0.03          0.00        16.31 o                         
  -5  15   4          5.01          6.38        21.28 o                         
  -4  15   4          0.18          5.67        17.73 o                         
  -3  15   4         11.71         14.89        18.44 o                         
  -2  15   4          0.18          0.00        14.89 o                         
  -1  15   4          8.97         17.24        11.50 o                         
   0  15   4         25.48         29.08        16.31 o                         
   1  15   4          0.22          5.67        14.89 o                         
   2  15   4          6.51          0.00        14.89 o                         
   3  15   4         24.66         19.15        18.44 o                         
   4  15   4         12.63          0.00        17.73 o                         
   5  15   4          6.14          0.00        18.44 o                         
  -4  16   4          0.53          0.00        19.15 o                         
  -3  16   4          5.71         24.11        19.86 o                         
  -2  16   4          0.63          0.00        17.73 o                         
  -1  16   4          7.08          0.71        15.60 o                         
   0  16   4          0.47          0.00        13.48 o                         
   1  16   4          0.00          0.71        16.31 o                         
   2  16   4         13.86          1.42        17.02 o                         
   3  16   4          0.00         18.44        19.15 o                         
  -3  17   4          5.00         19.86        19.86 o                         
  -2  17   4          0.00          0.00        19.15 o                         
   1  17   4          0.50          7.09        18.44 o                         
   2  17   4          0.00         12.06        19.86 o                         
 -11   0   5          0.19          0.00        16.31 o                         
  -9   0   5          8.56          3.55        14.18 o                         
  -7   0   5         79.90         69.60        10.50 o                         
  -5   0   5         61.20         45.41         5.27 o                         
  -3   0   5       1598.08       1220.34        40.48 o                         
  -1   0   5      18227.87      16237.39       331.71 o                         
   1   0   5       9793.12       9848.34       220.60 o                         
   3   0   5       2685.22       2645.71        95.36 o                         
   5   0   5        585.27        711.79        28.89 o                         
   7   0   5          8.57          1.72         8.26 o                         
   9   0   5        143.17        178.73        26.95 o                         
  11   0   5          3.48          0.00        17.02 o                         
 -11   1   5          2.09          1.94        11.40 o                         
 -10   1   5         14.26         36.46        13.12 o                         
  -9   1   5         13.31         18.37         8.41 o                         
  -8   1   5         10.50         12.81         5.60 o                         
  -7   1   5         45.21         36.96         6.04 o                         
  -6   1   5        307.31        358.07        12.42 o                         
  -5   1   5         12.68         21.82         4.33 o                         
  -4   1   5        333.77        383.29        16.65 o                         
  -3   1   5        831.28        991.89        25.27 o                         
  -2   1   5       4101.55       3724.91        77.57 o                         
  -1   1   5         13.64          8.41         5.98 o                         
   0   1   5       1471.97        998.44        10.02 o                         
   1   1   5       4171.29       3773.83       104.25 o                         
   2   1   5        549.91        502.94        10.48 o                         
   3   1   5        719.74        830.89        20.47 o                         
   4   1   5       1900.71       1794.96        51.66 o                         
   5   1   5         42.68         28.48         3.24 o                         
   6   1   5        518.31        431.38        15.58 o                         
   7   1   5         71.70         77.96         9.88 o                         
   8   1   5         17.23          6.77         8.17 o                         
   9   1   5          0.49          5.08         9.37 o                         
  10   1   5          7.62          6.16        10.39 o                         
  11   1   5         16.40         14.16        12.78 o                         
 -11   2   5         19.52         11.25        13.01 o                         
 -10   2   5          0.01          7.28        11.21 o                         
  -9   2   5         14.73         16.33         8.52 o                         
  -8   2   5         19.86         18.09         7.89 o                         
  -7   2   5        177.76        187.25        11.06 o                         
  -6   2   5         82.66         65.82         5.33 o                         
  -5   2   5        287.99        286.38         9.67 o                         
  -4   2   5        571.95        548.99        14.24 o                         
  -3   2   5        125.29        159.68         5.71 o                         
  -2   2   5       8889.59       8716.42       170.67 o                         
  -1   2   5       4362.30       4196.16       121.59 o                         
   0   2   5       7591.26       7637.52       107.03 o                         
   1   2   5        606.22        584.91        13.20 o                         
   2   2   5       1615.10       1655.49        49.82 o                         
   3   2   5        713.56        671.95        18.97 o                         
   4   2   5       1175.43       1365.95        33.01 o                         
   5   2   5          0.03         10.26         2.95 o                         
   6   2   5        222.05        198.33         9.10 o                         
   7   2   5        786.65        861.33        37.64 o                         
   8   2   5         17.55         13.21         7.62 o                         
   9   2   5         20.86         30.88        10.77 o                         
  10   2   5          0.66          0.00         9.27 o                         
  11   2   5          2.28          0.71        17.02 o                         
 -11   3   5         28.80         48.23        21.28 o                         
 -10   3   5         13.67         41.02        12.51 o                         
  -9   3   5          5.70         14.38         8.38 o                         
  -8   3   5        114.70         98.49        11.45 o                         
  -7   3   5       1585.90       1615.90        51.36 o                         
  -6   3   5        827.96        842.01        25.26 o                         
  -5   3   5       2124.83       2146.09        50.22 o                         
  -4   3   5       2076.83       1888.64        52.57 o                         
  -3   3   5        782.29        715.54        18.74 o                         
  -2   3   5        226.49        219.07        13.29 o                         
  -1   3   5         11.68         22.18        15.85 o                         
   0   3   5       2885.38       3173.80       153.78 o                         
   1   3   5        546.46        641.34        12.17 o                         
   2   3   5          8.80          5.04         2.57 o                         
   3   3   5        306.58        399.70        10.71 o                         
   4   3   5         45.08         30.52         4.40 o                         
   5   3   5         68.32         69.43         4.75 o                         
   6   3   5        164.03        138.70         8.03 o                         
   7   3   5         70.43         81.80         9.77 o                         
   8   3   5        337.94        351.04        20.16 o                         
   9   3   5          0.75          0.00         9.53 o                         
  10   3   5          0.21          2.13        15.60 o                         
 -10   4   5          1.60          8.45        11.91 o                         
  -9   4   5         69.78         90.79        11.92 o                         
  -8   4   5         53.72         70.55        17.30 o                         
  -7   4   5       1078.52       1046.33        39.91 o                         
  -6   4   5          0.87          7.32         3.72 o                         
  -5   4   5          2.87          4.06         2.19 o                         
  -4   4   5        161.42        129.43         6.13 o                         
  -3   4   5        408.43        475.24        18.20 o                         
  -2   4   5        113.55        150.24         3.36 o                         
  -1   4   5       5431.38       5154.80        94.96 o                         
   0   4   5       1943.95       1843.39        40.28 o                         
   1   4   5       3226.49       3212.88        66.37 o                         
   2   4   5          8.27         14.36         1.84 o                         
   3   4   5       1782.76       1835.34        45.01 o                         
   4   4   5        120.84        137.79         5.51 o                         
   5   4   5        305.11        290.05        10.43 o                         
   6   4   5         56.21         46.38         5.94 o                         
   7   4   5         30.10         34.71         7.59 o                         
   8   4   5         57.48         68.91         9.53 o                         
   9   4   5          5.12          0.71        12.77 o                         
  10   4   5          0.07          2.84        15.60 o                         
 -10   5   5          3.18          5.67        11.53 o                         
  -9   5   5         10.55         12.26        10.21 o                         
  -8   5   5         16.21         10.79        10.20 o                         
  -7   5   5         88.80         87.10        12.24 o                         
  -6   5   5         33.44         26.99         4.75 o                         
  -5   5   5         36.53         36.70         3.56 o                         
  -4   5   5        123.43        138.13         4.97 o                         
  -3   5   5        422.86        439.85        13.11 o                         
  -2   5   5        905.12        880.21        14.06 o                         
  -1   5   5        789.08        815.18        24.26 o                         
   0   5   5       2993.58       2947.40        69.69 o                         
   1   5   5       1555.19       1488.62        27.35 o                         
   2   5   5         34.88         59.34         2.35 o                         
   3   5   5        232.79        225.75         8.40 o                         
   4   5   5        384.64        374.08        12.93 o                         
   5   5   5          1.21          4.02         3.29 o                         
   6   5   5          1.07          0.25         3.96 o                         
   7   5   5         17.20         21.58         6.96 o                         
   8   5   5          5.47         14.40        15.25 o                         
   9   5   5          0.33          1.69         9.69 o                         
  10   5   5         30.17         21.99        18.44 o                         
 -10   6   5          5.89          1.27        11.59 o                         
  -9   6   5          3.87          9.08        10.27 o                         
  -8   6   5         61.75         67.47        15.96 o                         
  -7   6   5         95.98         92.12        12.02 o                         
  -6   6   5        340.26        329.21        13.15 o                         
  -5   6   5         42.03         37.81         3.80 o                         
  -4   6   5         32.89         42.28         3.67 o                         
  -3   6   5       1007.05        939.52        25.68 o                         
  -2   6   5         88.19         91.69         7.89 o                         
  -1   6   5        598.71        559.66        19.26 o                         
   0   6   5        201.70        169.63         5.54 o                         
   1   6   5       1980.42       1718.59        39.33 o                         
   2   6   5          1.12          6.49         3.28 o                         
   3   6   5       1073.43       1085.07        31.68 o                         
   4   6   5         94.68         89.67         4.56 o                         
   5   6   5        261.15        237.34         9.73 o                         
   6   6   5         30.25         19.11         5.25 o                         
   7   6   5         30.08         22.01         8.79 o                         
   8   6   5          4.22         13.18        10.27 o                         
   9   6   5          5.69         15.80        10.90 o                         
  10   6   5          7.41         36.88        19.86 o                         
 -10   7   5          5.15          8.81        11.92 o                         
  -9   7   5         30.04         40.22        13.93 o                         
  -8   7   5         89.53         64.66        14.23 o                         
  -7   7   5        189.16        157.66        21.28 o                         
  -6   7   5        112.85        119.44         9.52 o                         
  -5   7   5         24.55         27.27         4.44 o                         
  -4   7   5        269.67        229.43         8.01 o                         
  -3   7   5        126.52        137.36         5.27 o                         
  -2   7   5          1.90          2.40         1.86 o                         
  -1   7   5        164.20        143.66         6.14 o                         
   0   7   5        140.88        134.04         3.37 o                         
   1   7   5       1580.66       1616.40        35.34 o                         
   2   7   5        192.56        209.11         4.70 o                         
   3   7   5         43.32         46.79         3.73 o                         
   4   7   5         78.19         83.24         5.72 o                         
   5   7   5        511.52        513.24        17.55 o                         
   6   7   5         30.60         28.10         6.16 o                         
   7   7   5         62.12         94.38        12.55 o                         
   8   7   5         37.56         36.99        22.70 o                         
   9   7   5         38.29         47.29        14.74 o                         
  10   7   5          0.09          0.00        14.89 o                         
 -10   8   5         11.03          5.67        17.02 o                         
  -9   8   5          1.30          0.00        11.00 o                         
  -8   8   5          6.45          0.00        10.05 o                         
  -7   8   5         16.79         18.20        10.50 o                         
  -6   8   5        217.30        209.45        13.55 o                         
  -5   8   5         22.81         35.91         6.16 o                         
  -4   8   5        103.96        118.64         7.37 o                         
  -3   8   5        129.91        133.61         5.76 o                         
  -2   8   5        389.87        333.75         9.68 o                         
  -1   8   5        755.85        671.71        18.04 o                         
   0   8   5          5.91          8.65         2.00 o                         
   1   8   5        717.47        792.98        15.21 o                         
   2   8   5        159.34        165.56         5.91 o                         
   3   8   5         95.04         95.96         5.10 o                         
   4   8   5        144.05        157.08         7.24 o                         
   5   8   5        699.05        702.49        26.13 o                         
   6   8   5        113.72         99.98        11.97 o                         
   7   8   5         49.07         54.77        12.51 o                         
   8   8   5          3.91         11.11        11.21 o                         
   9   8   5          1.52          1.95        11.91 o                         
  -9   9   5          0.68          3.84        11.54 o                         
  -8   9   5          0.88          7.89        11.24 o                         
  -7   9   5          4.94         14.02        17.73 o                         
  -6   9   5         57.15         78.27        11.75 o                         
  -5   9   5         16.78          5.54         6.14 o                         
  -4   9   5        401.14        377.25        15.19 o                         
  -3   9   5        136.77        139.34         7.20 o                         
  -2   9   5        283.24        277.93         8.35 o                         
  -1   9   5        537.40        504.17        14.54 o                         
   0   9   5        122.02        154.38         6.77 o                         
   1   9   5        378.95        380.71        13.66 o                         
   2   9   5          5.24          9.35         2.66 o                         
   3   9   5         71.62         69.61         5.75 o                         
   4   9   5        231.98        259.67        12.66 o                         
   5   9   5          0.62          2.87         5.94 o                         
   6   9   5         18.98         25.35         9.28 o                         
   7   9   5          4.83          4.76        10.39 o                         
   8   9   5         22.93         50.68        13.62 o                         
   9   9   5         45.03         51.51        16.02 o                         
  -9  10   5         22.92         22.70        19.15 o                         
  -8  10   5          0.04          5.14        11.76 o                         
  -7  10   5          8.71          7.79        10.88 o                         
  -6  10   5        191.04        193.71        48.23 o                         
  -5  10   5         44.47         44.38         9.78 o                         
  -4  10   5         86.51        112.97        10.94 o                         
  -3  10   5        311.67        254.03        12.91 o                         
  -2  10   5         18.99         14.90         5.23 o                         
  -1  10   5        381.48        393.02        21.40 o                         
   0  10   5        105.51        102.33         7.24 o                         
   1  10   5          7.50          4.80         4.69 o                         
   2  10   5        307.98        263.21        13.21 o                         
   3  10   5         16.06         13.86         6.94 o                         
   4  10   5          9.19          5.92         6.78 o                         
   5  10   5         27.76         21.50         8.52 o                         
   6  10   5          0.71          4.05         7.95 o                         
   7  10   5         23.69         27.88        11.50 o                         
   8  10   5          7.77         12.89        12.72 o                         
   9  10   5          8.62         14.89        17.73 o                         
  -8  11   5          1.94          1.15        11.91 o                         
  -7  11   5          6.92          1.88        10.57 o                         
  -6  11   5         20.36         31.13        13.29 o                         
  -5  11   5         39.65         27.45        11.91 o                         
  -4  11   5         87.84         55.89         9.58 o                         
  -3  11   5          1.57          0.00         5.23 o                         
  -2  11   5          0.01          8.21         5.96 o                         
  -1  11   5         44.28         45.62         8.54 o                         
   0  11   5          5.67         12.07         5.22 o                         
   1  11   5         93.82        118.43         8.63 o                         
   2  11   5         18.55         11.72         6.68 o                         
   3  11   5          5.28         18.98         6.99 o                         
   4  11   5          3.71         13.16        12.30 o                         
   5  11   5         10.79         29.42         9.47 o                         
   6  11   5         32.07         24.65        12.22 o                         
   7  11   5          7.76         14.47        12.22 o                         
   8  11   5          5.11         15.84        13.10 o                         
  -8  12   5          3.60          0.71        14.89 o                         
  -7  12   5          0.01          5.19        11.59 o                         
  -6  12   5          3.97          0.00        10.50 o                         
  -5  12   5         67.74         70.40        14.31 o                         
  -4  12   5         71.40         93.77        15.60 o                         
  -3  12   5         16.78         26.00         8.45 o                         
  -2  12   5         95.23        115.94        12.09 o                         
  -1  12   5          1.80          8.46         6.94 o                         
   0  12   5         35.41         32.84         8.35 o                         
   1  12   5         52.26         53.22         8.96 o                         
   2  12   5         19.50         22.48         9.99 o                         
   3  12   5         55.18         67.90         9.86 o                         
   4  12   5         34.89         41.10        11.02 o                         
   5  12   5          1.06          0.00         9.99 o                         
   6  12   5         11.99         19.35        11.92 o                         
   7  12   5          0.19         12.93        16.67 o                         
   8  12   5         18.81         21.28        19.15 o                         
  -7  13   5          2.84          0.71        16.31 o                         
  -6  13   5         10.08         10.04        12.58 o                         
  -5  13   5          1.24         14.77        13.48 o                         
  -4  13   5         51.20         57.45        21.28 o                         
  -3  13   5          0.93          0.00        14.18 o                         
  -2  13   5         77.66         43.84        11.50 o                         
  -1  13   5         13.02         18.35         7.35 o                         
   0  13   5         56.63         44.70         7.67 o                         
   1  13   5         34.15         30.28        11.28 o                         
   2  13   5         39.70         30.25        11.50 o                         
   3  13   5         59.10         60.46        13.04 o                         
   4  13   5          0.33          3.48        11.00 o                         
   5  13   5          0.15          1.09        11.28 o                         
   6  13   5          4.01          7.18        12.72 o                         
   7  13   5          0.54          0.00        17.73 o                         
  -6  14   5          1.89          0.00        19.15 o                         
  -5  14   5         27.13         29.79        21.28 o                         
  -4  14   5          0.89          0.00        17.02 o                         
  -3  14   5          8.07         11.35        17.02 o                         
  -2  14   5         42.02         45.39        17.73 o                         
  -1  14   5         33.05         28.58         8.54 o                         
   0  14   5          0.00          5.04         7.91 o                         
   1  14   5         19.30         43.73        27.31 o                         
   2  14   5         34.07         46.10        18.44 o                         
   3  14   5          1.13         12.06        16.31 o                         
   4  14   5          0.29          0.00        16.31 o                         
   5  14   5         40.20         27.66        20.57 o                         
   6  14   5         31.99         44.68        21.99 o                         
  -5  15   5          8.41         14.18        22.70 o                         
  -4  15   5          6.01          2.84        18.44 o                         
  -3  15   5          9.94         27.66        19.15 o                         
  -2  15   5          1.12          7.80        15.60 o                         
  -1  15   5          0.01          3.86        10.77 o                         
   0  15   5          5.92          0.00        14.89 o                         
   1  15   5         46.06         43.97        18.44 o                         
   2  15   5          0.01          0.71        15.60 o                         
   3  15   5          4.01          9.93        17.73 o                         
   4  15   5          0.40          0.00        17.73 o                         
  -4  16   5          5.34          2.84        20.57 o                         
  -3  16   5          3.08         14.18        19.86 o                         
  -2  16   5          5.41          0.71        16.31 o                         
   0  16   5         27.69          6.38        16.31 o                         
   1  16   5         25.36         17.02        17.73 o                         
   2  16   5         48.23         89.36        24.11 o                         
   3  16   5          0.89         34.75        19.86 o                         
  -3  17   5          1.33          0.71        18.44 o                         
  -2  17   5          1.12          0.00        17.73 o                         
   1  17   5          8.29         18.44        18.44 o                         
   2  17   5         17.89         13.48        19.15 o                         
 -10   0   6         38.55         42.55        19.86 o                         
  -8   0   6        208.39        236.69        16.72 o                         
  -6   0   6         63.99         91.08         8.60 o                         
  -4   0   6         30.95         37.07         5.79 o                         
  -2   0   6       7968.29       7412.74       171.23 o                         
   0   0   6      43120.76      41406.83      2460.83 o                         
   2   0   6        328.26        489.67        11.89 o                         
   4   0   6       1574.32       1522.94        43.25 o                         
   6   0   6         18.09         24.24         7.49 o                         
   8   0   6         17.94          7.09        12.77 o                         
  10   0   6         15.65         22.70        15.60 o                         
 -11   1   6          2.66          0.68        11.50 o                         
 -10   1   6         10.06         31.06        12.22 o                         
  -9   1   6         12.64         18.57         8.58 o                         
  -8   1   6         11.65         18.33         5.92 o                         
  -7   1   6          2.41          0.71         4.74 o                         
  -6   1   6         19.42         21.11         4.18 o                         
  -5   1   6       1554.76       1377.57        30.51 o                         
  -4   1   6       2350.94       2310.41        57.14 o                         
  -3   1   6         14.23         19.37         3.74 o                         
  -2   1   6          0.04          0.99         1.79 o                         
  -1   1   6      22755.55      21188.16       569.88 o                         
   0   1   6        192.21        239.50        31.62 o                         
   1   1   6        314.81        237.81         9.26 o                         
   2   1   6        590.45        650.22        15.83 o                         
   3   1   6       1275.10       1246.70        22.89 o                         
   4   1   6       3158.16       3433.29        80.57 o                         
   5   1   6        881.89        820.40        23.53 o                         
   6   1   6          0.37          1.79         3.27 o                         
   7   1   6        131.51        147.71        12.01 o                         
   8   1   6          0.04          0.00         7.52 o                         
   9   1   6         24.18         23.05        11.00 o                         
  10   1   6          0.25          4.05        10.50 o                         
 -11   2   6          3.71          4.66        12.22 o                         
 -10   2   6          1.52         15.20        11.50 o                         
  -9   2   6         46.05         37.08         9.40 o                         
  -8   2   6         11.50          3.56         6.07 o                         
  -7   2   6        347.81        380.48        16.82 o                         
  -6   2   6        750.90        699.63        19.65 o                         
  -5   2   6        273.91        281.39         8.50 o                         
  -4   2   6        268.90        268.53         6.47 o                         
  -3   2   6        350.34        451.67        12.63 o                         
  -2   2   6        552.47        581.23        22.27 o                         
  -1   2   6         44.50         35.45        18.99 o                         
   0   2   6         69.79         94.13         7.16 o                         
   1   2   6         37.63         41.57         4.46 o                         
   2   2   6        352.67        342.66        10.59 o                         
   3   2   6         21.75         22.87         2.34 o                         
   4   2   6       1384.84       1363.87        26.79 o                         
   5   2   6        154.55        142.36         6.35 o                         
   6   2   6         76.61         70.36         5.69 o                         
   7   2   6         91.27        100.64         9.53 o                         
   8   2   6         37.78         24.80         7.89 o                         
   9   2   6          0.88          2.76         9.03 o                         
  10   2   6         67.56         90.05        15.79 o                         
 -11   3   6          2.10          0.00        16.31 o                         
 -10   3   6         93.09        149.09        14.56 o                         
  -9   3   6         29.52         29.55         9.26 o                         
  -8   3   6        144.74        141.58        12.91 o                         
  -7   3   6          7.83         26.37         7.05 o                         
  -6   3   6         79.04         90.86         6.52 o                         
  -5   3   6       1391.06       1321.34        35.16 o                         
  -4   3   6         66.71         67.81         4.36 o                         
  -3   3   6        771.73        781.29        15.15 o                         
  -2   3   6        449.53        487.30        19.28 o                         
  -1   3   6       3848.65       3721.82       138.11 o                         
   0   3   6      19741.24      20485.02       755.80 o                         
   1   3   6        316.01        365.63         8.13 o                         
   2   3   6        242.21        277.74         7.55 o                         
   3   3   6       1282.78       1333.94        29.01 o                         
   4   3   6          4.26          6.37         2.40 o                         
   5   3   6          2.63          3.17         3.02 o                         
   6   3   6         60.66         60.65         5.95 o                         
   7   3   6        108.58        108.00        10.88 o                         
   8   3   6         93.63        102.39        11.10 o                         
   9   3   6          8.17         11.06         9.27 o                         
  10   3   6          1.48          0.00        14.89 o                         
 -10   4   6          0.11          0.00        10.39 o                         
  -9   4   6         35.28         53.03        10.42 o                         
  -8   4   6          9.46          4.90         7.30 o                         
  -7   4   6        183.42        195.75        13.84 o                         
  -6   4   6         16.02         14.97         4.32 o                         
  -5   4   6         95.04        105.35         5.11 o                         
  -4   4   6         33.98         28.13         3.15 o                         
  -3   4   6          0.42          4.11         2.24 o                         
  -2   4   6        165.91        233.32         5.53 o                         
  -1   4   6       1479.58       1329.74        20.21 o                         
   0   4   6       1827.96       1820.48        33.17 o                         
   1   4   6          0.87          3.89         1.41 o                         
   2   4   6        236.55        298.62         7.77 o                         
   3   4   6         62.29         75.92         4.06 o                         
   4   4   6        132.73        144.67         7.05 o                         
   5   4   6          2.20          8.01         3.14 o                         
   6   4   6         36.65         21.57         5.13 o                         
   7   4   6        279.80        312.46        25.17 o                         
   8   4   6          5.58         13.30         7.71 o                         
   9   4   6         17.83         19.86        14.89 o                         
  10   4   6          3.39          0.00        15.60 o                         
 -10   5   6          2.26          9.16        12.00 o                         
  -9   5   6         31.76         51.77        17.73 o                         
  -8   5   6         21.15         29.30        10.73 o                         
  -7   5   6         64.82         85.17        11.79 o                         
  -6   5   6        240.00        191.35         8.79 o                         
  -5   5   6        140.71        128.36         5.33 o                         
  -4   5   6         50.11         47.83         3.94 o                         
  -3   5   6          8.77          5.91         1.55 o                         
  -2   5   6        257.64        262.63         6.87 o                         
  -1   5   6       1691.36       1764.92        69.03 o                         
   0   5   6        704.26        857.40        25.03 o                         
   1   5   6       2023.95       2068.08        51.55 o                         
   2   5   6         41.50         39.41         1.87 o                         
   3   5   6        714.85        639.81        14.40 o                         
   4   5   6         56.11         45.77         3.58 o                         
   5   5   6        261.69        275.96        10.58 o                         
   6   5   6         70.18         73.91         6.33 o                         
   7   5   6         87.84        124.77        12.78 o                         
   8   5   6         60.42         47.30        20.21 o                         
   9   5   6          1.46          4.81        10.39 o                         
  10   5   6         25.49         10.64        16.31 o                         
 -10   6   6         10.96         26.60        15.25 o                         
  -9   6   6          9.45         19.50        11.00 o                         
  -8   6   6         28.62         23.23        23.76 o                         
  -7   6   6          4.92          1.42         7.79 o                         
  -6   6   6        962.09        951.29        29.57 o                         
  -5   6   6        324.82        290.24        10.16 o                         
  -4   6   6         76.60         87.17         5.51 o                         
  -3   6   6        128.94        146.56         6.06 o                         
  -2   6   6        820.36        824.68        23.53 o                         
  -1   6   6        956.95       1076.49        29.06 o                         
   0   6   6       1599.12       1508.34        48.37 o                         
   1   6   6       1865.40       1795.96        55.17 o                         
   2   6   6        122.62        119.54         4.22 o                         
   3   6   6        172.59        190.73         6.89 o                         
   4   6   6         84.37         88.60         4.06 o                         
   5   6   6        155.62        156.70         7.52 o                         
   6   6   6         17.48          8.65         5.52 o                         
   7   6   6         28.31         24.89         9.37 o                         
   8   6   6         68.63         51.60        29.43 o                         
   9   6   6          0.62         27.93        13.48 o                         
  10   6   6         17.64         32.62        19.86 o                         
 -10   7   6          0.12          0.00        11.59 o                         
  -9   7   6          6.48          5.75        11.08 o                         
  -8   7   6          0.50          0.62         9.54 o                         
  -7   7   6         14.68         18.09         9.30 o                         
  -6   7   6          6.90         10.16         6.07 o                         
  -5   7   6          4.75          3.30         3.68 o                         
  -4   7   6         12.53         17.74         3.25 o                         
  -3   7   6          7.69         10.83         2.64 o                         
  -2   7   6        435.77        426.88        11.85 o                         
  -1   7   6        574.64        617.08        16.69 o                         
   0   7   6        813.99        646.82        22.44 o                         
   1   7   6        666.39        598.28        20.48 o                         
   2   7   6         41.59         37.68         2.72 o                         
   3   7   6         87.46         91.31         4.60 o                         
   4   7   6        148.18        150.77         6.64 o                         
   5   7   6          7.84         16.57         4.81 o                         
   6   7   6         24.89         23.82         6.91 o                         
   7   7   6        104.63         92.43        11.89 o                         
   8   7   6          7.38         14.30        11.00 o                         
   9   7   6          1.02         12.72        14.54 o                         
  10   7   6          0.42          0.71        16.31 o                         
  -9   8   6          1.37          1.48        11.00 o                         
  -8   8   6          3.98          0.74         9.99 o                         
  -7   8   6          0.07          0.00         8.86 o                         
  -6   8   6        166.18        207.05        15.97 o                         
  -5   8   6        321.91        278.02        12.24 o                         
  -4   8   6         27.50         17.51         4.22 o                         
  -3   8   6         21.18         20.36         3.43 o                         
  -2   8   6        142.64        153.70         5.98 o                         
  -1   8   6          1.99          2.35         1.63 o                         
   0   8   6         76.63         79.53         3.62 o                         
   1   8   6         32.31         43.44         2.80 o                         
   2   8   6        265.94        240.29         6.76 o                         
   3   8   6         11.54         22.09         3.19 o                         
   4   8   6        567.10        553.95        16.04 o                         
   5   8   6         38.41         52.26         6.17 o                         
   6   8   6          7.24          4.23         7.47 o                         
   7   8   6          4.13         15.45         9.14 o                         
   8   8   6          0.22         13.38        11.21 o                         
   9   8   6          0.21         12.43        12.77 o                         
  -9   9   6          0.93          0.00        12.06 o                         
  -8   9   6          0.38          0.38        10.70 o                         
  -7   9   6         22.00          7.38        10.39 o                         
  -6   9   6        343.45        347.82        22.83 o                         
  -5   9   6        162.27        154.65        12.35 o                         
  -4   9   6         50.29         45.78         6.08 o                         
  -3   9   6          5.45          4.43         3.73 o                         
  -2   9   6         13.32          6.64         2.67 o                         
  -1   9   6         62.57         52.92         3.76 o                         
   0   9   6        583.67        565.10        15.83 o                         
   1   9   6        170.01        152.04         4.85 o                         
   2   9   6         40.35         39.72         3.29 o                         
   3   9   6         27.70         34.24         4.62 o                         
   4   9   6        514.02        509.58        22.20 o                         
   5   9   6         57.08         31.69         6.78 o                         
   6   9   6          9.91          3.93         7.37 o                         
   7   9   6          3.17          4.36        10.50 o                         
   8   9   6         63.23         60.55        14.31 o                         
   9   9   6          9.55         14.07        16.31 o                         
  -9  10   6          0.98          2.13        16.31 o                         
  -8  10   6        134.90        137.84        19.48 o                         
  -7  10   6         26.12          9.33        11.40 o                         
  -6  10   6        160.76        178.38        20.57 o                         
  -5  10   6         33.69         40.57        10.21 o                         
  -4  10   6          1.59          0.71         5.57 o                         
  -3  10   6         31.64         24.64         7.98 o                         
  -2  10   6        184.31        188.53        12.36 o                         
  -1  10   6        154.58        163.39         9.94 o                         
   0  10   6         61.08         68.18         6.38 o                         
   1  10   6         32.14         18.73         8.19 o                         
   2  10   6          9.95          7.26         4.97 o                         
   3  10   6          0.35          6.63         6.58 o                         
   4  10   6         45.14         66.23        16.65 o                         
   5  10   6         46.62         50.50         9.99 o                         
   6  10   6         15.38         14.64         8.42 o                         
   7  10   6          1.49          6.53        10.36 o                         
   8  10   6         35.61         36.11        16.67 o                         
   9  10   6          0.00          0.71        17.02 o                         
  -8  11   6          3.66         21.15        13.10 o                         
  -7  11   6          0.02         12.42        12.22 o                         
  -6  11   6        101.49        133.14        17.17 o                         
  -5  11   6        225.76        227.31        46.81 o                         
  -4  11   6         12.39          2.87         7.39 o                         
  -3  11   6          4.92          1.55         5.77 o                         
  -2  11   6        339.85        362.50        17.25 o                         
  -1  11   6        161.68        197.07        15.24 o                         
   0  11   6         63.81         67.29         7.26 o                         
   1  11   6        370.01        378.58        18.39 o                         
   2  11   6          5.25          4.22         6.53 o                         
   3  11   6          1.53         11.19         7.18 o                         
   4  11   6          6.66          7.56         7.64 o                         
   5  11   6         69.81         60.91        11.22 o                         
   6  11   6         50.72         42.83        16.67 o                         
   7  11   6          1.32          9.57        11.53 o                         
   8  11   6          8.07          5.85        12.95 o                         
  -8  12   6         11.06         18.44        17.73 o                         
  -7  12   6          5.58          8.07        11.91 o                         
  -6  12   6          0.05          2.93        11.24 o                         
  -5  12   6         13.56         24.17        11.91 o                         
  -4  12   6          1.69          0.00         8.99 o                         
  -3  12   6          2.31          7.54         5.98 o                         
  -2  12   6         46.73         46.93         8.65 o                         
  -1  12   6          8.19         15.34         7.48 o                         
   0  12   6          2.30          6.29         5.69 o                         
   1  12   6        120.57        114.83        11.57 o                         
   2  12   6          5.41          9.57         9.03 o                         
   3  12   6         84.67        116.25        11.51 o                         
   4  12   6         37.73         46.23         9.81 o                         
   5  12   6         91.57         91.49        15.24 o                         
   6  12   6         13.60         33.54        12.72 o                         
   7  12   6          0.28          5.73        12.10 o                         
   8  12   6          0.68          0.71        18.44 o                         
  -7  13   6          3.43          0.00        14.18 o                         
  -6  13   6          1.02          0.00        11.40 o                         
  -5  13   6          0.00          3.93        11.40 o                         
  -4  13   6          0.47          5.67        16.31 o                         
  -3  13   6         38.20         30.50        17.02 o                         
  -2  13   6         10.13         17.15         9.77 o                         
  -1  13   6         22.23         28.17         9.26 o                         
   0  13   6         65.96         71.98         8.67 o                         
   1  13   6         40.78         49.24        11.78 o                         
   2  13   6         14.79         15.23         9.99 o                         
   3  13   6          3.30          2.48        10.03 o                         
   4  13   6         11.14         29.17        12.10 o                         
   5  13   6         20.70         24.44        12.92 o                         
   6  13   6          0.75          4.57        12.42 o                         
   7  13   6         15.32          6.38        19.15 o                         
  -6  14   6          1.22          0.00        19.86 o                         
  -5  14   6          3.28          3.55        20.57 o                         
  -4  14   6          0.03          0.71        17.02 o                         
  -3  14   6          9.20          4.96        15.60 o                         
  -2  14   6          8.95         12.06        16.31 o                         
  -1  14   6         42.89         23.42         9.35 o                         
   0  14   6         10.40         12.90         8.41 o                         
   1  14   6         99.78        131.85        17.25 o                         
   2  14   6          0.83          3.55        14.89 o                         
   3  14   6          8.57          7.09        15.60 o                         
   4  14   6         16.74          7.80        18.44 o                         
   5  14   6         26.24         41.14        21.99 o                         
   6  14   6         33.61         36.17        20.57 o                         
  -5  15   6          3.77          0.71        20.57 o                         
  -4  15   6          1.42          0.00        17.73 o                         
  -3  15   6          0.00          2.84        17.73 o                         
  -2  15   6          2.58          8.51        15.60 o                         
  -1  15   6         33.95         28.37        12.04 o                         
   0  15   6          6.90         10.64        15.60 o                         
   1  15   6          4.98         12.77        16.31 o                         
   2  15   6         73.71         93.62        23.40 o                         
   3  15   6          0.02          0.00        14.89 o                         
   4  15   6          7.72          7.80        19.15 o                         
  -4  16   6          0.49          0.00        21.28 o                         
  -3  16   6         20.97          7.09        19.86 o                         
  -2  16   6          2.83          0.00        16.31 o                         
   0  16   6          3.89          0.00        14.89 o                         
   1  16   6          0.42          8.51        17.02 o                         
   2  16   6         10.57         16.31        19.15 o                         
   3  16   6         15.10          7.80        18.44 o                         
  -2  17   6          0.01          6.38        19.86 o                         
   0  17   6          0.00         17.02        19.15 o                         
   1  17   6         31.51         26.95        20.57 o                         
   2  17   6          0.83         27.66        20.57 o                         
 -11   0   7          5.65          7.09        18.44 o                         
  -9   0   7         75.30         98.24        18.44 o                         
  -7   0   7        324.74        332.60        20.28 o                         
  -5   0   7       2306.04       2019.18        71.48 o                         
  -3   0   7       1270.03       1070.76        30.37 o                         
  -1   0   7       5499.52       4780.81       149.56 o                         
   1   0   7       5926.47       6079.32       310.18 o                         
   3   0   7         14.66         18.37         2.29 o                         
   5   0   7        236.15        228.31        10.16 o                         
   7   0   7       1242.25       1294.35        93.62 o                         
   9   0   7        182.53        228.37        26.95 o                         
 -11   1   7          6.95         18.17        13.78 o                         
 -10   1   7         59.53         98.92        25.18 o                         
  -9   1   7          0.04          5.98         6.52 o                         
  -8   1   7         37.50         53.75         7.00 o                         
  -7   1   7         15.21         22.24         6.57 o                         
  -6   1   7        100.49        100.50         6.05 o                         
  -5   1   7          3.44          9.64         3.41 o                         
  -4   1   7        217.61        199.13        10.75 o                         
  -3   1   7       3023.97       3069.69        64.77 o                         
  -2   1   7       1957.20       1850.78        42.85 o                         
  -1   1   7       4710.26       4571.90       170.88 o                         
   0   1   7       3218.77       3310.67        62.75 o                         
   1   1   7       3603.11       3732.83       141.71 o                         
   2   1   7       2447.09       2550.14        70.20 o                         
   3   1   7        295.76        323.25         8.60 o                         
   4   1   7       1546.06       1517.16        30.89 o                         
   5   1   7         64.41         61.80         4.13 o                         
   6   1   7        151.68        124.71         6.43 o                         
   7   1   7        130.68        130.70        11.45 o                         
   8   1   7          3.64          3.50         8.26 o                         
   9   1   7          1.78          5.38         9.77 o                         
  10   1   7          0.75          5.67        11.21 o                         
 -11   2   7         10.44          7.00        13.28 o                         
 -10   2   7         58.57         62.22        14.52 o                         
  -9   2   7          6.95          9.25         8.00 o                         
  -8   2   7          0.34          6.32         5.63 o                         
  -7   2   7        552.10        483.88        18.85 o                         
  -6   2   7        162.96        180.40         9.81 o                         
  -5   2   7       2401.72       2447.56        57.93 o                         
  -4   2   7       1293.20       1386.04        39.84 o                         
  -3   2   7        272.82        278.48         6.16 o                         
  -2   2   7          1.10          1.79         2.77 o                         
  -1   2   7        283.13        264.29        12.01 o                         
   0   2   7        423.93        287.76         6.58 o                         
   1   2   7      12049.59      11228.32       327.01 o                         
   2   2   7         60.53         95.09         4.02 o                         
   3   2   7        103.68        112.28         5.31 o                         
   4   2   7        626.64        629.19        17.45 o                         
   5   2   7        285.72        270.05         8.25 o                         
   6   2   7         22.88         20.03         4.88 o                         
   7   2   7         17.17         21.67         7.59 o                         
   8   2   7          0.04          4.99         7.98 o                         
   9   2   7         84.07        108.51        14.79 o                         
  10   2   7          4.65         13.83        12.04 o                         
 -11   3   7          1.84          0.00        17.73 o                         
 -10   3   7         10.40         10.46         9.37 o                         
  -9   3   7         13.31         10.90         8.44 o                         
  -8   3   7        114.35        126.75        15.43 o                         
  -7   3   7        246.55        234.75        13.38 o                         
  -6   3   7          3.08          5.27         4.14 o                         
  -5   3   7        213.33        224.54         8.40 o                         
  -4   3   7        943.32        897.91        32.89 o                         
  -3   3   7        312.00        391.33        10.86 o                         
  -2   3   7         46.56         40.60         4.85 o                         
  -1   3   7       1091.24       1192.96        69.07 o                         
   0   3   7       4841.35       5264.04       204.89 o                         
   1   3   7       5107.90       4662.61        82.41 o                         
   2   3   7        477.06        453.95        11.41 o                         
   3   3   7       1930.90       1932.44        47.03 o                         
   4   3   7         49.75         49.25         3.58 o                         
   5   3   7         12.06         28.76         3.91 o                         
   6   3   7         50.60         51.92         5.58 o                         
   7   3   7        521.02        523.05        26.69 o                         
   8   3   7          6.95         10.87         7.37 o                         
   9   3   7         22.34         39.72        11.53 o                         
  10   3   7          8.98          6.38        17.02 o                         
 -10   4   7          5.52          4.89        11.40 o                         
  -9   4   7         63.15         55.22        10.83 o                         
  -8   4   7         27.09         22.77         8.71 o                         
  -7   4   7         81.28         88.84         8.53 o                         
  -6   4   7        190.13        193.97         8.59 o                         
  -5   4   7         34.72         31.12         3.89 o                         
  -4   4   7         11.06          4.29         2.74 o                         
  -3   4   7        419.36        432.77         8.31 o                         
  -2   4   7        347.92        336.82        12.53 o                         
  -1   4   7         60.61         63.35         2.92 o                         
   0   4   7       7352.39       7487.74       180.05 o                         
   1   4   7       4482.42       4445.45       112.44 o                         
   2   4   7          5.05          2.93         1.43 o                         
   3   4   7        358.66        329.24        10.22 o                         
   4   4   7         18.52         15.21         2.91 o                         
   5   4   7        388.40        344.38        11.00 o                         
   6   4   7         50.22         46.44         5.47 o                         
   7   4   7          3.58          3.31         6.07 o                         
   8   4   7          0.70          9.59        10.45 o                         
   9   4   7         11.64         20.57        16.31 o                         
  10   4   7          2.17          0.00        16.31 o                         
 -10   5   7         85.97         81.43        16.67 o                         
  -9   5   7         32.06         21.43        20.92 o                         
  -8   5   7          4.56          5.60         9.49 o                         
  -7   5   7         50.84         47.00         7.80 o                         
  -6   5   7          0.79          2.04         3.74 o                         
  -5   5   7        327.55        318.43        11.13 o                         
  -4   5   7         73.27         76.86         3.91 o                         
  -3   5   7        504.45        468.20        12.58 o                         
  -2   5   7         42.89         51.29         5.89 o                         
  -1   5   7        251.39        291.80         8.83 o                         
   0   5   7       2068.57       2075.60        69.39 o                         
   1   5   7       1010.43       1004.91        18.04 o                         
   2   5   7        304.07        285.22         9.25 o                         
   3   5   7         43.58         49.51         3.29 o                         
   4   5   7         88.99         96.18         4.09 o                         
   5   5   7         23.76         26.48         4.30 o                         
   6   5   7         80.52         62.74         6.01 o                         
   7   5   7          0.15          0.00         7.19 o                         
   8   5   7         40.10         30.82        12.06 o                         
   9   5   7          7.81         12.19        11.78 o                         
  10   5   7          2.58          0.00        16.31 o                         
 -10   6   7          9.99          6.07        12.00 o                         
  -9   6   7         35.83         57.60        14.23 o                         
  -8   6   7          0.01          1.77         9.03 o                         
  -7   6   7         89.13         81.34        11.82 o                         
  -6   6   7         51.05         66.66         6.33 o                         
  -5   6   7          3.98          7.92         3.51 o                         
  -4   6   7         21.83         18.32         3.16 o                         
  -3   6   7        155.13        124.92         4.14 o                         
  -2   6   7          2.05          3.27         2.18 o                         
  -1   6   7         81.77         86.16         5.85 o                         
   0   6   7       2374.22       2314.69        56.24 o                         
   1   6   7       2429.26       2308.66        49.41 o                         
   2   6   7        345.79        414.34         9.23 o                         
   3   6   7        254.76        254.69         6.89 o                         
   4   6   7        378.90        396.92        11.62 o                         
   5   6   7       1176.30       1180.24        31.66 o                         
   6   6   7         27.37         46.68        12.55 o                         
   7   6   7          1.13          2.21         7.91 o                         
   8   6   7         52.72         81.53        34.40 o                         
   9   6   7         93.46        111.79        16.46 o                         
  10   6   7          2.05          0.00        14.18 o                         
 -10   7   7          0.60          0.00        11.50 o                         
  -9   7   7          6.56          2.84        11.03 o                         
  -8   7   7          5.75          3.41        10.70 o                         
  -7   7   7         34.02         24.24        10.90 o                         
  -6   7   7        863.74        876.02        31.78 o                         
  -5   7   7          4.23          4.16         3.64 o                         
  -4   7   7         99.78         98.82         4.90 o                         
  -3   7   7         96.99         94.23         4.48 o                         
  -2   7   7         11.62         13.23         2.65 o                         
  -1   7   7        577.15        636.74        17.65 o                         
   0   7   7         57.61         68.10         3.12 o                         
   1   7   7        276.14        255.85         6.79 o                         
   2   7   7        171.77        165.51         7.09 o                         
   3   7   7         95.69         94.99         4.76 o                         
   4   7   7         17.07         18.75         5.03 o                         
   5   7   7         40.54         57.82         5.72 o                         
   6   7   7        122.74        147.30        10.51 o                         
   7   7   7         27.91         23.24         9.20 o                         
   8   7   7         19.52         43.56        25.18 o                         
   9   7   7         12.59         15.60        17.02 o                         
  10   7   7         10.92         36.17        20.57 o                         
  -9   8   7         13.15         16.56        12.72 o                         
  -8   8   7          7.71         22.97        11.59 o                         
  -7   8   7         36.06         16.54        12.41 o                         
  -6   8   7         55.29         55.54        10.73 o                         
  -5   8   7          5.08          8.67         5.05 o                         
  -4   8   7        329.98        333.77        11.06 o                         
  -3   8   7        251.50        222.56         8.24 o                         
  -2   8   7         95.61        103.77         4.43 o                         
  -1   8   7         22.39         18.26         2.31 o                         
   0   8   7        897.21        838.07        18.84 o                         
   1   8   7         45.93         36.14         3.68 o                         
   2   8   7        252.36        234.21         7.20 o                         
   3   8   7         97.93         80.93         4.37 o                         
   4   8   7         87.97         89.82         5.74 o                         
   5   8   7          0.18          2.02         3.65 o                         
   6   8   7        171.73        215.33        16.00 o                         
   7   8   7          0.03          3.65         8.54 o                         
   8   8   7         25.63         19.61        12.22 o                         
   9   8   7         17.94         24.30        17.38 o                         
  -9   9   7         36.29         29.79        17.38 o                         
  -8   9   7         46.60         52.92        13.62 o                         
  -7   9   7          4.30          0.00         9.88 o                         
  -6   9   7         27.54         16.69        10.88 o                         
  -5   9   7        167.99        185.24        13.09 o                         
  -4   9   7         30.38         24.01         4.97 o                         
  -3   9   7        825.97        743.17        23.53 o                         
  -2   9   7        159.07        161.96         7.58 o                         
  -1   9   7         11.98          8.16         1.86 o                         
   0   9   7        158.11        169.35         5.70 o                         
   1   9   7         65.78         53.43         3.41 o                         
   2   9   7        163.38        162.64         8.25 o                         
   3   9   7          6.48          9.97         4.14 o                         
   4   9   7         31.34         44.28         6.97 o                         
   5   9   7          1.49          2.20         5.82 o                         
   6   9   7          4.23         24.91         8.98 o                         
   7   9   7         26.85         21.76        11.71 o                         
   8   9   7          0.00          5.29        11.91 o                         
   9   9   7         19.19         29.60        13.51 o                         
  -9  10   7          8.23          0.00        15.60 o                         
  -8  10   7         15.05         17.97        15.96 o                         
  -7  10   7          7.47          0.00         9.44 o                         
  -6  10   7        186.64        171.47        19.07 o                         
  -5  10   7        162.90        177.80        15.95 o                         
  -4  10   7        235.18        258.47        15.59 o                         
  -3  10   7          3.52          3.80         5.88 o                         
  -2  10   7         12.83         18.78         6.01 o                         
  -1  10   7        133.32        121.66         8.01 o                         
   0  10   7        159.86        168.89         9.34 o                         
   1  10   7          2.48          9.35         4.91 o                         
   2  10   7        107.76        123.16        10.76 o                         
   3  10   7         54.02         58.76         8.99 o                         
   4  10   7         63.12         50.44         9.16 o                         
   5  10   7          3.41          1.22         7.37 o                         
   6  10   7        142.88        118.30        13.01 o                         
   7  10   7          0.61          3.15        11.08 o                         
   8  10   7          0.80         15.39        12.72 o                         
  -8  11   7          5.58         26.00        13.80 o                         
  -7  11   7         10.04          7.92        11.54 o                         
  -6  11   7          0.03          0.00         9.97 o                         
  -5  11   7         34.73         39.25        12.58 o                         
  -4  11   7          0.06          0.80         7.16 o                         
  -3  11   7        206.32        201.76        12.65 o                         
  -2  11   7         29.95         26.65         6.96 o                         
  -1  11   7          1.45          2.74         6.15 o                         
   0  11   7         19.88         21.44         6.20 o                         
   1  11   7        255.07        245.69        14.23 o                         
   2  11   7         90.92         84.87         9.40 o                         
   3  11   7         64.41        102.69        16.51 o                         
   4  11   7         32.65         52.21         9.69 o                         
   5  11   7         13.46         23.11         9.28 o                         
   6  11   7         38.91         43.97        12.22 o                         
   7  11   7          1.91          0.00        10.90 o                         
   8  11   7          5.26          4.17        12.06 o                         
  -8  12   7          3.88         17.73        18.44 o                         
  -7  12   7          4.82          8.20        12.43 o                         
  -6  12   7         14.07          2.00        11.24 o                         
  -5  12   7         99.82        124.38        16.70 o                         
  -4  12   7          3.77          7.06         9.84 o                         
  -3  12   7         12.71          8.83         6.18 o                         
  -2  12   7        159.12        154.50        13.30 o                         
  -1  12   7         69.57         84.07         9.93 o                         
   0  12   7        528.85        509.45        23.13 o                         
   1  12   7          2.43          6.21         7.31 o                         
   2  12   7         23.53         40.70        11.50 o                         
   3  12   7         15.54         33.18         8.79 o                         
   4  12   7          1.22         13.63         8.79 o                         
   5  12   7         10.28         25.22        11.50 o                         
   6  12   7          0.04          0.00        10.20 o                         
   7  12   7          3.41          4.57        12.42 o                         
  -7  13   7          2.75          0.00        15.60 o                         
  -6  13   7          2.46         10.76        12.78 o                         
  -5  13   7         23.28         41.69        13.29 o                         
  -4  13   7         11.47         30.50        18.44 o                         
  -3  13   7         11.67          5.67        16.31 o                         
  -2  13   7         17.09         29.89         9.99 o                         
  -1  13   7         61.70         72.43         9.51 o                         
   0  13   7         18.61         29.17         8.30 o                         
   1  13   7         34.40         28.12        17.38 o                         
   2  13   7          1.84          7.02         9.88 o                         
   3  13   7          5.05         13.57        11.21 o                         
   4  13   7          3.78          3.55        10.90 o                         
   5  13   7          3.64          8.30        11.71 o                         
   6  13   7          2.54         22.13        13.23 o                         
   7  13   7          8.47          0.00        18.44 o                         
  -6  14   7         23.77         45.39        26.24 o                         
  -5  14   7          1.45          0.71        19.15 o                         
  -4  14   7         27.97         40.43        21.28 o                         
  -3  14   7          1.43          4.26        16.31 o                         
  -2  14   7          7.30          3.06         9.69 o                         
  -1  14   7          6.61          3.49         7.52 o                         
   0  14   7         11.49         12.82         9.99 o                         
   1  14   7        128.42        142.58        16.55 o                         
   2  14   7          6.01         22.70        17.73 o                         
   3  14   7          0.05          0.00        13.48 o                         
   4  14   7         32.50         50.36        20.57 o                         
   5  14   7          1.48          3.55        19.15 o                         
   6  14   7          1.29          0.00        18.44 o                         
  -5  15   7         14.60          0.00        21.99 o                         
  -4  15   7          4.95          0.00        19.15 o                         
  -3  15   7          0.04          0.00        17.02 o                         
  -2  15   7          6.74         12.77        17.73 o                         
  -1  15   7          0.60          8.54        11.28 o                         
   0  15   7          1.02          0.00        13.48 o                         
   1  15   7          3.23         31.21        17.73 o                         
   2  15   7          8.37         10.64        17.73 o                         
   3  15   7          0.52          3.55        17.02 o                         
   4  15   7          0.70         15.60        19.15 o                         
  -4  16   7          0.24         11.35        21.99 o                         
  -3  16   7          9.66         21.28        21.99 o                         
  -2  16   7          0.05         12.06        19.86 o                         
   0  16   7         13.21          0.00        15.60 o                         
   1  16   7          0.25         26.24        19.15 o                         
   2  16   7          3.77          1.42        17.02 o                         
   3  16   7          1.74         12.06        19.15 o                         
   0  17   7          0.01          0.00        16.31 o                         
   1  17   7          0.71          0.71        17.73 o                         
   2  17   7         12.54         36.88        20.57 o                         
 -10   0   8         10.18          0.00        15.60 o                         
  -8   0   8          9.04         13.79         7.72 o                         
  -6   0   8        171.81        160.99         9.63 o                         
  -4   0   8        314.70        279.36        14.73 o                         
  -2   0   8       1940.44       1774.39        63.63 o                         
   0   0   8       1139.28       1109.74        19.34 o                         
   2   0   8       3966.17       4276.86       187.44 o                         
   4   0   8        777.16        817.97        37.49 o                         
   6   0   8        107.52        138.69        12.28 o                         
   8   0   8         30.48         25.53        14.89 o                         
  10   0   8          0.99          1.42        15.60 o                         
 -11   1   8          6.18         22.45        14.02 o                         
 -10   1   8          2.35         10.13        11.28 o                         
  -9   1   8         32.07         30.27         7.89 o                         
  -8   1   8          7.51          1.92         5.42 o                         
  -7   1   8        123.94        169.67         9.65 o                         
  -6   1   8         98.07        106.46         6.42 o                         
  -5   1   8          1.95         13.15         3.08 o                         
  -4   1   8        673.33        692.14        18.85 o                         
  -3   1   8        735.78        716.39        17.23 o                         
  -2   1   8        349.28        409.80         8.07 o                         
  -1   1   8       7565.64       7835.18       327.60 o                         
   0   1   8        181.78        122.65        11.62 o                         
   1   1   8       7830.25       8263.45       199.29 o                         
   2   1   8        652.54        756.74        23.26 o                         
   3   1   8       1531.52       1517.79        42.71 o                         
   4   1   8        215.81        206.53         6.82 o                         
   5   1   8        196.00        196.40         9.34 o                         
   6   1   8         14.50         12.71         4.13 o                         
   7   1   8        458.22        499.62        24.56 o                         
   8   1   8         25.77         16.33         8.77 o                         
   9   1   8          1.69          4.41         9.99 o                         
  10   1   8         48.57         49.58        13.28 o                         
 -11   2   8         20.19         15.43        16.67 o                         
 -10   2   8         12.60         29.96        13.48 o                         
  -9   2   8          1.41          0.24         7.87 o                         
  -8   2   8         15.48         22.14         6.08 o                         
  -7   2   8         19.58         29.32         5.87 o                         
  -6   2   8         15.18          9.52         3.78 o                         
  -5   2   8         91.67         86.66         5.53 o                         
  -4   2   8        363.97        373.61        13.44 o                         
  -3   2   8       1149.91       1180.01        28.36 o                         
  -2   2   8       1467.90       1421.90        30.27 o                         
  -1   2   8         27.75          2.46         6.74 o                         
   0   2   8       1279.88       1486.92        90.85 o                         
   1   2   8       4229.07       4222.66       121.40 o                         
   2   2   8       4833.29       4908.72       110.07 o                         
   3   2   8       2794.59       2951.65        61.28 o                         
   4   2   8        100.15         96.60         6.00 o                         
   5   2   8        219.81        179.93         8.20 o                         
   6   2   8         34.61         55.08         5.57 o                         
   7   2   8        340.22        330.39        18.13 o                         
   8   2   8          5.31          0.00         8.26 o                         
   9   2   8          0.09          0.00         8.77 o                         
  10   2   8          1.26          2.97        10.70 o                         
 -10   3   8          1.70          6.60         9.62 o                         
  -9   3   8          2.97          1.35         8.13 o                         
  -8   3   8        339.07        327.81        18.57 o                         
  -7   3   8         30.36         30.46         7.73 o                         
  -6   3   8         36.05         31.67         4.62 o                         
  -5   3   8         80.42         80.22         5.68 o                         
  -4   3   8          5.92          6.75         3.08 o                         
  -3   3   8        121.58        115.30         6.94 o                         
  -2   3   8         80.81         87.53         3.50 o                         
  -1   3   8        303.76        220.73         9.16 o                         
   0   3   8         39.28         47.13         2.64 o                         
   1   3   8       5495.71       5516.79        94.81 o                         
   2   3   8        393.88        337.54         7.81 o                         
   3   3   8        729.36        768.65        22.07 o                         
   4   3   8         33.82         40.29         3.20 o                         
   5   3   8         79.18         64.58         5.95 o                         
   6   3   8         15.84         27.97         5.12 o                         
   7   3   8          0.51         11.58         6.96 o                         
   8   3   8          0.64          8.87         7.48 o                         
   9   3   8         18.10         32.20        11.70 o                         
  10   3   8          3.73          2.84        17.02 o                         
 -10   4   8          1.49          3.86        10.36 o                         
  -9   4   8          0.21          0.71         8.17 o                         
  -8   4   8        170.02        145.39        13.18 o                         
  -7   4   8         22.52         22.29         6.62 o                         
  -6   4   8        234.72        232.99        10.19 o                         
  -5   4   8        150.98        164.41         8.31 o                         
  -4   4   8        639.72        595.13        19.78 o                         
  -3   4   8        476.20        424.20        12.81 o                         
  -2   4   8         10.79          6.39         2.52 o                         
  -1   4   8        199.21        249.41        17.62 o                         
   0   4   8       4076.67       3986.87        69.60 o                         
   1   4   8       1810.66       1541.43        33.59 o                         
   2   4   8         39.20         33.42         2.17 o                         
   3   4   8         25.27         17.78         2.36 o                         
   4   4   8        247.56        235.16         9.10 o                         
   5   4   8         45.19         39.01         5.13 o                         
   6   4   8         77.58         74.96         6.17 o                         
   7   4   8         16.70         26.03         9.15 o                         
   8   4   8          2.20         15.02        10.23 o                         
   9   4   8         52.41         78.02        19.86 o                         
  10   4   8          5.03         16.31        18.44 o                         
 -10   5   8          1.41          9.48        12.43 o                         
  -9   5   8         32.23         36.84        15.96 o                         
  -8   5   8         57.68         45.97         9.62 o                         
  -7   5   8          7.79          2.87         6.51 o                         
  -6   5   8        256.01        256.70        11.58 o                         
  -5   5   8        199.22        196.09         8.70 o                         
  -4   5   8         28.34         29.11         3.23 o                         
  -3   5   8          4.78          4.54         2.07 o                         
  -2   5   8         12.28          8.15         2.43 o                         
  -1   5   8        803.91        840.79        20.51 o                         
   0   5   8       1338.23       1490.85        37.74 o                         
   1   5   8        141.99        158.07         3.15 o                         
   2   5   8         78.26         80.13         2.47 o                         
   3   5   8        127.03        104.76         5.57 o                         
   4   5   8          0.06          2.89         2.63 o                         
   5   5   8        402.06        411.72        15.10 o                         
   6   5   8          0.01          1.83         4.68 o                         
   7   5   8         91.24        114.18        16.88 o                         
   8   5   8         24.21         46.53        23.40 o                         
   9   5   8          0.36         25.53        16.31 o                         
  10   5   8          3.55          0.00        17.02 o                         
 -10   6   8         11.57         33.73        13.78 o                         
  -9   6   8          0.50         10.05        11.40 o                         
  -8   6   8         41.16         32.88        11.59 o                         
  -7   6   8         39.90         61.67        10.55 o                         
  -6   6   8        364.59        373.61        13.56 o                         
  -5   6   8        377.12        379.80        13.40 o                         
  -4   6   8         57.92         56.16         4.51 o                         
  -3   6   8        200.65        193.66         5.68 o                         
  -2   6   8       2160.17       2255.86        54.96 o                         
  -1   6   8        286.45        318.49        10.27 o                         
   0   6   8       1218.45       1210.01        25.90 o                         
   1   6   8       2531.10       2417.99        66.92 o                         
   2   6   8         97.14         90.46         4.57 o                         
   3   6   8         12.47         10.88         2.02 o                         
   4   6   8       1043.57       1062.13        29.41 o                         
   5   6   8        191.89        184.58         8.90 o                         
   6   6   8        156.76        150.95        11.34 o                         
   7   6   8         32.22         28.12        12.31 o                         
   8   6   8         34.50         71.10        23.76 o                         
   9   6   8          0.56         11.36        12.28 o                         
  10   6   8          0.23          0.00        16.31 o                         
 -10   7   8          2.60          1.51        12.22 o                         
  -9   7   8          0.05         10.07        11.28 o                         
  -8   7   8         14.93         12.41        11.70 o                         
  -7   7   8          1.05          0.00         8.77 o                         
  -6   7   8        442.28        430.41        20.67 o                         
  -5   7   8        153.62        123.71         6.47 o                         
  -4   7   8        422.23        421.92        13.43 o                         
  -3   7   8        228.59        232.39         7.85 o                         
  -2   7   8        288.16        267.18         8.41 o                         
  -1   7   8        195.65        178.86         6.09 o                         
   0   7   8       2423.32       2630.52        72.84 o                         
   1   7   8        424.91        390.29        12.62 o                         
   2   7   8        252.39        307.14         8.44 o                         
   3   7   8        126.46        116.74         6.01 o                         
   4   7   8        865.91        852.70        26.87 o                         
   5   7   8         16.87         14.07         4.51 o                         
   6   7   8         21.20         34.05         7.17 o                         
   7   7   8        249.47        301.54        20.68 o                         
   8   7   8         70.42         81.32        14.44 o                         
   9   7   8         15.78          4.44        11.59 o                         
  -9   8   8         73.36         74.42        16.15 o                         
  -8   8   8          0.54          4.76        11.00 o                         
  -7   8   8          9.16          0.00         9.69 o                         
  -6   8   8          3.10          4.22         8.23 o                         
  -5   8   8        187.76        240.90        10.65 o                         
  -4   8   8        228.61        187.97         8.55 o                         
  -3   8   8         63.20         65.01         4.15 o                         
  -2   8   8        116.59         94.38         4.68 o                         
  -1   8   8          6.13          4.82         2.12 o                         
   0   8   8        166.73        168.05         5.77 o                         
   1   8   8        899.21        883.43        26.16 o                         
   2   8   8         77.96         86.86         5.16 o                         
   3   8   8          0.52          2.52         2.94 o                         
   4   8   8        403.59        396.43        13.83 o                         
   5   8   8         24.44         19.15         6.95 o                         
   6   8   8         13.21         23.42         9.12 o                         
   7   8   8         14.13          3.14         8.92 o                         
   8   8   8         23.09         40.27        13.29 o                         
   9   8   8          4.25         10.60        13.23 o                         
  -9   9   8          0.53          0.00        11.76 o                         
  -8   9   8         41.26         47.57        13.97 o                         
  -7   9   8         26.17         25.50        12.27 o                         
  -6   9   8          0.85          8.13        10.28 o                         
  -5   9   8        104.72         86.29        11.19 o                         
  -4   9   8         33.40         32.81         5.17 o                         
  -3   9   8          1.04          8.70         4.00 o                         
  -2   9   8          2.24          3.32         3.63 o                         
  -1   9   8         19.72         26.85         2.53 o                         
   0   9   8         26.64         27.11         2.44 o                         
   1   9   8       1118.11       1073.51        26.74 o                         
   2   9   8        347.42        357.26        12.99 o                         
   3   9   8          2.88          9.41         4.31 o                         
   4   9   8         37.31         34.29         6.63 o                         
   5   9   8          0.03         10.96         6.30 o                         
   6   9   8        114.82        122.09        13.56 o                         
   7   9   8          5.99          0.00         9.99 o                         
   8   9   8         13.69          3.19        11.76 o                         
   9   9   8          1.91          1.96        12.92 o                         
  -9  10   8          4.75          0.00        15.60 o                         
  -8  10   8         10.00         27.04        13.25 o                         
  -7  10   8         26.99         24.40        12.06 o                         
  -6  10   8         53.33         47.52        13.62 o                         
  -5  10   8        218.01        213.96        23.35 o                         
  -4  10   8         50.23         44.09         8.91 o                         
  -3  10   8        513.47        562.80        24.58 o                         
  -2  10   8        438.44        435.56        21.11 o                         
  -1  10   8          0.58          1.77         4.81 o                         
   0  10   8        117.31         83.43         7.09 o                         
   1  10   8        466.49        440.21        19.89 o                         
   2  10   8        377.97        370.45        20.65 o                         
   3  10   8          1.01         15.78         7.20 o                         
   4  10   8         19.47         21.67         8.45 o                         
   5  10   8          6.14         11.86         7.71 o                         
   6  10   8          5.71         16.01         9.59 o                         
   7  10   8          5.87          7.40        11.00 o                         
   8  10   8          1.88          7.46        12.27 o                         
  -8  11   8         45.10         39.96        15.84 o                         
  -7  11   8          0.00          2.82        11.40 o                         
  -6  11   8          0.34          7.88        11.08 o                         
  -5  11   8        111.43        138.48        25.18 o                         
  -4  11   8          2.34          1.77         7.62 o                         
  -3  11   8          3.89          0.00         5.80 o                         
  -2  11   8        282.82        282.18        15.45 o                         
  -1  11   8        198.93        157.47        12.23 o                         
   0  11   8          0.70          0.00         4.78 o                         
   1  11   8        311.07        312.75        18.53 o                         
   2  11   8        449.97        524.01        37.59 o                         
   3  11   8         56.74         63.64         9.40 o                         
   4  11   8          7.45         12.06         7.78 o                         
   5  11   8         54.83         66.01        11.38 o                         
   6  11   8         15.34         19.92        12.00 o                         
   7  11   8          1.14          1.85        12.00 o                         
   8  11   8          0.49          9.85        12.95 o                         
  -8  12   8          0.98         18.44        17.73 o                         
  -7  12   8          3.71          0.00        12.06 o                         
  -6  12   8          0.12          0.00        10.88 o                         
  -5  12   8         25.98         39.55        13.43 o                         
  -4  12   8          0.24          0.00         8.79 o                         
  -3  12   8          6.09          2.17         6.61 o                         
  -2  12   8        125.45        133.32        12.23 o                         
  -1  12   8         11.81          6.04         6.82 o                         
   0  12   8          1.62          5.29         6.12 o                         
   1  12   8        151.30        123.84        14.52 o                         
   2  12   8        357.29        348.49        20.31 o                         
   3  12   8        273.51        322.50        20.71 o                         
   4  12   8        187.64        308.75        19.95 o                         
   5  12   8         98.82        114.85        16.66 o                         
   6  12   8         29.00         12.86        12.78 o                         
   7  12   8          0.49          7.01        12.72 o                         
  -7  13   8          2.89         28.37        18.44 o                         
  -6  13   8         31.20         23.50        14.18 o                         
  -5  13   8          0.01          0.00        10.39 o                         
  -4  13   8          4.91         15.60        17.73 o                         
  -3  13   8          9.82         39.72        18.44 o                         
  -2  13   8         10.63          8.78         9.69 o                         
  -1  13   8         52.36         60.99         9.24 o                         
   0  13   8          0.19          5.79         7.04 o                         
   1  13   8        199.49        231.35        35.11 o                         
   2  13   8         55.68         81.19        13.28 o                         
   3  13   8          0.40          0.71        10.03 o                         
   4  13   8          1.84          0.00        10.05 o                         
   5  13   8          0.01          0.00        11.50 o                         
   6  13   8          1.00          6.24        12.51 o                         
   7  13   8          9.87          0.00        17.02 o                         
  -5  14   8          4.81          4.96        20.57 o                         
  -4  14   8         24.88         18.44        20.57 o                         
  -3  14   8          0.39         18.44        17.73 o                         
  -2  14   8         10.48         10.74        10.50 o                         
  -1  14   8          0.00          0.45         7.55 o                         
   0  14   8         12.84         20.97        10.27 o                         
   1  14   8          0.34          0.71         9.27 o                         
   2  14   8         25.01         23.05        15.96 o                         
   3  14   8          0.01          0.00        14.18 o                         
   4  14   8          2.59          0.00        16.31 o                         
   5  14   8          0.10          0.00        19.15 o                         
   6  14   8          4.63         12.06        19.86 o                         
  -5  15   8         28.56         24.82        24.11 o                         
  -4  15   8         22.80         24.11        21.99 o                         
  -3  15   8          4.83          0.71        17.02 o                         
  -2  15   8         11.95         19.15        17.73 o                         
  -1  15   8          0.47          1.87        10.05 o                         
   0  15   8          0.27          3.55        14.89 o                         
   1  15   8         13.90         14.89        17.73 o                         
   2  15   8          0.06          0.71        14.89 o                         
   3  15   8          0.58          0.00        16.31 o                         
   4  15   8          0.08          0.00        17.02 o                         
  -4  16   8          0.38          0.00        19.15 o                         
  -3  16   8          1.83          0.71        19.15 o                         
  -2  16   8          0.41          0.00        17.73 o                         
   0  16   8         12.83         26.95        18.44 o                         
   1  16   8          0.38          0.00        16.31 o                         
   2  16   8          1.24         19.86        20.57 o                         
   3  16   8          3.25          9.93        19.15 o                         
   0  17   8          1.78          0.00        17.02 o                         
   1  17   8          0.60         21.28        19.15 o                         
 -11   0   9         13.37         24.82        19.86 o                         
  -9   0   9          2.29          6.83         8.28 o                         
  -7   0   9        103.88         89.24         9.93 o                         
  -5   0   9        285.79        272.22        13.00 o                         
  -3   0   9        354.57        393.94        12.88 o                         
  -1   0   9      10200.00       9370.00       343.08 o                         
   1   0   9       1531.20       1644.14       101.34 o                         
   3   0   9       3994.05       3633.50        93.85 o                         
   5   0   9          7.45         50.74         7.26 o                         
   7   0   9        626.57        746.11        58.87 o                         
   9   0   9         14.31         17.73        16.31 o                         
 -11   1   9          0.55          9.00        11.76 o                         
 -10   1   9          1.44          3.81        10.27 o                         
  -9   1   9         75.73         87.17         9.99 o                         
  -8   1   9         15.11          2.80         5.25 o                         
  -7   1   9        104.18        115.27         9.03 o                         
  -6   1   9        257.75        248.51         9.79 o                         
  -5   1   9         19.33         13.91         3.86 o                         
  -4   1   9        376.07        360.49        13.45 o                         
  -3   1   9       1144.66       1061.64        21.57 o                         
  -2   1   9       6984.13       6522.51       122.47 o                         
  -1   1   9        217.30        248.54        17.12 o                         
   0   1   9       1205.09       1278.06        93.90 o                         
   1   1   9       1378.58       1749.53        60.05 o                         
   2   1   9         63.64         98.98         4.80 o                         
   3   1   9         87.50        106.49         3.99 o                         
   4   1   9       1112.23       1176.28        35.16 o                         
   5   1   9         22.74         22.56         3.76 o                         
   6   1   9        224.88        216.53         9.99 o                         
   7   1   9        486.53        518.73        25.66 o                         
   8   1   9          0.39          5.67         9.03 o                         
   9   1   9         50.89         63.24        17.73 o                         
  10   1   9          0.03         11.79        13.12 o                         
 -11   2   9         12.31          1.67        12.72 o                         
 -10   2   9          2.31          7.56         7.95 o                         
  -9   2   9          0.28          1.49         7.47 o                         
  -8   2   9        200.58        200.23        11.74 o                         
  -7   2   9        420.08        450.02        16.44 o                         
  -6   2   9          3.10          3.42         3.55 o                         
  -5   2   9        189.98        187.95         7.78 o                         
  -4   2   9       1038.77       1079.62        29.88 o                         
  -3   2   9        190.62        201.12         7.88 o                         
  -2   2   9        397.93        405.36        11.49 o                         
  -1   2   9       2665.42       2715.48        85.14 o                         
   0   2   9         11.33          8.55         9.12 o                         
   1   2   9        933.58        904.99        19.10 o                         
   2   2   9        147.69        134.08         6.94 o                         
   3   2   9       6026.04       6347.48       131.40 o                         
   4   2   9         66.78         57.98         3.70 o                         
   5   2   9         98.10        103.04         7.96 o                         
   6   2   9        202.20        205.75        10.08 o                         
   7   2   9          0.07          6.84         7.18 o                         
   8   2   9         13.46         24.96        10.27 o                         
   9   2   9          1.14          0.00         9.99 o                         
  10   2   9         47.46         72.94        14.79 o                         
 -10   3   9         10.06          9.10         9.62 o                         
  -9   3   9          8.91          3.47         8.13 o                         
  -8   3   9         18.78         38.57         8.94 o                         
  -7   3   9          8.65         15.60         6.53 o                         
  -6   3   9        769.88        785.27        22.60 o                         
  -5   3   9        493.52        468.19        14.96 o                         
  -4   3   9        128.29        133.27         5.37 o                         
  -3   3   9         85.84         78.14         3.83 o                         
  -2   3   9        321.02        260.37        11.78 o                         
  -1   3   9        273.78        284.76         6.85 o                         
   0   3   9        852.41        924.66        12.30 o                         
   1   3   9       1095.64       1040.50        18.86 o                         
   2   3   9        309.00        228.56         5.61 o                         
   3   3   9        164.70        133.23         6.08 o                         
   4   3   9         56.62         69.66         3.46 o                         
   5   3   9         18.66         23.40         4.43 o                         
   6   3   9         18.93         20.34         5.45 o                         
   7   3   9         81.50         66.96         9.40 o                         
   8   3   9        145.46        138.72        15.02 o                         
   9   3   9          4.59          4.84        10.27 o                         
  10   3   9          2.09          0.00        15.60 o                         
 -10   4   9          0.90          3.30        11.40 o                         
  -9   4   9         16.38          5.26         8.28 o                         
  -8   4   9         18.67         15.24         8.11 o                         
  -7   4   9        146.55        165.54        13.08 o                         
  -6   4   9        114.71        123.94         8.99 o                         
  -5   4   9         43.76         38.06         4.21 o                         
  -4   4   9         11.14         12.21         3.08 o                         
  -3   4   9          7.94          8.35         3.21 o                         
  -2   4   9        275.53        260.18         5.38 o                         
  -1   4   9       4281.60       4470.16        96.56 o                         
   0   4   9       1558.56       1675.63        34.44 o                         
   1   4   9        692.98        697.94        23.55 o                         
   2   4   9         84.17         88.85         4.48 o                         
   3   4   9         12.78         16.23         2.64 o                         
   4   4   9        207.41        201.99         7.07 o                         
   5   4   9        201.64        218.29        11.30 o                         
   6   4   9         22.04         20.50         5.51 o                         
   7   4   9         27.07         55.43         9.39 o                         
   8   4   9          3.88          0.88         7.20 o                         
   9   4   9         68.10        121.28        22.70 o                         
  10   4   9          0.48          0.00        16.31 o                         
 -10   5   9         33.84         17.20        13.83 o                         
  -9   5   9          0.35         14.83        13.12 o                         
  -8   5   9         82.15         60.85        12.67 o                         
  -7   5   9        346.03        360.25        37.47 o                         
  -6   5   9         23.22         19.35         4.80 o                         
  -5   5   9         12.98         14.47         3.96 o                         
  -4   5   9         24.24         23.89         4.05 o                         
  -3   5   9        137.14        156.82         7.06 o                         
  -2   5   9       1708.02       1526.09        57.05 o                         
  -1   5   9        195.41        220.78        11.55 o                         
   0   5   9        544.46        411.34        21.94 o                         
   1   5   9        343.36        338.60         7.04 o                         
   2   5   9          1.91          1.92         1.59 o                         
   3   5   9          6.28          4.44         2.26 o                         
   4   5   9        857.75        743.18        21.55 o                         
   5   5   9         25.28         25.17         4.54 o                         
   6   5   9        302.52        332.63        14.54 o                         
   7   5   9         91.80         83.90        12.22 o                         
   8   5   9        112.83        101.42        15.05 o                         
   9   5   9          0.33         20.57        16.31 o                         
  10   5   9          8.73         17.73        18.44 o                         
 -10   6   9         24.72         24.37        13.62 o                         
  -9   6   9         11.97         12.77        10.90 o                         
  -8   6   9         52.70         48.83        17.02 o                         
  -7   6   9          0.25          0.00         7.79 o                         
  -6   6   9          0.24          9.02         5.11 o                         
  -5   6   9          3.76         11.59         4.07 o                         
  -4   6   9        110.80        107.02         5.35 o                         
  -3   6   9         22.64         25.60         5.19 o                         
  -2   6   9        440.62        419.42        15.86 o                         
  -1   6   9       4478.34       4612.25       132.66 o                         
   0   6   9         95.26         82.16         4.53 o                         
   1   6   9        218.47        182.58         4.69 o                         
   2   6   9        161.46        149.46         4.42 o                         
   3   6   9          4.30         12.84         2.96 o                         
   4   6   9          0.01          7.32         3.36 o                         
   5   6   9          0.78         26.76         4.61 o                         
   6   6   9        120.67        150.06        17.42 o                         
   7   6   9          2.58         18.64         8.91 o                         
   8   6   9        155.23        182.95        19.48 o                         
   9   6   9        110.24        172.27        20.56 o                         
  10   6   9          1.47          2.84        17.02 o                         
 -10   7   9          0.16          7.94        11.80 o                         
  -9   7   9          3.53          2.71        10.90 o                         
  -8   7   9         10.75         11.83        12.77 o                         
  -7   7   9          0.07          0.00         9.18 o                         
  -6   7   9        405.70        395.39        16.88 o                         
  -5   7   9         49.16         57.54         5.46 o                         
  -4   7   9        680.54        662.04        16.85 o                         
  -3   7   9        324.65        324.85        10.00 o                         
  -2   7   9       1150.83       1085.74        35.33 o                         
  -1   7   9        445.07        425.05        12.24 o                         
   0   7   9         31.20         40.05         3.43 o                         
   1   7   9          0.40          2.82         2.23 o                         
   2   7   9         66.32         75.70         2.94 o                         
   3   7   9        269.79        277.48         9.10 o                         
   4   7   9         43.31         46.09         4.47 o                         
   5   7   9        226.44        238.95        11.96 o                         
   6   7   9        188.78        149.37        11.93 o                         
   7   7   9          0.36         13.32         9.34 o                         
   8   7   9         95.62        109.47        23.40 o                         
   9   7   9          6.39         23.61        13.51 o                         
  -9   8   9          3.37         16.15        12.28 o                         
  -8   8   9         12.54         15.43        11.28 o                         
  -7   8   9         42.89          7.51        10.73 o                         
  -6   8   9         87.86         99.75        12.70 o                         
  -5   8   9        461.88        479.31        16.07 o                         
  -4   8   9        292.60        272.35         9.36 o                         
  -3   8   9        347.78        340.97         9.56 o                         
  -2   8   9         83.19         88.26         4.84 o                         
  -1   8   9         20.80         19.76         3.59 o                         
   0   8   9        278.55        239.01         7.96 o                         
   1   8   9         42.79         49.29         3.68 o                         
   2   8   9        737.84        749.09        20.30 o                         
   3   8   9        482.32        492.58        14.43 o                         
   4   8   9        124.83        146.26         7.06 o                         
   5   8   9         36.24         25.06         5.46 o                         
   6   8   9         23.50         33.59         9.70 o                         
   7   8   9         14.46         32.01        10.34 o                         
   8   8   9          0.00          0.74        11.00 o                         
   9   8   9         28.82         28.55        13.93 o                         
  -9   9   9          9.25         18.36        19.50 o                         
  -8   9   9          1.78          0.00         9.97 o                         
  -7   9   9          2.59          0.00         9.84 o                         
  -6   9   9        112.31        113.63        16.02 o                         
  -5   9   9        287.41        262.91        13.01 o                         
  -4   9   9         44.84         24.79         8.19 o                         
  -3   9   9        313.59        291.77        11.56 o                         
  -2   9   9         18.80         16.51         4.74 o                         
  -1   9   9         27.23         22.68         2.98 o                         
   0   9   9          5.55          7.54         2.43 o                         
   1   9   9        277.41        273.60         8.82 o                         
   2   9   9         12.20         15.36         3.91 o                         
   3   9   9        878.26        854.33        33.19 o                         
   4   9   9          0.98          4.05         5.34 o                         
   5   9   9         37.64         37.34         7.28 o                         
   6   9   9         11.59          1.24         8.13 o                         
   7   9   9          0.76          0.00         9.69 o                         
   8   9   9          3.52          0.00        10.90 o                         
   9   9   9          0.00          3.17        13.73 o                         
  -9  10   9         16.03          5.67        17.73 o                         
  -8  10   9         56.85         61.91        14.82 o                         
  -7  10   9          9.89          6.63        11.24 o                         
  -6  10   9          1.02          0.00        10.05 o                         
  -5  10   9         11.59          3.93         8.65 o                         
  -4  10   9        133.41        145.81        11.31 o                         
  -3  10   9        711.32        741.66        32.36 o                         
  -2  10   9         10.87         24.61         7.47 o                         
  -1  10   9         27.04         22.03         6.34 o                         
   0  10   9         73.55         86.57         9.29 o                         
   1  10   9         91.99         74.75         8.31 o                         
   2  10   9         20.21         23.91         7.35 o                         
   3  10   9        263.05        289.48        18.10 o                         
   4  10   9         31.68         18.93         8.12 o                         
   5  10   9          3.86          0.65         7.46 o                         
   6  10   9          0.69          0.00         7.79 o                         
   7  10   9          6.22          4.93        11.24 o                         
   8  10   9         17.93         10.99        13.04 o                         
  -8  11   9          2.68         11.86        14.18 o                         
  -7  11   9          2.90          0.00        10.21 o                         
  -6  11   9         10.99         20.00        14.18 o                         
  -5  11   9         41.46         45.77        12.58 o                         
  -4  11   9         74.90         62.54         8.43 o                         
  -3  11   9         65.50         50.25        15.15 o                         
  -2  11   9        296.79        352.45        18.36 o                         
  -1  11   9        204.83        215.76        16.08 o                         
   0  11   9        165.23        190.90        16.69 o                         
   1  11   9          0.06          2.67         5.38 o                         
   2  11   9         38.79         78.89        15.34 o                         
   3  11   9          1.32         13.72         7.20 o                         
   4  11   9         30.56         16.10         8.17 o                         
   5  11   9          0.03         13.20         8.73 o                         
   6  11   9         10.43          5.45        11.00 o                         
   7  11   9         12.31          9.71        12.92 o                         
   8  11   9          8.06          4.96        19.15 o                         
  -8  12   9          0.61          8.51        17.02 o                         
  -7  12   9         32.93         41.48        15.09 o                         
  -6  12   9          0.69          6.53        11.91 o                         
  -5  12   9         69.63         84.97        15.33 o                         
  -4  12   9          0.04          3.43        10.20 o                         
  -3  12   9          0.90          0.00         8.51 o                         
  -2  12   9          0.01          6.01         7.30 o                         
  -1  12   9         78.97         71.51         8.97 o                         
   0  12   9         52.37         71.26         8.38 o                         
   1  12   9         21.14         17.56         9.19 o                         
   2  12   9          0.87         19.39         8.11 o                         
   3  12   9        151.80        176.85        14.77 o                         
   4  12   9        102.23        134.06        13.35 o                         
   5  12   9         81.79         99.84        16.02 o                         
   6  12   9         26.80         36.38        35.46 o                         
   7  12   9          0.67          0.00        12.00 o                         
  -7  13   9         10.55         19.15        17.73 o                         
  -6  13   9         26.11         20.75        14.13 o                         
  -5  13   9         32.29         24.82        13.11 o                         
  -4  13   9          9.61          0.00        17.02 o                         
  -3  13   9         14.65          0.00        14.89 o                         
  -2  13   9          1.13          3.73         9.49 o                         
  -1  13   9          5.00          6.37         7.37 o                         
   0  13   9          2.31          5.76         7.18 o                         
   1  13   9         74.36         78.78        13.51 o                         
   2  13   9          0.18          6.05         9.49 o                         
   3  13   9          0.24          1.45         9.99 o                         
   4  13   9          4.43         14.63        15.25 o                         
   5  13   9         80.61         71.78        24.11 o                         
   6  13   9         34.41         44.00        15.45 o                         
   7  13   9         33.16         28.37        22.70 o                         
  -5  14   9         42.02         48.94        24.11 o                         
  -4  14   9          0.24          4.26        19.15 o                         
  -3  14   9         15.96         25.53        18.44 o                         
  -2  14   9         34.17         37.50        11.91 o                         
  -1  14   9         22.84         22.92         8.62 o                         
   0  14   9         11.23          0.00         9.19 o                         
   1  14   9         17.47         28.72        11.53 o                         
   2  14   9         20.54          8.44        10.50 o                         
   3  14   9         13.01          9.93        18.44 o                         
   4  14   9         22.87         35.46        20.57 o                         
   5  14   9          0.94         12.45        13.29 o                         
   6  14   9          0.23          0.00        19.15 o                         
  -5  15   9          2.73         17.73        22.70 o                         
  -4  15   9          4.07          4.96        19.86 o                         
  -3  15   9         10.84         43.26        20.57 o                         
  -2  15   9          0.36          2.84        16.31 o                         
  -1  15   9          6.05          3.55        14.89 o                         
   0  15   9          6.42          2.84        15.60 o                         
   1  15   9          1.09          0.00        14.89 o                         
   2  15   9          3.00          0.71        15.60 o                         
   3  15   9          4.01          0.00        16.31 o                         
   4  15   9          0.00          0.00        18.44 o                         
  -4  16   9          0.07         24.82        23.40 o                         
  -3  16   9          1.95          0.71        19.86 o                         
  -2  16   9          1.41          6.38        17.73 o                         
  -1  16   9          4.47          0.00        14.89 o                         
   0  16   9          1.08          0.00        16.31 o                         
   1  16   9          5.22          0.00        15.60 o                         
   2  16   9          1.60          4.96        17.73 o                         
   3  16   9          0.73          0.00        17.73 o                         
   0  17   9          2.93          0.00        18.44 o                         
   1  17   9         52.44         60.99        22.70 o                         
 -10   0  10          0.01          4.26        15.60 o                         
  -8   0  10        347.70        327.27        21.79 o                         
  -6   0  10        151.41        189.67        19.82 o                         
  -4   0  10       1998.12       1933.37        55.13 o                         
  -2   0  10       2808.87       2701.23        90.38 o                         
   0   0  10        317.06        231.89        18.93 o                         
   2   0  10        746.75        856.09        46.37 o                         
   4   0  10        373.41        423.58        12.93 o                         
   6   0  10        415.26        446.58        28.07 o                         
   8   0  10         19.39         63.12        16.31 o                         
  10   0  10          6.15          1.42        18.44 o                         
 -10   1  10         61.09         62.69        14.54 o                         
  -9   1  10          1.48          2.22         6.32 o                         
  -8   1  10          7.72          7.19         5.38 o                         
  -7   1  10        448.68        452.63        18.06 o                         
  -6   1  10         10.44         13.91         4.02 o                         
  -5   1  10         53.72         52.85         5.37 o                         
  -4   1  10        676.11        721.34        18.37 o                         
  -3   1  10         24.77         46.86         2.90 o                         
  -2   1  10         26.67         27.08         2.15 o                         
  -1   1  10       1032.79       1026.89        48.51 o                         
   0   1  10         61.17         62.71         8.31 o                         
   1   1  10       1323.78       1330.29        54.31 o                         
   2   1  10       1699.66       1858.00        47.50 o                         
   3   1  10        156.34        175.09         8.47 o                         
   4   1  10         51.94         62.03         4.02 o                         
   5   1  10       1128.74       1031.49        29.04 o                         
   6   1  10         79.62         82.56         7.43 o                         
   7   1  10        232.06        289.67        38.30 o                         
   8   1  10          8.79         16.75        12.77 o                         
   9   1  10          0.23          3.90        11.03 o                         
  10   1  10          0.78         10.89        12.51 o                         
 -10   2  10         18.24         37.33         9.34 o                         
  -9   2  10        113.54        136.14        12.00 o                         
  -8   2  10        181.10        219.09        11.75 o                         
  -7   2  10        427.15        463.47        17.44 o                         
  -6   2  10         52.47         74.02         8.99 o                         
  -5   2  10          5.29         12.17         3.96 o                         
  -4   2  10         78.62         66.13         4.61 o                         
  -3   2  10        958.99        892.51        22.54 o                         
  -2   2  10        531.86        644.64        19.16 o                         
  -1   2  10       3257.23       3469.64        99.13 o                         
   0   2  10       1491.41       1724.30        81.31 o                         
   1   2  10        503.14        450.08        25.57 o                         
   2   2  10         40.41         38.31         2.76 o                         
   3   2  10       1381.57       1573.23        41.80 o                         
   4   2  10        754.28        717.05        15.91 o                         
   5   2  10        182.31        149.79         6.92 o                         
   6   2  10          2.80         11.03         5.11 o                         
   7   2  10         83.31         78.40         9.69 o                         
   8   2  10        267.77        318.83        23.82 o                         
   9   2  10          3.64          1.73        10.27 o                         
  10   2  10          8.13          7.14        12.00 o                         
 -10   3  10          0.59          4.18         7.52 o                         
  -9   3  10          7.26          1.67         8.28 o                         
  -8   3  10         23.98         17.39         7.34 o                         
  -7   3  10        109.10        136.11         9.93 o                         
  -6   3  10          0.91          3.48         4.51 o                         
  -5   3  10         27.04         30.64         5.40 o                         
  -4   3  10        581.33        549.32        16.33 o                         
  -3   3  10        444.54        446.91        14.29 o                         
  -2   3  10          9.47         13.60         3.61 o                         
  -1   3  10       2039.15       2482.45       101.47 o                         
   0   3  10       2498.98       2894.90        70.79 o                         
   1   3  10         21.00         25.95         5.50 o                         
   2   3  10       1399.50       1564.92        32.72 o                         
   3   3  10         57.59         60.46         2.52 o                         
   4   3  10         43.31         41.39         4.00 o                         
   5   3  10        307.53        318.91        12.37 o                         
   6   3  10        228.95        265.10        13.99 o                         
   7   3  10        204.76        201.78        14.83 o                         
   8   3  10        181.81        168.60        16.79 o                         
   9   3  10        124.72        137.18        17.53 o                         
  10   3  10         21.93         14.89        19.15 o                         
 -10   4  10          3.75          0.00        10.73 o                         
  -9   4  10          0.05          0.72         7.91 o                         
  -8   4  10        156.24        126.23        13.38 o                         
  -7   4  10         28.35         34.68         7.07 o                         
  -6   4  10         62.72         72.32         6.81 o                         
  -5   4  10         79.12         95.41         5.91 o                         
  -4   4  10        694.78        709.18        19.08 o                         
  -3   4  10         45.03         56.62         4.00 o                         
  -2   4  10       3525.14       3626.22        74.82 o                         
  -1   4  10       1946.09       2125.53        73.67 o                         
   0   4  10         80.83         59.97        13.01 o                         
   1   4  10        596.54        659.80        15.38 o                         
   2   4  10       1235.40       1357.04        26.96 o                         
   3   4  10        206.36        182.67         5.97 o                         
   4   4  10        472.10        418.25        12.12 o                         
   5   4  10        453.62        427.13        16.85 o                         
   6   4  10         17.44         20.88         5.74 o                         
   7   4  10         77.27         87.56        13.12 o                         
   8   4  10         17.19         29.56         8.73 o                         
   9   4  10          0.03          0.00        13.48 o                         
  10   4  10          1.04          0.00        15.60 o                         
 -10   5  10         39.68         46.34        14.95 o                         
  -9   5  10          0.09          1.52        10.70 o                         
  -8   5  10          8.83          6.47         7.87 o                         
  -7   5  10         64.00         74.28         8.47 o                         
  -6   5  10        257.59        249.36        12.82 o                         
  -5   5  10         14.22         22.43         4.39 o                         
  -4   5  10        117.63        142.72         7.08 o                         
  -3   5  10        751.90        735.91        16.25 o                         
  -2   5  10         10.18          3.70         3.26 o                         
  -1   5  10          1.51          9.35         2.93 o                         
   0   5  10         16.67         23.49         3.33 o                         
   1   5  10         54.15         87.28         6.16 o                         
   2   5  10       1310.46       1322.38        31.59 o                         
   3   5  10         75.55         72.71         4.58 o                         
   4   5  10         76.07         92.67         5.23 o                         
   5   5  10         84.92         74.55         5.86 o                         
   6   5  10         57.57         61.55         6.96 o                         
   7   5  10         19.62         18.44         9.53 o                         
   8   5  10         18.01         15.23        15.25 o                         
   9   5  10          0.04          9.93        14.89 o                         
  10   5  10          0.43          0.00        17.02 o                         
 -10   6  10          0.31          1.55        11.76 o                         
  -9   6  10          4.68         14.62        11.78 o                         
  -8   6  10         14.29         14.18        14.18 o                         
  -7   6  10         10.79          7.61         7.85 o                         
  -6   6  10        668.16        689.28        26.61 o                         
  -5   6  10       1071.77       1093.28        36.83 o                         
  -4   6  10         61.63         69.85         5.35 o                         
  -3   6  10        180.43        152.11         7.60 o                         
  -2   6  10         33.46         46.00         5.69 o                         
  -1   6  10         49.01         46.53         4.83 o                         
   0   6  10       1577.82       1526.59        44.01 o                         
   1   6  10        269.91        240.58         9.32 o                         
   2   6  10          0.47          1.84         1.57 o                         
   3   6  10          7.99          9.71         2.66 o                         
   4   6  10       1780.68       1777.61        41.35 o                         
   5   6  10         14.07         17.24         5.17 o                         
   6   6  10         48.78         45.92         7.49 o                         
   7   6  10         51.80         37.48        10.03 o                         
   8   6  10         17.29         47.16        13.04 o                         
   9   6  10          0.45         27.66        18.44 o                         
  10   6  10          8.93          7.09        17.73 o                         
 -10   7  10         25.73         32.62        19.15 o                         
  -9   7  10          7.79         17.68        21.63 o                         
  -8   7  10         22.29         16.96        17.73 o                         
  -7   7  10          0.14          0.00         9.54 o                         
  -6   7  10         62.40         75.44         8.11 o                         
  -5   7  10          2.31         21.51         6.27 o                         
  -4   7  10          0.45          7.76         3.58 o                         
  -3   7  10        158.03        177.20         8.58 o                         
  -2   7  10         59.55         73.67         5.54 o                         
  -1   7  10        548.83        499.50        14.82 o                         
   0   7  10         49.16         47.66         3.32 o                         
   1   7  10       1957.05       1987.23        50.61 o                         
   2   7  10         12.00         16.56         2.43 o                         
   3   7  10        291.92        293.50         8.40 o                         
   4   7  10         21.17         22.14         4.22 o                         
   5   7  10          3.09          6.89         5.26 o                         
   6   7  10         68.96         81.22         9.73 o                         
   7   7  10          9.69         12.90         9.41 o                         
   8   7  10         13.48         25.89        28.37 o                         
   9   7  10         41.12         49.47        24.11 o                         
  -9   8  10         35.56         56.38        14.82 o                         
  -8   8  10          6.68          3.63        10.27 o                         
  -7   8  10          2.75          1.13         9.44 o                         
  -6   8  10         51.01         62.43        11.36 o                         
  -5   8  10        355.42        320.79        14.65 o                         
  -4   8  10        424.21        397.82        11.28 o                         
  -3   8  10          5.90         11.68         3.15 o                         
  -2   8  10        213.71        245.48         8.47 o                         
  -1   8  10        176.63        182.52         6.27 o                         
   0   8  10        382.65        397.49        12.10 o                         
   1   8  10        900.69        816.52        24.58 o                         
   2   8  10         53.09         49.25         3.68 o                         
   3   8  10        756.51        779.79        21.76 o                         
   4   8  10         35.88         37.00         4.74 o                         
   5   8  10         29.09         22.32         7.27 o                         
   6   8  10          0.02          8.84         8.15 o                         
   7   8  10          7.87          6.91         8.58 o                         
   8   8  10         70.09         67.62        26.95 o                         
   9   8  10         15.34         31.92        13.62 o                         
  -9   9  10         27.52         40.43        19.15 o                         
  -8   9  10          0.02          9.42        11.28 o                         
  -7   9  10         39.97         44.95        16.31 o                         
  -6   9  10         14.42          6.32        11.24 o                         
  -5   9  10         25.99         30.85         7.48 o                         
  -4   9  10         31.36         20.97         6.18 o                         
  -3   9  10         51.63         63.81         8.86 o                         
  -2   9  10        260.42        267.62        10.47 o                         
  -1   9  10        662.45        617.12        18.25 o                         
   0   9  10        209.50        212.29         8.93 o                         
   1   9  10          2.09          7.53         2.91 o                         
   2   9  10        385.56        352.15        14.13 o                         
   3   9  10        192.50        237.12        12.65 o                         
   4   9  10         55.99         61.32         7.37 o                         
   5   9  10         88.42        107.16        11.70 o                         
   6   9  10         12.36          8.70         9.57 o                         
   7   9  10          7.34          8.42        11.91 o                         
   8   9  10         30.25         37.37        14.79 o                         
   9   9  10         10.25          3.74        13.73 o                         
  -8  10  10         41.92         56.75        15.16 o                         
  -7  10  10         10.13          2.32        10.50 o                         
  -6  10  10          0.82          9.42        11.59 o                         
  -5  10  10        335.28        386.14        27.87 o                         
  -4  10  10        113.93        127.12        10.28 o                         
  -3  10  10         66.18         61.42         8.35 o                         
  -2  10  10       1033.74       1040.25        37.44 o                         
  -1  10  10         67.13         55.64         6.92 o                         
   0  10  10        461.28        397.66        15.24 o                         
   1  10  10        126.88        131.12        10.05 o                         
   2  10  10        123.61        127.40        11.42 o                         
   3  10  10         56.72         70.90         9.40 o                         
   4  10  10         27.58         16.49         8.17 o                         
   5  10  10          2.62          0.23         7.48 o                         
   6  10  10          5.56         13.80         9.26 o                         
   7  10  10          5.03          3.89        11.40 o                         
   8  10  10          0.04          3.84        12.60 o                         
  -8  11  10          2.36          5.67        17.02 o                         
  -7  11  10          0.00          6.89        12.27 o                         
  -6  11  10         56.51         75.87        15.16 o                         
  -5  11  10         27.27         19.55        11.92 o                         
  -4  11  10          9.59         11.58         7.62 o                         
  -3  11  10        251.54        231.11        18.94 o                         
  -2  11  10         12.12         11.39         6.31 o                         
  -1  11  10        313.89        283.47        19.37 o                         
   0  11  10         59.86         60.48         7.71 o                         
   1  11  10        118.58        131.84        10.49 o                         
   2  11  10          6.14          6.71         7.18 o                         
   3  11  10          0.78          9.58         7.35 o                         
   4  11  10         13.29         31.72        15.43 o                         
   5  11  10         46.02         63.92        11.19 o                         
   6  11  10          6.08         11.98        13.12 o                         
   7  11  10         11.84         10.72        12.72 o                         
   8  11  10          7.53          0.00        18.44 o                         
  -7  12  10          1.70         13.61        13.51 o                         
  -6  12  10          6.93          8.09        11.49 o                         
  -5  12  10          0.54          1.22        10.21 o                         
  -4  12  10        102.43         96.18        15.00 o                         
  -3  12  10          2.07          1.84         9.03 o                         
  -2  12  10          0.36          1.74         7.04 o                         
  -1  12  10          7.72         11.12         6.19 o                         
   0  12  10          0.08          6.38         5.88 o                         
   1  12  10         88.21         91.43        13.01 o                         
   2  12  10         68.44         95.98        13.93 o                         
   3  12  10         14.95         36.30        13.40 o                         
   4  12  10          8.41         27.71         9.86 o                         
   5  12  10         34.34         38.85        13.51 o                         
   6  12  10          0.08         10.64        12.54 o                         
   7  12  10          0.06          7.84        13.01 o                         
  -7  13  10         14.52         13.48        19.15 o                         
  -6  13  10        106.32        136.45        19.89 o                         
  -5  13  10          0.42          1.22        11.92 o                         
  -4  13  10          8.26          0.71        17.73 o                         
  -3  13  10         26.52         31.48        11.24 o                         
  -2  13  10          0.04         14.34        10.05 o                         
  -1  13  10          0.22          4.08         7.04 o                         
   0  13  10         18.16          2.27         8.68 o                         
   1  13  10          8.58         21.16        10.77 o                         
   2  13  10         61.13         33.00        12.28 o                         
   3  13  10         11.73         10.60        10.20 o                         
   4  13  10         29.60         19.45        22.70 o                         
   5  13  10          1.57          0.00        11.78 o                         
   6  13  10         26.60         12.73        13.73 o                         
  -5  14  10          2.58          0.00        19.86 o                         
  -4  14  10          7.10         12.06        19.86 o                         
  -3  14  10         11.79          4.26        18.44 o                         
  -2  14  10          2.38          8.08        10.20 o                         
  -1  14  10         49.30         77.73        10.58 o                         
   0  14  10          2.39         11.99        11.70 o                         
   1  14  10         31.91         36.17        17.73 o                         
   2  14  10         12.60         21.28        17.02 o                         
   3  14  10          9.49         19.15        19.15 o                         
   4  14  10          6.18         14.18        19.15 o                         
   5  14  10          5.42         16.24        14.23 o                         
   6  14  10          2.39          0.00        19.15 o                         
  -4  15  10         33.39         32.62        21.99 o                         
  -3  15  10          5.96          0.71        17.73 o                         
  -2  15  10          1.62          0.00        14.89 o                         
  -1  15  10          1.18          0.00        13.48 o                         
   0  15  10         30.43         41.14        17.73 o                         
   1  15  10          8.52         19.86        17.73 o                         
   2  15  10          1.25          0.71        15.60 o                         
   3  15  10          3.52         25.53        19.15 o                         
   4  15  10          1.12          0.00        18.44 o                         
  -4  16  10          0.77          0.00        20.57 o                         
  -3  16  10          0.56          9.22        20.57 o                         
  -2  16  10         11.94         26.24        21.28 o                         
  -1  16  10         19.11         13.48        16.31 o                         
   0  16  10          0.09          0.71        16.31 o                         
   1  16  10          1.85          9.93        17.73 o                         
   2  16  10         22.82         16.31        19.15 o                         
   0  17  10          7.93         23.40        19.86 o                         
   1  17  10          2.88         17.73        21.28 o                         
  -9   0  11         96.19        119.99        26.28 o                         
  -7   0  11        843.55        813.71        36.78 o                         
  -5   0  11        308.34        274.91        16.06 o                         
  -3   0  11       1425.22       1561.13        40.06 o                         
  -1   0  11         14.37         19.92         3.50 o                         
   1   0  11       1138.63       1331.21        60.06 o                         
   3   0  11       3461.11       3275.93       114.57 o                         
   5   0  11        246.59        233.33        14.58 o                         
   7   0  11        931.55        897.18        68.80 o                         
   9   0  11        111.21         82.98        21.99 o                         
 -10   1  11         39.54         50.36        14.04 o                         
  -9   1  11         28.23         48.91         7.29 o                         
  -8   1  11          0.49          2.13         5.58 o                         
  -7   1  11         60.04        100.46        14.30 o                         
  -6   1  11          0.29          2.37         3.84 o                         
  -5   1  11         13.84         24.26         4.16 o                         
  -4   1  11        431.81        358.48        12.29 o                         
  -3   1  11        708.30        744.94        17.83 o                         
  -2   1  11       1801.18       1795.29        44.14 o                         
  -1   1  11       2647.70       2711.41       119.22 o                         
   0   1  11        301.55        337.37         8.88 o                         
   1   1  11       3932.84       4546.91       133.23 o                         
   2   1  11       2519.02       2580.36        68.25 o                         
   3   1  11       3588.26       4015.85        88.08 o                         
   4   1  11        748.74        814.87        25.39 o                         
   5   1  11        152.59        134.61         7.01 o                         
   6   1  11        941.63        929.95        39.57 o                         
   7   1  11         11.23         14.63         9.49 o                         
   8   1  11         44.61         50.22        19.50 o                         
   9   1  11         14.63         19.28        11.28 o                         
  10   1  11         17.97          9.75        12.78 o                         
 -10   2  11          9.65         14.92         8.41 o                         
  -9   2  11         92.02         90.64        10.27 o                         
  -8   2  11         73.30         81.72         8.58 o                         
  -7   2  11         25.11         34.89         6.73 o                         
  -6   2  11         40.05         36.52         5.18 o                         
  -5   2  11         78.39         75.88         6.91 o                         
  -4   2  11          8.37          7.61         2.99 o                         
  -3   2  11          0.05          3.88         1.94 o                         
  -2   2  11        408.18        400.28        10.89 o                         
  -1   2  11        393.55        402.30         9.92 o                         
   0   2  11          3.58          0.30         3.64 o                         
   1   2  11       1345.06       1330.54        42.99 o                         
   2   2  11          1.17          5.64         2.44 o                         
   3   2  11        372.31        386.31        13.21 o                         
   4   2  11        725.96        823.21        21.80 o                         
   5   2  11         89.11         92.44         6.62 o                         
   6   2  11          7.57         11.35         6.48 o                         
   7   2  11          1.65          0.00         5.73 o                         
   8   2  11          4.95          9.19        10.20 o                         
   9   2  11          2.32          3.51         9.88 o                         
  10   2  11          4.17          6.52        12.42 o                         
 -10   3  11          1.43          5.39         7.87 o                         
  -9   3  11          3.27          2.91         8.38 o                         
  -8   3  11          4.50         10.79         6.83 o                         
  -7   3  11        508.25        539.10        23.25 o                         
  -6   3  11         93.51         79.17         7.96 o                         
  -5   3  11         51.38         51.81         6.00 o                         
  -4   3  11        203.55        203.32         8.34 o                         
  -3   3  11        269.78        246.84         8.71 o                         
  -2   3  11       1210.55       1060.19        25.25 o                         
  -1   3  11      11029.31      12327.82       305.09 o                         
   0   3  11       5165.31       5965.39       111.84 o                         
   1   3  11        277.81        280.52        16.01 o                         
   2   3  11        109.22        102.00         5.16 o                         
   3   3  11        167.41        184.70         5.93 o                         
   4   3  11        142.59        139.18         7.34 o                         
   5   3  11        390.18        423.96        16.35 o                         
   6   3  11        235.27        232.21        14.44 o                         
   7   3  11         50.10         41.92         9.34 o                         
   8   3  11          9.61         14.89        10.53 o                         
   9   3  11         18.94         34.87        16.31 o                         
  10   3  11         17.11         38.30        21.28 o                         
 -10   4  11          9.79         14.81        12.22 o                         
  -9   4  11          8.47         19.83        13.70 o                         
  -8   4  11        125.92        133.39        15.89 o                         
  -7   4  11          0.45         14.04         6.43 o                         
  -6   4  11        591.20        562.48        26.02 o                         
  -5   4  11        138.16        114.43         7.97 o                         
  -4   4  11        221.24        211.23         8.11 o                         
  -3   4  11        141.80        153.35         7.51 o                         
  -2   4  11        961.82       1055.11        34.46 o                         
  -1   4  11        438.55        499.02        16.35 o                         
   0   4  11        834.77        878.75        37.02 o                         
   1   4  11       1158.14       1153.49        38.34 o                         
   2   4  11         34.88         45.93         3.52 o                         
   3   4  11        521.92        531.79        16.13 o                         
   4   4  11        257.58        284.33         9.93 o                         
   5   4  11        409.59        377.30        14.42 o                         
   6   4  11         75.58         73.75         8.93 o                         
   7   4  11         75.79         82.54         9.76 o                         
   8   4  11         91.77         96.35        11.68 o                         
   9   4  11          1.57          0.00        16.31 o                         
  10   4  11          0.53          5.67        18.44 o                         
 -10   5  11          0.40          2.08        11.71 o                         
  -9   5  11         11.54         11.03        13.48 o                         
  -8   5  11         86.59        101.58        12.05 o                         
  -7   5  11          2.93          1.32         5.86 o                         
  -6   5  11          1.75          6.18         5.54 o                         
  -5   5  11        307.51        323.61        13.17 o                         
  -4   5  11         51.61         56.86         4.76 o                         
  -3   5  11       1444.05       1449.62        33.71 o                         
  -2   5  11        205.86        204.22         5.97 o                         
  -1   5  11       1608.33       1663.26        56.09 o                         
   0   5  11       4588.57       4483.84        88.51 o                         
   1   5  11        235.81        226.96         5.59 o                         
   2   5  11        160.30        172.98         6.33 o                         
   3   5  11         20.22         36.60         3.30 o                         
   4   5  11        139.73        140.26         5.64 o                         
   5   5  11         12.93         22.52         4.88 o                         
   6   5  11        362.31        354.54        17.84 o                         
   7   5  11         55.55         60.02        12.28 o                         
   8   5  11         34.61         24.99        10.77 o                         
   9   5  11         23.78         43.26        19.15 o                         
  10   5  11         13.26         32.62        20.57 o                         
 -10   6  11          2.37          7.86        12.27 o                         
  -9   6  11          6.40         13.07        11.92 o                         
  -8   6  11          4.11         11.00        10.70 o                         
  -7   6  11        262.59        264.99        23.47 o                         
  -6   6  11        232.82        224.14        15.53 o                         
  -5   6  11       1280.71       1272.76        39.89 o                         
  -4   6  11         45.64         46.32         4.11 o                         
  -3   6  11        134.83        119.83         6.68 o                         
  -2   6  11        418.06        402.44        17.68 o                         
  -1   6  11         11.85          8.94         2.79 o                         
   0   6  11        443.20        465.99        13.09 o                         
   1   6  11       1952.16       2017.44        44.92 o                         
   2   6  11          6.66         11.98         2.08 o                         
   3   6  11        202.08        208.47         8.38 o                         
   4   6  11        922.50        869.79        25.24 o                         
   5   6  11        110.38        154.53         9.91 o                         
   6   6  11          0.64          0.77         7.92 o                         
   7   6  11        107.33        111.67        15.24 o                         
   8   6  11         18.16         21.79        11.78 o                         
   9   6  11         45.34         51.06        20.57 o                         
 -10   7  11         20.73         12.06        18.44 o                         
  -9   7  11         45.10         52.89        14.54 o                         
  -8   7  11         41.97         41.65        12.78 o                         
  -7   7  11         37.63         29.31        12.00 o                         
  -6   7  11         40.11         34.05         6.65 o                         
  -5   7  11        364.21        329.39        19.18 o                         
  -4   7  11       1139.97       1053.98        30.10 o                         
  -3   7  11        238.89        220.17         8.22 o                         
  -2   7  11        650.76        618.08        16.30 o                         
  -1   7  11          7.56         12.36         2.75 o                         
   0   7  11       1328.55       1338.28        31.98 o                         
   1   7  11        374.22        393.23        11.28 o                         
   2   7  11        266.41        281.64         7.10 o                         
   3   7  11        516.34        463.74        14.05 o                         
   4   7  11         83.84         90.49         7.07 o                         
   5   7  11        399.70        387.74        16.68 o                         
   6   7  11        252.41        284.22        18.51 o                         
   7   7  11         29.28         22.98         9.84 o                         
   8   7  11          1.03         15.71        11.78 o                         
   9   7  11         11.59         11.70        13.48 o                         
  -9   8  11          7.62          8.95        12.92 o                         
  -8   8  11          1.49          1.57        10.57 o                         
  -7   8  11         38.41         15.03        12.00 o                         
  -6   8  11          0.51          7.81         8.87 o                         
  -5   8  11         36.77         48.48         6.95 o                         
  -4   8  11        187.33        219.18         8.99 o                         
  -3   8  11         48.09         53.85         4.26 o                         
  -2   8  11        297.10        314.75        11.69 o                         
  -1   8  11         37.37         43.27         3.50 o                         
   0   8  11         30.61         26.01         3.08 o                         
   1   8  11        618.61        566.98        17.35 o                         
   2   8  11         62.63         67.68         4.70 o                         
   3   8  11       1493.27       1547.03        42.09 o                         
   4   8  11         44.39         28.63         5.09 o                         
   5   8  11        280.70        321.87        15.40 o                         
   6   8  11         31.91         27.28         9.37 o                         
   7   8  11          2.34          4.45         9.21 o                         
   8   8  11         49.62         69.54        21.99 o                         
   9   8  11         18.36         39.65        15.79 o                         
  -9   9  11          7.84         14.18        17.02 o                         
  -8   9  11          2.03          0.00        10.70 o                         
  -7   9  11         15.47          5.54        10.57 o                         
  -6   9  11          1.50          0.81        10.21 o                         
  -5   9  11         54.64         60.20         7.71 o                         
  -4   9  11        436.16        405.94        16.19 o                         
  -3   9  11        402.00        363.53        15.27 o                         
  -2   9  11        509.01        482.66        14.79 o                         
  -1   9  11         33.10         32.75         4.00 o                         
   0   9  11        776.97        795.07        20.55 o                         
   1   9  11          2.70          0.60         4.00 o                         
   2   9  11        532.65        559.56        23.62 o                         
   3   9  11        280.14        283.16        14.38 o                         
   4   9  11          0.27          1.13         5.25 o                         
   5   9  11         33.43         42.59        12.03 o                         
   6   9  11          0.52          3.81         7.86 o                         
   7   9  11         74.06        105.16        16.75 o                         
   8   9  11         87.92        153.60        42.55 o                         
  -8  10  11          1.32         12.79        12.60 o                         
  -7  10  11         11.25          1.17        11.02 o                         
  -6  10  11        237.11        299.60        25.14 o                         
  -5  10  11          0.00          0.00         9.88 o                         
  -4  10  11        136.98        146.06        11.86 o                         
  -3  10  11        140.20        143.58        11.05 o                         
  -2  10  11         13.56         25.83         6.62 o                         
  -1  10  11         72.93         64.41         8.07 o                         
   0  10  11          3.71          3.14         4.76 o                         
   1  10  11       1399.43       1355.56        52.23 o                         
   2  10  11         57.91         60.95         9.85 o                         
   3  10  11         58.74         99.32        11.21 o                         
   4  10  11         48.01         46.92         9.55 o                         
   5  10  11         13.37         17.98         8.71 o                         
   6  10  11          4.08          3.11         8.69 o                         
   7  10  11         77.35        104.61        16.96 o                         
   8  10  11         33.29         55.62        16.53 o                         
  -8  11  11          3.87         17.02        18.44 o                         
  -7  11  11          2.22          0.00        11.40 o                         
  -6  11  11         28.56         31.85        12.95 o                         
  -5  11  11        102.92        153.90        18.23 o                         
  -4  11  11         16.73         27.24         8.47 o                         
  -3  11  11        233.45        223.47        13.81 o                         
  -2  11  11         93.17         77.58        13.49 o                         
  -1  11  11         74.06         57.18         8.93 o                         
   0  11  11        278.61        265.41        14.07 o                         
   1  11  11          5.11          1.56         6.73 o                         
   2  11  11        601.08        601.46        29.24 o                         
   3  11  11         59.51         52.54         9.54 o                         
   4  11  11         25.08         16.31         8.60 o                         
   5  11  11          0.73         16.48         9.28 o                         
   6  11  11          4.83          0.71        10.27 o                         
   7  11  11          8.85         10.47        12.72 o                         
   8  11  11          0.52          0.00        17.73 o                         
  -7  12  11          0.93          0.00        12.20 o                         
  -6  12  11          2.12          7.45        12.06 o                         
  -5  12  11         15.23          3.15        11.59 o                         
  -4  12  11          2.25         10.73        11.40 o                         
  -3  12  11          2.58          0.00         8.35 o                         
  -2  12  11         89.74        104.30        11.61 o                         
  -1  12  11         19.78         12.31         6.63 o                         
   0  12  11        115.36         92.81         9.41 o                         
   1  12  11         23.81         24.96         9.99 o                         
   2  12  11          0.21          0.00         7.04 o                         
   3  12  11         62.69         71.02        10.58 o                         
   4  12  11          7.99         12.48         9.12 o                         
   5  12  11         15.84         13.12        12.04 o                         
   6  12  11         10.96          7.48        11.91 o                         
   7  12  11          1.78          0.00        17.73 o                         
  -7  13  11         20.78         25.53        19.86 o                         
  -6  13  11          1.80         14.40        14.13 o                         
  -5  13  11         17.55         17.53        13.62 o                         
  -4  13  11          4.47          7.09        18.44 o                         
  -3  13  11         76.01         86.61        14.82 o                         
  -2  13  11          0.03          0.00         9.18 o                         
  -1  13  11        141.37        130.27        13.42 o                         
   0  13  11          1.20          0.00         8.26 o                         
   1  13  11        109.53        129.08        16.29 o                         
   2  13  11          1.74          4.96        14.89 o                         
   3  13  11          5.53         17.02        17.02 o                         
   4  13  11          9.71         19.83        15.60 o                         
   5  13  11          3.22          0.00        11.03 o                         
   6  13  11          3.13          2.34        12.72 o                         
  -5  14  11          4.21         10.64        21.28 o                         
  -4  14  11          7.37          1.42        19.15 o                         
  -3  14  11          0.19          0.00        16.31 o                         
  -2  14  11          1.77          1.14        10.70 o                         
  -1  14  11          4.90          6.58        10.57 o                         
   0  14  11          7.51          0.00        12.77 o                         
   1  14  11          0.50          3.55        15.60 o                         
   2  14  11         18.99         44.68        17.02 o                         
   3  14  11          0.86          0.71        17.02 o                         
   4  14  11          0.02          0.00        17.02 o                         
   5  14  11         44.50         28.37        14.54 o                         
  -4  15  11          7.55          0.00        19.86 o                         
  -3  15  11          0.40          0.00        18.44 o                         
  -2  15  11         22.53         12.10        12.00 o                         
  -1  15  11         17.80         25.53        15.60 o                         
   0  15  11         17.11         11.35        16.31 o                         
   1  15  11         32.78         63.12        21.28 o                         
   2  15  11         11.89         10.64        17.02 o                         
   3  15  11          4.88         21.28        19.86 o                         
  -4  16  11          0.72          1.42        20.57 o                         
  -3  16  11          2.11          0.71        19.86 o                         
  -1  16  11          0.00          3.55        17.73 o                         
   0  16  11          2.70          0.00        15.60 o                         
   1  16  11         19.85         14.18        18.44 o                         
   2  16  11          0.12          0.00        17.73 o                         
   0  17  11          1.57          0.71        18.44 o                         
 -10   0  12         91.39        111.35        24.11 o                         
  -8   0  12         89.78         86.31        12.09 o                         
  -6   0  12        150.42        125.80        12.25 o                         
  -4   0  12        451.43        447.59        14.94 o                         
  -2   0  12       3544.66       3319.95        90.87 o                         
   0   0  12        703.23        646.65        18.38 o                         
   2   0  12       2168.56       2154.44        68.04 o                         
   4   0  12          5.85          2.76         4.16 o                         
   6   0  12          3.37          0.00         6.55 o                         
   8   0  12        324.79        325.54        36.88 o                         
  10   0  12          4.66          0.71        17.02 o                         
 -10   1  12          0.88          9.20        10.35 o                         
  -9   1  12         33.13         41.98         7.56 o                         
  -8   1  12        259.08        272.05        12.91 o                         
  -7   1  12         14.03         18.93         6.47 o                         
  -6   1  12          2.21          5.41         4.65 o                         
  -5   1  12        183.28        191.59         8.50 o                         
  -4   1  12         43.82         45.40         3.57 o                         
  -3   1  12        160.80        182.32         6.28 o                         
  -2   1  12        501.13        588.14        13.80 o                         
  -1   1  12         74.40         67.45         3.36 o                         
   0   1  12        262.56        286.45        11.26 o                         
   1   1  12         21.28         24.52         3.99 o                         
   2   1  12        473.31        465.32        14.85 o                         
   3   1  12         53.44         85.82         5.80 o                         
   4   1  12       1541.00       1595.58        39.39 o                         
   5   1  12        310.94        316.27        12.34 o                         
   6   1  12         29.37         12.68         6.88 o                         
   7   1  12        161.21        130.18        15.05 o                         
   8   1  12        103.23        114.12        15.05 o                         
   9   1  12          5.31         23.36        18.09 o                         
  10   1  12          0.12          0.00        11.78 o                         
 -10   2  12         11.57         14.78         9.69 o                         
  -9   2  12         19.10         14.74         7.92 o                         
  -8   2  12          1.79          4.25         6.12 o                         
  -7   2  12        645.83        737.24        28.33 o                         
  -6   2  12         84.02         75.34         8.65 o                         
  -5   2  12        127.73        128.40        11.91 o                         
  -4   2  12        416.39        442.96        14.39 o                         
  -3   2  12        631.30        708.96        16.74 o                         
  -2   2  12       2572.41       2477.22        75.21 o                         
  -1   2  12        222.85        279.23         9.56 o                         
   0   2  12       4686.03       5116.05       152.46 o                         
   1   2  12       4532.57       4860.03       174.20 o                         
   2   2  12       4068.35       4437.14       133.30 o                         
   3   2  12          4.48         18.88         3.21 o                         
   4   2  12          5.44          4.45         3.10 o                         
   5   2  12         24.21         29.33         4.76 o                         
   6   2  12        476.90        481.08        23.88 o                         
   7   2  12         22.70         12.71         7.06 o                         
   8   2  12         40.54         63.88        13.48 o                         
   9   2  12         12.35          0.00         9.99 o                         
  10   2  12         42.87         49.39        15.24 o                         
 -10   3  12          0.00          3.48         7.84 o                         
  -9   3  12          3.31          4.48         6.96 o                         
  -8   3  12         28.98         19.15         7.52 o                         
  -7   3  12        672.26        611.10        23.85 o                         
  -6   3  12        211.21        222.50        12.04 o                         
  -5   3  12        110.63        113.03         7.80 o                         
  -4   3  12        518.29        480.86        14.17 o                         
  -3   3  12        169.98        132.16         6.14 o                         
  -2   3  12         10.46          9.95         2.82 o                         
  -1   3  12       1128.86       1222.54        48.34 o                         
   0   3  12       3009.84       3571.84       110.66 o                         
   1   3  12          8.24          1.31         2.66 o                         
   2   3  12        740.35        698.55        20.23 o                         
   3   3  12          7.34         10.21         2.60 o                         
   4   3  12         19.02         12.95         4.05 o                         
   5   3  12        211.87        221.88        11.03 o                         
   6   3  12         71.24         72.36         8.85 o                         
   7   3  12          0.21          3.79         6.63 o                         
   8   3  12         43.78         54.24        12.51 o                         
   9   3  12         20.15         18.31        20.92 o                         
  10   3  12          1.76          6.38        18.44 o                         
 -10   4  12          1.71          8.21        11.92 o                         
  -9   4  12          0.15          2.09         8.47 o                         
  -8   4  12         51.93         39.49         9.54 o                         
  -7   4  12        107.44         92.66         9.02 o                         
  -6   4  12        770.40        801.13        39.89 o                         
  -5   4  12         26.10         22.73         5.61 o                         
  -4   4  12         85.49         73.28         4.31 o                         
  -3   4  12         12.66         17.94         2.89 o                         
  -2   4  12       1057.77       1055.98        35.44 o                         
  -1   4  12        641.83        972.78        20.87 o                         
   0   4  12       6272.90       6896.40       224.99 o                         
   1   4  12       1664.58       1739.23        42.62 o                         
   2   4  12         14.36         19.07         3.41 o                         
   3   4  12         49.74         60.42         3.69 o                         
   4   4  12        787.92        786.86        23.89 o                         
   5   4  12         49.59         67.66         7.62 o                         
   6   4  12        173.24        128.68        27.66 o                         
   7   4  12          6.40          6.01         6.94 o                         
   8   4  12          2.60          7.88         9.18 o                         
   9   4  12          0.94          0.00        14.89 o                         
  10   4  12          4.64         19.15        19.15 o                         
 -10   5  12          0.03          0.00        11.08 o                         
  -9   5  12          8.53         20.06        13.12 o                         
  -8   5  12          0.02          1.49         7.72 o                         
  -7   5  12         87.15        105.94         9.09 o                         
  -6   5  12        254.49        234.49        12.86 o                         
  -5   5  12        566.92        585.51        21.74 o                         
  -4   5  12          0.70          0.14         2.73 o                         
  -3   5  12        333.21        283.38        11.26 o                         
  -2   5  12         77.43         76.11         6.77 o                         
  -1   5  12          1.19          0.68         4.03 o                         
   0   5  12         60.23         73.33         5.25 o                         
   1   5  12         13.64          9.80         1.93 o                         
   2   5  12        292.59        307.99         7.53 o                         
   3   5  12        209.44        208.43         6.40 o                         
   4   5  12        300.76        298.41        11.15 o                         
   5   5  12        171.47        195.38         9.94 o                         
   6   5  12         91.74         66.65        19.22 o                         
   7   5  12          7.00          9.04         9.57 o                         
   8   5  12          6.00          6.11        10.50 o                         
   9   5  12          8.44          0.00        16.31 o                         
  10   5  12          0.09          0.00        17.73 o                         
 -10   6  12         38.43         61.13        16.02 o                         
  -9   6  12          0.49          0.00        11.08 o                         
  -8   6  12         58.93         77.41        14.44 o                         
  -7   6  12         30.32         28.68        12.28 o                         
  -6   6  12         10.95         11.15         6.21 o                         
  -5   6  12         73.93         78.10         7.11 o                         
  -4   6  12        203.48        230.72         7.47 o                         
  -3   6  12        588.95        616.96        19.71 o                         
  -2   6  12        946.55        950.25        38.43 o                         
  -1   6  12        493.95        490.87        10.25 o                         
   0   6  12         61.10         38.96         4.72 o                         
   1   6  12         53.45         59.12         3.25 o                         
   2   6  12         23.70         19.96         2.29 o                         
   3   6  12         14.80         14.37         3.19 o                         
   4   6  12         10.79         15.83         4.60 o                         
   5   6  12         51.30         56.65         9.76 o                         
   6   6  12        251.11        292.59        19.62 o                         
   7   6  12          0.27          1.78         9.27 o                         
   8   6  12        136.68        147.08        18.05 o                         
   9   6  12         30.47         42.55        21.28 o                         
  -9   7  12          2.13          4.21        11.76 o                         
  -8   7  12          1.52          0.93        10.05 o                         
  -7   7  12        278.48        261.31        22.92 o                         
  -6   7  12         14.48         29.45         6.75 o                         
  -5   7  12        600.35        606.42        28.49 o                         
  -4   7  12         18.91         13.03         4.03 o                         
  -3   7  12         24.83         26.61         4.72 o                         
  -2   7  12        426.36        452.96        13.44 o                         
  -1   7  12        366.87        396.57        13.53 o                         
   0   7  12         84.10         86.63         4.40 o                         
   1   7  12        319.26        333.36        10.38 o                         
   2   7  12         53.18         52.04         3.14 o                         
   3   7  12         63.45         94.50         4.75 o                         
   4   7  12        365.32        379.88        14.04 o                         
   5   7  12         96.63        102.52        11.81 o                         
   6   7  12         49.85         43.43        10.46 o                         
   7   7  12          0.18          5.09         9.09 o                         
   8   7  12         63.96         78.60        16.29 o                         
   9   7  12          6.55         22.70        19.86 o                         
  -9   8  12         12.56         13.97        12.92 o                         
  -8   8  12          0.42          4.70        11.28 o                         
  -7   8  12         61.81         61.07        14.82 o                         
  -6   8  12          2.42          4.49         8.42 o                         
  -5   8  12         66.04         73.43         8.06 o                         
  -4   8  12         73.02         82.87         7.59 o                         
  -3   8  12        407.68        408.74        14.68 o                         
  -2   8  12        719.94        712.89        23.58 o                         
  -1   8  12         16.70         13.72         3.07 o                         
   0   8  12        223.47        214.46         8.01 o                         
   1   8  12        149.80        175.04         7.22 o                         
   2   8  12        232.15        245.43         8.65 o                         
   3   8  12        661.65        643.96        19.78 o                         
   4   8  12         44.40         43.01         6.06 o                         
   5   8  12        105.05        108.89         9.95 o                         
   6   8  12          0.37          3.36         8.56 o                         
   7   8  12         39.05         37.74        11.45 o                         
   8   8  12          9.18         27.78        13.23 o                         
   9   8  12         20.35         11.09        14.23 o                         
  -9   9  12         35.76         49.65        20.57 o                         
  -8   9  12          0.35          0.00        10.39 o                         
  -7   9  12         68.32         46.64        13.43 o                         
  -6   9  12         73.17         54.73        13.46 o                         
  -5   9  12         35.76         36.90         7.52 o                         
  -4   9  12        195.59        189.65        11.04 o                         
  -3   9  12         10.74         12.07         5.80 o                         
  -2   9  12         64.46         77.34         6.90 o                         
  -1   9  12         51.55         53.89         4.70 o                         
   0   9  12        183.01        181.10         8.04 o                         
   1   9  12         15.90         11.50         5.51 o                         
   2   9  12         11.81          8.43         5.61 o                         
   3   9  12         17.29         27.32         6.19 o                         
   4   9  12        144.06        149.81        10.60 o                         
   5   9  12          0.70          6.47         7.46 o                         
   6   9  12          0.47          4.51         8.04 o                         
   7   9  12         17.55         22.07        13.01 o                         
   8   9  12         98.75        153.26        36.53 o                         
  -8  10  12          0.30          2.31        11.40 o                         
  -7  10  12          3.60          7.08        11.40 o                         
  -6  10  12          0.21          4.07        11.40 o                         
  -5  10  12          6.81          6.09        10.20 o                         
  -4  10  12         85.31         62.82         8.92 o                         
  -3  10  12        355.39        387.67        19.11 o                         
  -2  10  12         22.06         17.42         6.95 o                         
  -1  10  12         22.65         28.99         8.20 o                         
   0  10  12          9.44          1.11         4.87 o                         
   1  10  12        532.88        530.92        30.28 o                         
   2  10  12        522.30        525.52        26.56 o                         
   3  10  12         38.69         28.71         7.87 o                         
   4  10  12          0.20          9.73        10.15 o                         
   5  10  12          6.12          1.76         7.62 o                         
   6  10  12          0.54          6.03        11.03 o                         
   7  10  12         63.93         80.25        16.46 o                         
   8  10  12         56.62         67.21        17.25 o                         
  -8  11  12         27.51         23.40        19.15 o                         
  -7  11  12          0.08          0.71        11.27 o                         
  -6  11  12         72.57         55.62        18.44 o                         
  -5  11  12         19.74         17.18        11.40 o                         
  -4  11  12         40.64         39.46         9.47 o                         
  -3  11  12          2.45          1.18         6.23 o                         
  -2  11  12         56.53         36.74         7.28 o                         
  -1  11  12         15.19          6.35         5.98 o                         
   0  11  12          6.86          4.47         6.18 o                         
   1  11  12         26.54         50.94        11.84 o                         
   2  11  12          6.39         10.28         7.46 o                         
   3  11  12         58.02         75.54        10.08 o                         
   4  11  12         47.01         51.74        10.22 o                         
   5  11  12        120.28        141.78        37.94 o                         
   6  11  12         31.38         31.49        13.11 o                         
   7  11  12         45.08         55.43        16.15 o                         
  -7  12  12          0.03          0.00        13.46 o                         
  -6  12  12          4.08          7.80        12.58 o                         
  -5  12  12         23.36         18.50        11.59 o                         
  -4  12  12          0.40          7.40        10.73 o                         
  -3  12  12         27.51         54.60        12.06 o                         
  -2  12  12         30.19         21.64        10.70 o                         
  -1  12  12         15.64         10.14         6.54 o                         
   0  12  12         48.25         54.11         7.64 o                         
   1  12  12          6.45         10.34         9.49 o                         
   2  12  12         45.43         49.63        11.71 o                         
   3  12  12        121.48        157.31        17.17 o                         
   4  12  12         69.31         71.26        14.52 o                         
   5  12  12         14.78         18.03        12.28 o                         
   6  12  12          0.04          2.41        12.00 o                         
   7  12  12          0.22          0.00        16.31 o                         
  -7  13  12         13.56          0.00        17.73 o                         
  -6  13  12          2.27          4.33        13.29 o                         
  -5  13  12         60.78         52.29        19.15 o                         
  -4  13  12          0.21          0.71        17.02 o                         
  -3  13  12         18.97          7.96        11.08 o                         
  -2  13  12         17.39          1.15         9.69 o                         
  -1  13  12         34.68         31.80        11.91 o                         
   0  13  12          2.51          0.00        12.77 o                         
   1  13  12         45.67         35.46        17.73 o                         
   2  13  12         12.22         17.73        17.02 o                         
   3  13  12          0.37          0.00        14.89 o                         
   4  13  12          0.04          4.63        11.21 o                         
   5  13  12          0.40          0.00        11.50 o                         
   6  13  12          0.13          0.00        18.44 o                         
  -5  14  12          8.18         20.57        22.70 o                         
  -4  14  12          8.59          6.38        20.57 o                         
  -3  14  12          3.39          0.00        17.02 o                         
  -2  14  12          0.67          0.00        10.21 o                         
  -1  14  12         63.42         50.97        13.78 o                         
   0  14  12         14.66         12.06        15.60 o                         
   1  14  12        140.66        157.45        26.24 o                         
   2  14  12         18.11          0.00        15.60 o                         
   3  14  12         45.25         80.85        21.99 o                         
   4  14  12          0.38          0.00        16.31 o                         
   5  14  12          4.23          0.00        18.44 o                         
  -4  15  12          0.01          1.42        21.28 o                         
  -3  15  12          7.58          0.71        18.44 o                         
  -2  15  12          0.08          0.00        11.21 o                         
  -1  15  12          7.84         25.53        17.02 o                         
   0  15  12          3.10          1.42        15.60 o                         
   1  15  12          0.08          0.00        14.18 o                         
   2  15  12          0.00          3.55        17.02 o                         
   3  15  12          7.73          6.38        17.73 o                         
  -3  16  12          3.54          0.00        20.57 o                         
  -1  16  12          0.41          7.09        16.31 o                         
   0  16  12          0.23          0.71        15.60 o                         
   1  16  12          4.17          0.00        17.02 o                         
   2  16  12          0.46          0.00        15.60 o                         
  -9   0  13         27.28         42.26        10.37 o                         
  -7   0  13         25.76          9.51         7.35 o                         
  -5   0  13        158.27        170.21        12.53 o                         
  -3   0  13        989.39        963.71        27.53 o                         
  -1   0  13       2210.94       2330.83        87.14 o                         
   1   0  13        975.40       1172.04        34.11 o                         
   3   0  13       4751.11       5175.07       143.47 o                         
   5   0  13        952.32        861.58        35.90 o                         
   7   0  13          4.80          0.00        12.06 o                         
   9   0  13         46.71         31.92        17.73 o                         
 -10   1  13         24.41         24.42         9.42 o                         
  -9   1  13         87.85        113.43         9.39 o                         
  -8   1  13          8.64         15.61         6.02 o                         
  -7   1  13        125.87        142.47        11.07 o                         
  -6   1  13         66.17         72.25         7.51 o                         
  -5   1  13        180.80        157.15         7.92 o                         
  -4   1  13        876.03        810.03        18.09 o                         
  -3   1  13       1465.79       1540.03        30.42 o                         
  -2   1  13        585.90        468.64        15.06 o                         
  -1   1  13        935.24        921.20        24.64 o                         
   0   1  13       8338.91       9192.05       312.56 o                         
   1   1  13        571.47        625.80        16.61 o                         
   2   1  13        203.61        212.74         6.46 o                         
   3   1  13        100.32        101.46         4.21 o                         
   4   1  13        913.64        919.54        23.69 o                         
   5   1  13          0.57          8.72         3.59 o                         
   6   1  13         68.94         61.37         9.28 o                         
   7   1  13         81.71        102.51        13.54 o                         
   8   1  13        144.91        209.72        19.86 o                         
   9   1  13         20.29         10.15        11.00 o                         
  10   1  13          7.49          0.00        12.28 o                         
 -10   2  13         32.07         22.41         9.26 o                         
  -9   2  13         68.78         66.70        10.20 o                         
  -8   2  13         37.38         40.74         7.52 o                         
  -7   2  13        862.89        919.96        34.17 o                         
  -6   2  13          8.51          8.81         6.73 o                         
  -5   2  13          6.69          4.01         4.05 o                         
  -4   2  13         64.58         93.22         5.01 o                         
  -3   2  13        919.75        982.26        19.92 o                         
  -2   2  13        802.71        921.17        20.89 o                         
  -1   2  13       2875.56       3427.86        89.71 o                         
   0   2  13          0.07          2.55         3.41 o                         
   1   2  13        134.91        204.51         6.87 o                         
   2   2  13        311.38        282.99         7.31 o                         
   3   2  13        204.29        212.63         8.80 o                         
   4   2  13        178.04        205.43         8.62 o                         
   5   2  13        490.06        478.45        18.32 o                         
   6   2  13        366.03        352.21        20.06 o                         
   7   2  13         41.32         66.14        12.77 o                         
   8   2  13         35.53         48.23        12.54 o                         
   9   2  13          1.91          0.35        11.03 o                         
  10   2  13         24.85         40.86        20.92 o                         
 -10   3  13          3.90          7.48         8.03 o                         
  -9   3  13         13.29         13.01         7.68 o                         
  -8   3  13         97.79         92.62        10.32 o                         
  -7   3  13         21.84         23.91         8.35 o                         
  -6   3  13        492.33        490.61        27.28 o                         
  -5   3  13        225.50        208.52        12.84 o                         
  -4   3  13         12.61         13.67         3.53 o                         
  -3   3  13         57.41         71.46         3.65 o                         
  -2   3  13       1180.42       1314.25        33.75 o                         
  -1   3  13        498.69        621.87        15.23 o                         
   0   3  13       1484.70       1629.38        68.55 o                         
   1   3  13         89.16         97.80         4.81 o                         
   2   3  13        355.55        402.50        14.65 o                         
   3   3  13        549.54        571.75        14.47 o                         
   4   3  13        129.26        120.13         5.32 o                         
   5   3  13         61.26         53.70         6.04 o                         
   6   3  13         40.84         35.09         7.87 o                         
   7   3  13          0.87          0.00         6.48 o                         
   8   3  13          0.70          5.60         9.99 o                         
   9   3  13          0.28          0.00        10.53 o                         
  10   3  13          4.33         22.70        19.86 o                         
 -10   4  13          0.40         16.66        10.30 o                         
  -9   4  13          5.30          0.83         8.62 o                         
  -8   4  13         29.94         35.46         8.35 o                         
  -7   4  13         32.08         21.79         7.83 o                         
  -6   4  13        356.72        402.52        20.75 o                         
  -5   4  13          0.44          6.56         4.95 o                         
  -4   4  13        103.27        106.49         5.97 o                         
  -3   4  13        113.06        121.94         6.04 o                         
  -2   4  13        181.85        222.92         6.64 o                         
  -1   4  13       3588.41       3859.19       111.59 o                         
   0   4  13        801.62        859.37        19.58 o                         
   1   4  13         93.48        141.16         5.25 o                         
   2   4  13          8.21          5.71         2.13 o                         
   3   4  13        765.94        679.98        14.90 o                         
   4   4  13         91.36         91.03         6.40 o                         
   5   4  13        611.88        551.17        19.70 o                         
   6   4  13          1.23         14.58         7.18 o                         
   7   4  13         54.30         37.81         8.45 o                         
   8   4  13         27.64          7.80        15.60 o                         
   9   4  13         19.04          0.71        15.60 o                         
  10   4  13         30.78         17.73        19.86 o                         
 -10   5  13          5.31         20.48        14.54 o                         
  -9   5  13          0.08          6.89        10.88 o                         
  -8   5  13         10.02          3.48         7.66 o                         
  -7   5  13         58.52         49.25        10.95 o                         
  -6   5  13        146.54        129.16        10.58 o                         
  -5   5  13        764.20        711.25        25.84 o                         
  -4   5  13        136.01        131.12         7.60 o                         
  -3   5  13         88.95        120.33         6.56 o                         
  -2   5  13         17.05         31.10         4.81 o                         
  -1   5  13        192.08        203.08        11.33 o                         
   0   5  13        346.84        346.51        17.11 o                         
   1   5  13        393.40        347.96        10.63 o                         
   2   5  13         43.16         47.75         2.75 o                         
   3   5  13        196.59        195.62         7.17 o                         
   4   5  13       2455.56       2346.96        63.67 o                         
   5   5  13        157.12        122.90         7.91 o                         
   6   5  13          0.56          0.91         5.16 o                         
   7   5  13          8.66         13.48        14.54 o                         
   8   5  13         52.42         52.48        13.54 o                         
   9   5  13          0.02          0.00        17.02 o                         
 -10   6  13          0.45         26.95        19.15 o                         
  -9   6  13         28.90         17.15        12.60 o                         
  -8   6  13          0.00          5.97        10.05 o                         
  -7   6  13         13.58         17.15        10.27 o                         
  -6   6  13         93.43         80.02         8.47 o                         
  -5   6  13       1038.26       1000.87        34.63 o                         
  -4   6  13        369.93        349.44        11.98 o                         
  -3   6  13         73.10         71.55         4.34 o                         
  -2   6  13          0.56          1.35         3.68 o                         
  -1   6  13        119.26         97.24         7.60 o                         
   0   6  13        176.93        174.71         7.93 o                         
   1   6  13         62.03         53.24         3.32 o                         
   2   6  13        216.01        211.55         7.32 o                         
   3   6  13       1274.31       1271.44        30.50 o                         
   4   6  13        251.20        231.79        10.84 o                         
   5   6  13        285.57        300.85        13.50 o                         
   6   6  13         10.16         25.43        12.56 o                         
   7   6  13          0.88          0.00         9.49 o                         
   8   6  13         38.86         56.56        23.76 o                         
   9   6  13         37.80         42.55        21.99 o                         
  -9   7  13          0.36          0.00         9.88 o                         
  -8   7  13         16.68         20.75        11.71 o                         
  -7   7  13         10.95         14.49        11.50 o                         
  -6   7  13        292.70        307.88        15.61 o                         
  -5   7  13       1040.46       1109.14        37.74 o                         
  -4   7  13          6.67          5.98         4.17 o                         
  -3   7  13         27.85         23.33         4.01 o                         
  -2   7  13        548.91        557.71        14.82 o                         
  -1   7  13        398.16        401.09        13.82 o                         
   0   7  13         25.75         21.88         3.27 o                         
   1   7  13        950.01        980.09        26.23 o                         
   2   7  13        249.18        243.41         7.86 o                         
   3   7  13        314.97        310.83        10.30 o                         
   4   7  13        104.59        104.29        21.20 o                         
   5   7  13        213.61        348.30        20.70 o                         
   6   7  13         56.28         39.79         9.95 o                         
   7   7  13         16.35          8.16        11.00 o                         
   8   7  13        146.17        207.38        22.00 o                         
   9   7  13         23.89         40.43        20.57 o                         
  -9   8  13         12.80         15.60        13.29 o                         
  -8   8  13         22.85         12.97        12.00 o                         
  -7   8  13         19.16         20.47        11.92 o                         
  -6   8  13         11.63         15.77         8.19 o                         
  -5   8  13        463.59        468.33        19.07 o                         
  -4   8  13        315.76        325.12        13.58 o                         
  -3   8  13          7.24         17.16         6.24 o                         
  -2   8  13        700.26        691.45        20.59 o                         
  -1   8  13         85.49        104.18         5.56 o                         
   0   8  13          0.96          0.52         2.38 o                         
   1   8  13         67.56         82.04         5.09 o                         
   2   8  13        453.20        451.12        15.57 o                         
   3   8  13         92.23         83.54         5.62 o                         
   4   8  13         16.94         16.09         5.06 o                         
   5   8  13          8.39         39.11         9.12 o                         
   6   8  13          2.74          4.33         8.38 o                         
   7   8  13         21.35         29.71        13.51 o                         
   8   8  13         16.97         51.41        15.24 o                         
   9   8  13          1.45          4.19        13.62 o                         
  -9   9  13         14.57         16.31        17.73 o                         
  -8   9  13          0.92          6.38        11.21 o                         
  -7   9  13         15.08         14.68        12.41 o                         
  -6   9  13         17.96          9.65        11.02 o                         
  -5   9  13        322.37        337.11        18.28 o                         
  -4   9  13        233.13        242.21        13.58 o                         
  -3   9  13        166.90        146.47         9.60 o                         
  -2   9  13        496.48        458.82        20.06 o                         
  -1   9  13         13.73         17.87         4.78 o                         
   0   9  13        599.28        597.69        24.53 o                         
   1   9  13        170.25        170.67        15.87 o                         
   2   9  13       1179.62       1223.23        45.36 o                         
   3   9  13          5.90         15.82         5.73 o                         
   4   9  13         85.43         94.39        10.71 o                         
   5   9  13         54.06         39.55         9.65 o                         
   6   9  13          5.35          8.23        10.57 o                         
   7   9  13         53.14         72.65        28.37 o                         
   8   9  13         18.70         30.90        14.54 o                         
  -8  10  13          4.92          9.97        12.72 o                         
  -7  10  13          1.25          0.31        10.73 o                         
  -6  10  13         26.76         14.03        18.09 o                         
  -5  10  13          0.03          1.58         8.14 o                         
  -4  10  13         35.27         32.63         9.62 o                         
  -3  10  13        549.37        532.39        22.37 o                         
  -2  10  13          0.58          3.49         6.19 o                         
  -1  10  13        375.74        319.39        13.45 o                         
   0  10  13         19.17          9.21         5.42 o                         
   1  10  13        607.26        518.18        21.74 o                         
   2  10  13        514.04        521.41        27.24 o                         
   3  10  13          3.37         12.14         7.31 o                         
   4  10  13          9.41         11.70         8.05 o                         
   5  10  13          1.37          3.46         9.77 o                         
   6  10  13          1.87          0.00        10.50 o                         
   7  10  13          1.83          6.89        12.51 o                         
   8  10  13         17.46         17.77        17.38 o                         
  -8  11  13          0.88         11.35        17.73 o                         
  -7  11  13          0.06          0.78        12.60 o                         
  -6  11  13         27.85         23.18        13.10 o                         
  -5  11  13         32.68         33.29        12.43 o                         
  -4  11  13         46.97         45.86        10.04 o                         
  -3  11  13        241.02        239.27        15.46 o                         
  -2  11  13          2.08          1.49         5.88 o                         
  -1  11  13        104.04        108.74         9.29 o                         
   0  11  13         66.42         56.34         8.06 o                         
   1  11  13        907.68        920.34        41.14 o                         
   2  11  13         27.49         52.62        11.21 o                         
   3  11  13         23.31         17.73         9.69 o                         
   4  11  13          0.68          6.63        10.27 o                         
   5  11  13         49.05         78.54        14.52 o                         
   6  11  13          4.78          0.71        10.50 o                         
   7  11  13         43.64         59.45        16.35 o                         
  -7  12  13          2.24          0.00        14.89 o                         
  -6  12  13         29.63         35.66        34.40 o                         
  -5  12  13          0.42         13.28        11.59 o                         
  -4  12  13          3.71          2.31         7.85 o                         
  -3  12  13          5.91          4.29         9.88 o                         
  -2  12  13          0.49          2.41         9.70 o                         
  -1  12  13         74.98         69.46        10.22 o                         
   0  12  13          0.66          0.00         6.68 o                         
   1  12  13         12.66         24.11        15.60 o                         
   2  12  13         14.42          9.58        10.99 o                         
   3  12  13         59.91         60.25        12.78 o                         
   4  12  13         33.97         26.47        11.78 o                         
   5  12  13         21.00         13.28        15.60 o                         
   6  12  13          1.14         13.57        13.83 o                         
   7  12  13          0.68         26.95        19.86 o                         
  -6  13  13         17.17         10.03        13.46 o                         
  -5  13  13          1.67         26.12        14.31 o                         
  -4  13  13         10.15         33.33        20.57 o                         
  -3  13  13         37.83         42.16        12.60 o                         
  -2  13  13         36.15         51.27        12.72 o                         
  -1  13  13         72.01         69.59        21.28 o                         
   0  13  13        102.14        105.68        21.99 o                         
   1  13  13         85.83         51.77        19.15 o                         
   2  13  13          9.74          4.96        14.89 o                         
   3  13  13          3.00          4.26        16.31 o                         
   4  13  13         25.93         26.19        12.92 o                         
   5  13  13         33.96         41.43        14.23 o                         
   6  13  13          0.03          0.00        17.02 o                         
  -5  14  13          1.14          0.00        19.15 o                         
  -4  14  13          0.01          0.00        17.73 o                         
  -3  14  13          0.00          0.00        15.60 o                         
  -2  14  13          7.00          0.00        10.90 o                         
  -1  14  13         12.52          0.00        13.48 o                         
   0  14  13          0.87          0.00        13.48 o                         
   1  14  13          0.82          0.00        14.89 o                         
   2  14  13          0.02          0.71        15.60 o                         
   3  14  13          0.38          6.38        18.44 o                         
   4  14  13          3.82         21.28        21.28 o                         
   5  14  13          5.85         15.60        17.73 o                         
  -4  15  13          1.72          0.00        19.86 o                         
  -3  15  13          0.06          0.00        18.44 o                         
  -2  15  13          2.56          3.99        11.28 o                         
  -1  15  13         11.36          9.22        14.89 o                         
   0  15  13          1.58          0.00        14.89 o                         
   1  15  13          3.79          1.42        17.02 o                         
   2  15  13         23.94         17.73        18.44 o                         
   3  15  13         10.87          9.22        19.15 o                         
  -3  16  13          0.01          0.71        21.99 o                         
  -1  16  13          1.56          6.38        17.02 o                         
   0  16  13         10.43          0.00        14.18 o                         
   1  16  13          0.66          9.93        19.15 o                         
 -10   0  14         52.21         62.41        21.99 o                         
  -8   0  14        130.58        184.30        14.91 o                         
  -6   0  14          4.98         11.73        11.35 o                         
  -4   0  14        836.86        670.32        22.93 o                         
  -2   0  14          5.75         14.01         2.90 o                         
   0   0  14      12363.53      13227.27       418.37 o                         
   2   0  14         18.73          2.34         3.63 o                         
   4   0  14         13.41         17.34         6.15 o                         
   6   0  14          0.75          0.00        10.64 o                         
   8   0  14        229.33        191.49        26.24 o                         
  10   0  14         19.60          3.55        17.02 o                         
 -10   1  14         40.44         63.85        10.78 o                         
  -9   1  14         30.00         56.29         7.89 o                         
  -8   1  14          7.64         14.21         5.92 o                         
  -7   1  14          0.00         11.94         7.34 o                         
  -6   1  14          0.72          4.87         5.77 o                         
  -5   1  14        402.93        399.04        14.84 o                         
  -4   1  14        145.33        139.38         6.06 o                         
  -3   1  14         89.40         89.72         3.64 o                         
  -2   1  14         98.64        115.51         6.43 o                         
  -1   1  14        866.42        733.25        31.17 o                         
   0   1  14        149.47        233.21        16.87 o                         
   1   1  14          3.38          1.34         2.18 o                         
   2   1  14         19.46         12.73         2.73 o                         
   3   1  14         38.40         44.49         4.90 o                         
   4   1  14        227.36        193.61         8.32 o                         
   5   1  14         40.01         38.40         4.40 o                         
   6   1  14          0.01          0.00         5.84 o                         
   7   1  14         88.96         64.99        12.28 o                         
   8   1  14         35.99         41.91        13.12 o                         
   9   1  14         11.06          8.80        11.00 o                         
  10   1  14         15.46         12.90        13.51 o                         
 -10   2  14          0.05          3.29         8.35 o                         
  -9   2  14          5.00          7.99         7.77 o                         
  -8   2  14         23.38         13.77         6.80 o                         
  -7   2  14         11.38         18.31         6.73 o                         
  -6   2  14         14.21          3.05         7.01 o                         
  -5   2  14         51.02         72.15         6.47 o                         
  -4   2  14        113.78         91.48         6.53 o                         
  -3   2  14          0.43          3.88         2.36 o                         
  -2   2  14       2162.85       2192.92        62.80 o                         
  -1   2  14        630.34        792.58        30.76 o                         
   0   2  14        370.47        532.64        26.80 o                         
   1   2  14         68.02         99.44         4.73 o                         
   2   2  14       3990.83       4256.37       148.29 o                         
   3   2  14         24.07         30.94         3.36 o                         
   4   2  14        161.24        132.36         8.00 o                         
   5   2  14         63.19         54.53         5.78 o                         
   6   2  14        347.39        289.62        17.86 o                         
   7   2  14          0.49          8.51         9.57 o                         
   8   2  14         49.54         59.15        12.51 o                         
   9   2  14          1.01          3.61        11.78 o                         
  10   2  14         16.32         24.36        13.73 o                         
 -10   3  14         13.69         23.30         9.93 o                         
  -9   3  14          1.77          4.32         7.28 o                         
  -8   3  14          1.90          9.51         6.28 o                         
  -7   3  14        247.01        243.98        15.69 o                         
  -6   3  14          0.06         10.56         8.62 o                         
  -5   3  14        129.93        108.74         8.59 o                         
  -4   3  14        669.85        732.34        21.79 o                         
  -3   3  14        804.58        752.01        16.39 o                         
  -2   3  14       1139.98       1163.10        27.74 o                         
  -1   3  14        408.31        460.48        10.07 o                         
   0   3  14       2159.69       2427.31        77.37 o                         
   1   3  14        490.33        497.67        31.01 o                         
   2   3  14        395.47        485.97        16.49 o                         
   3   3  14         49.60         47.21         4.47 o                         
   4   3  14         10.50         10.02         4.08 o                         
   5   3  14        183.32        181.91         9.38 o                         
   6   3  14        339.23        273.27        16.43 o                         
   7   3  14        125.08        101.79        10.76 o                         
   8   3  14          7.29          0.00         9.69 o                         
   9   3  14          0.44          2.58        10.90 o                         
  10   3  14          7.34          0.00        18.44 o                         
 -10   4  14          0.00          7.28         9.67 o                         
  -9   4  14          1.49          6.22         7.23 o                         
  -8   4  14          7.06         13.98         7.24 o                         
  -7   4  14          6.14          7.42         7.44 o                         
  -6   4  14        150.32        144.07        14.01 o                         
  -5   4  14         97.93         90.71         7.83 o                         
  -4   4  14         24.35         21.05         4.72 o                         
  -3   4  14        639.28        638.71        17.74 o                         
  -2   4  14          1.29         20.44         4.91 o                         
  -1   4  14         86.29        122.50         7.46 o                         
   0   4  14         17.05         24.55         5.16 o                         
   1   4  14         33.73         36.51         3.15 o                         
   2   4  14        712.92        720.00        19.52 o                         
   3   4  14         42.65         37.81         3.40 o                         
   4   4  14        516.59        476.94        18.94 o                         
   5   4  14        313.60        329.00        18.43 o                         
   6   4  14        249.65        244.01        18.06 o                         
   7   4  14         81.48         65.98         9.47 o                         
   8   4  14          3.94          0.71        13.48 o                         
   9   4  14          3.66          0.71        17.73 o                         
 -10   5  14          0.90          5.53         9.95 o                         
  -9   5  14          2.70         19.16        12.42 o                         
  -8   5  14         13.55         15.27         8.54 o                         
  -7   5  14          0.50          1.57         6.65 o                         
  -6   5  14         42.96         40.62         8.24 o                         
  -5   5  14          8.36         14.04         5.70 o                         
  -4   5  14        685.53        694.13        20.99 o                         
  -3   5  14        873.11        856.03        21.82 o                         
  -2   5  14         95.50         95.60         7.06 o                         
  -1   5  14       1409.51       1506.93        33.59 o                         
   0   5  14        130.06        163.38         4.40 o                         
   1   5  14        398.13        386.83        13.89 o                         
   2   5  14        291.22        281.76         8.12 o                         
   3   5  14        660.62        617.13        16.94 o                         
   4   5  14        168.51        162.65         8.77 o                         
   5   5  14        246.18        244.55        16.08 o                         
   6   5  14        375.82        334.06        23.79 o                         
   7   5  14         14.80         13.56        15.96 o                         
   8   5  14         32.81         31.92        18.44 o                         
   9   5  14          8.01         10.64        19.15 o                         
 -10   6  14          1.64          0.00        14.89 o                         
  -9   6  14          4.79         15.69        12.00 o                         
  -8   6  14          2.72          0.00         9.88 o                         
  -7   6  14         13.06          5.44         8.55 o                         
  -6   6  14         13.37         17.03         7.39 o                         
  -5   6  14        470.88        530.47        20.50 o                         
  -4   6  14        190.82        176.40         7.11 o                         
  -3   6  14          6.58          8.05         3.85 o                         
  -2   6  14        722.15        684.23        17.74 o                         
  -1   6  14        359.68        421.79        12.01 o                         
   0   6  14       1132.52       1095.43        32.12 o                         
   1   6  14        892.66        952.83        24.54 o                         
   2   6  14        123.40        129.32         5.48 o                         
   3   6  14         82.04         77.72         5.27 o                         
   4   6  14        540.38        587.58        21.42 o                         
   5   6  14         30.91         41.64         8.29 o                         
   6   6  14         31.04         14.11        16.31 o                         
   7   6  14         53.10         27.31        12.54 o                         
   8   6  14         11.39          0.00        11.28 o                         
   9   6  14          7.03          0.00        17.02 o                         
  -9   7  14          2.29          0.62        11.76 o                         
  -8   7  14          8.33          0.37        10.50 o                         
  -7   7  14          0.34         11.04        11.76 o                         
  -6   7  14         28.04         31.67         8.65 o                         
  -5   7  14        596.35        600.63        21.64 o                         
  -4   7  14         35.10         33.16         5.14 o                         
  -3   7  14        232.54        233.88         9.39 o                         
  -2   7  14        140.54        146.18         6.64 o                         
  -1   7  14         96.20         89.79         3.68 o                         
   0   7  14         58.39         65.94         4.27 o                         
   1   7  14         58.36         61.47         4.22 o                         
   2   7  14        430.69        380.21        10.90 o                         
   3   7  14       1168.86       1148.61        30.42 o                         
   4   7  14         93.30         91.39         7.52 o                         
   5   7  14        168.49        161.58        11.29 o                         
   6   7  14          3.43         11.94         9.16 o                         
   7   7  14         63.84         82.62        26.24 o                         
   8   7  14          0.16          6.61        12.78 o                         
   9   7  14         15.65          0.00        18.44 o                         
  -9   8  14          0.22         12.06        17.73 o                         
  -8   8  14          0.56          0.71        11.40 o                         
  -7   8  14         77.96         50.74        13.62 o                         
  -6   8  14          9.23         11.12         9.45 o                         
  -5   8  14        118.88        135.82        15.87 o                         
  -4   8  14        364.48        318.18        15.52 o                         
  -3   8  14        248.31        244.07        10.70 o                         
  -2   8  14        188.94        187.88         9.83 o                         
  -1   8  14         13.06         19.05         3.25 o                         
   0   8  14          3.14          4.02         2.74 o                         
   1   8  14        693.99        684.90        19.33 o                         
   2   8  14        213.14        187.31         8.89 o                         
   3   8  14          0.25         19.45         4.77 o                         
   4   8  14        125.36        151.50         9.77 o                         
   5   8  14          1.75          0.00         7.72 o                         
   6   8  14          0.33          4.45         8.79 o                         
   7   8  14        109.10         78.18        15.74 o                         
   8   8  14          8.72         16.86        14.18 o                         
  -9   9  14         15.62         41.84        20.57 o                         
  -8   9  14          0.55          4.26        11.53 o                         
  -7   9  14         27.75         37.43        12.92 o                         
  -6   9  14          8.98          7.77        11.02 o                         
  -5   9  14        137.00        155.08        12.45 o                         
  -4   9  14         41.32         35.08         8.12 o                         
  -3   9  14         13.64         10.45         6.98 o                         
  -2   9  14         25.51         27.63         9.72 o                         
  -1   9  14        591.13        574.51        18.30 o                         
   0   9  14        178.67        157.03         7.92 o                         
   1   9  14        168.59        186.34        15.61 o                         
   2   9  14        361.82        364.14        17.18 o                         
   3   9  14        334.33        314.11        16.26 o                         
   4   9  14         70.83         90.97        10.47 o                         
   5   9  14          1.31          6.38        10.03 o                         
   6   9  14          5.47          5.43         9.88 o                         
   7   9  14         21.59         10.50        12.42 o                         
   8   9  14          8.28          7.99        13.51 o                         
  -8  10  14          7.78         13.48        17.02 o                         
  -7  10  14         36.17         42.16        16.67 o                         
  -6  10  14          6.08          0.00        11.15 o                         
  -5  10  14         14.50         10.32         9.10 o                         
  -4  10  14         34.48         34.68         9.01 o                         
  -3  10  14         93.72        127.68        10.87 o                         
  -2  10  14        133.25        149.07        14.40 o                         
  -1  10  14          0.84          2.41         4.88 o                         
   0  10  14         44.44         22.84         5.90 o                         
   1  10  14        466.65        449.42        23.82 o                         
   2  10  14        205.38        201.22        18.18 o                         
   3  10  14         66.05         76.35        12.22 o                         
   4  10  14         41.43         31.44        12.41 o                         
   5  10  14          0.02          0.35         9.27 o                         
   6  10  14         22.25         12.19        13.12 o                         
   7  10  14         26.97         35.65        14.95 o                         
   8  10  14          6.43          7.76        14.13 o                         
  -8  11  14          4.85          0.00        17.73 o                         
  -7  11  14          2.93          3.63        12.20 o                         
  -6  11  14          6.03          0.00        10.62 o                         
  -5  11  14          9.10          7.86        11.24 o                         
  -4  11  14         86.40         68.51        10.60 o                         
  -3  11  14        135.07        150.85        11.31 o                         
  -2  11  14          0.01          3.82         6.18 o                         
  -1  11  14        171.99        215.56        15.28 o                         
   0  11  14         26.79         25.99         8.23 o                         
   1  11  14         15.59         27.41         9.99 o                         
   2  11  14         98.80        124.42        29.43 o                         
   3  11  14          4.11          0.69         9.77 o                         
   4  11  14          0.58          0.00         9.27 o                         
   5  11  14          5.57          3.88        11.28 o                         
   6  11  14         20.53         28.72        14.04 o                         
   7  11  14          2.38          6.37        13.73 o                         
  -7  12  14          2.73         10.64        17.02 o                         
  -6  12  14          3.03          5.92        12.58 o                         
  -5  12  14          6.40         13.04        12.58 o                         
  -4  12  14          1.80          4.54         8.63 o                         
  -3  12  14         47.23         57.28        13.29 o                         
  -2  12  14         34.99         12.49        10.57 o                         
  -1  12  14         16.87         10.64        10.64 o                         
   0  12  14         29.69          8.51        13.48 o                         
   1  12  14          1.66          7.80        14.18 o                         
   2  12  14        209.55        203.01        19.07 o                         
   3  12  14         40.77         42.51        21.63 o                         
   4  12  14         36.85         29.33        12.51 o                         
   5  12  14         57.70         63.13        14.95 o                         
   6  12  14          0.38          0.71        12.54 o                         
   7  12  14          0.12          6.38        19.86 o                         
  -6  13  14         15.40         15.06        14.04 o                         
  -5  13  14          0.96          7.80        21.28 o                         
  -4  13  14          5.82          0.00        18.44 o                         
  -3  13  14          0.00          4.16        10.36 o                         
  -2  13  14          0.19          0.00        10.73 o                         
  -1  13  14          0.20          0.00        10.20 o                         
   0  13  14         23.47         38.30        17.73 o                         
   1  13  14          0.28          0.00        14.18 o                         
   2  13  14         88.04         75.18        21.28 o                         
   3  13  14          6.59          0.00        14.89 o                         
   4  13  14          8.34         13.33        12.27 o                         
   5  13  14          2.32          5.67        12.72 o                         
   6  13  14          0.74          0.71        17.73 o                         
  -5  14  14          0.73          3.55        22.70 o                         
  -4  14  14         10.07          0.71        19.86 o                         
  -3  14  14          0.15          0.00        10.36 o                         
  -2  14  14          1.36         12.07        11.71 o                         
  -1  14  14          0.01         20.57        15.60 o                         
   0  14  14          9.11          8.51        15.60 o                         
   1  14  14          0.62         25.53        16.31 o                         
   2  14  14          0.33          0.00        14.89 o                         
   3  14  14          3.14         18.44        19.15 o                         
   4  14  14         19.35         52.48        22.70 o                         
   5  14  14          3.72         12.77        19.15 o                         
  -4  15  14          0.03          0.71        21.99 o                         
  -3  15  14          7.83          2.84        19.86 o                         
  -2  15  14          1.50          0.00        14.89 o                         
  -1  15  14          1.49          0.00        16.31 o                         
   0  15  14          1.09          0.00        15.60 o                         
   1  15  14          0.24          0.00        15.60 o                         
   2  15  14          6.77         12.77        17.73 o                         
   3  15  14          3.74         23.40        20.57 o                         
  -3  16  14          0.73          0.00        20.57 o                         
  -1  16  14          6.40          9.22        17.02 o                         
   0  16  14          1.37          8.51        17.73 o                         
   1  16  14          2.08          4.26        18.44 o                         
  -9   0  15          2.43         11.04         8.99 o                         
  -7   0  15          8.03         12.04        10.27 o                         
  -5   0  15        955.74        857.30        40.10 o                         
  -3   0  15       5777.97       5648.40       148.23 o                         
  -1   0  15        936.99        817.54        36.40 o                         
   1   0  15          7.60         11.87         4.48 o                         
   3   0  15       1423.22       1518.28        54.01 o                         
   5   0  15        664.57        520.69        30.84 o                         
   7   0  15          2.29          0.00        12.06 o                         
   9   0  15          0.29          0.00        14.89 o                         
 -10   1  15          0.17          5.14         8.53 o                         
  -9   1  15         13.37         19.30         7.39 o                         
  -8   1  15        257.56        234.33        12.14 o                         
  -7   1  15         34.01         34.54         9.52 o                         
  -6   1  15        202.28        198.23        12.45 o                         
  -5   1  15        282.09        292.28        11.62 o                         
  -4   1  15         73.14         55.40         4.41 o                         
  -3   1  15        692.65        868.17        32.54 o                         
  -2   1  15        296.69        295.65        12.14 o                         
  -1   1  15        236.67        265.38        13.64 o                         
   0   1  15         11.91         19.37         4.36 o                         
   1   1  15        516.65        553.79        22.24 o                         
   2   1  15       1238.02       1175.50        29.66 o                         
   3   1  15         19.43         24.26         3.07 o                         
   4   1  15        219.31        199.70        10.31 o                         
   5   1  15        138.57        119.74         7.65 o                         
   6   1  15         78.87         76.45         9.16 o                         
   7   1  15          0.09         11.39         9.49 o                         
   8   1  15         36.90         48.08        12.72 o                         
   9   1  15          0.48          0.00        10.20 o                         
  10   1  15          0.54          0.69        12.28 o                         
 -10   2  15         33.62         66.54        14.23 o                         
  -9   2  15          2.35          7.52         7.09 o                         
  -8   2  15          1.49          7.76         6.55 o                         
  -7   2  15        122.24        142.20        12.41 o                         
  -6   2  15          0.30          3.13         6.21 o                         
  -5   2  15         14.33         14.96         5.18 o                         
  -4   2  15         12.17          7.50         3.68 o                         
  -3   2  15        941.94        902.09        21.89 o                         
  -2   2  15        237.60        266.60         7.34 o                         
  -1   2  15         60.87         63.90         5.24 o                         
   0   2  15        334.55        412.25        15.38 o                         
   1   2  15         55.73         52.55         6.71 o                         
   2   2  15         47.94         41.75         3.56 o                         
   3   2  15        214.98        198.09         8.47 o                         
   4   2  15          1.67          4.87         3.04 o                         
   5   2  15          0.44          0.32         4.75 o                         
   6   2  15         29.88         30.93         7.46 o                         
   7   2  15         80.25        102.79        13.51 o                         
   8   2  15         38.46         35.99        11.91 o                         
   9   2  15          0.01          0.00        10.77 o                         
  10   2  15          5.94          0.71        11.71 o                         
 -10   3  15          1.94          6.75         8.55 o                         
  -9   3  15          3.19          4.91         7.43 o                         
  -8   3  15          0.13          4.53         6.12 o                         
  -7   3  15        571.12        583.90        23.90 o                         
  -6   3  15        234.43        237.46        14.73 o                         
  -5   3  15        267.76        267.05        12.00 o                         
  -4   3  15        480.59        468.14        14.62 o                         
  -3   3  15         10.51         12.02         2.75 o                         
  -2   3  15        238.35        279.92         8.32 o                         
  -1   3  15       1788.21       2081.26        60.25 o                         
   0   3  15       1313.32       1490.60        45.92 o                         
   1   3  15       1231.20       1331.16        49.30 o                         
   2   3  15        419.13        422.71        18.36 o                         
   3   3  15         37.03         29.80         3.45 o                         
   4   3  15          2.41          2.38         3.67 o                         
   5   3  15        347.74        332.48        15.91 o                         
   6   3  15         11.11          7.34         6.39 o                         
   7   3  15          2.85          0.00         7.04 o                         
   8   3  15         45.93         46.61        14.89 o                         
   9   3  15         61.16        111.35        24.11 o                         
 -10   4  15          0.39          5.84         9.62 o                         
  -9   4  15          0.29          4.52         7.33 o                         
  -8   4  15         26.00         24.29         8.34 o                         
  -7   4  15         15.99         16.29         7.54 o                         
  -6   4  15         55.72         59.31        10.91 o                         
  -5   4  15        103.46        118.54         8.96 o                         
  -4   4  15        340.71        345.09        13.01 o                         
  -3   4  15        278.35        225.94         9.01 o                         
  -2   4  15        969.79       1004.80        23.15 o                         
  -1   4  15        333.63        393.32         8.01 o                         
   0   4  15        380.77        458.39        17.34 o                         
   1   4  15        438.39        429.12        11.10 o                         
   2   4  15        124.83        150.08         5.08 o                         
   3   4  15         14.50         10.87         3.52 o                         
   4   4  15         51.47         35.20         5.57 o                         
   5   4  15        243.40        267.52        13.31 o                         
   6   4  15        103.56        110.89        11.43 o                         
   7   4  15         10.37         25.50         8.52 o                         
   8   4  15          6.34          7.09        16.31 o                         
   9   4  15         18.21          0.00        17.02 o                         
 -10   5  15          2.35          0.61        11.92 o                         
  -9   5  15          1.51          3.34        11.00 o                         
  -8   5  15          0.31          1.41         8.11 o                         
  -7   5  15          1.27          7.37         7.27 o                         
  -6   5  15          0.26          3.36         8.12 o                         
  -5   5  15         38.56         34.24         7.36 o                         
  -4   5  15       1031.63        972.68        32.44 o                         
  -3   5  15         53.60         49.62         4.97 o                         
  -2   5  15        490.84        542.61        18.97 o                         
  -1   5  15        255.43        276.06         5.94 o                         
   0   5  15        825.78        874.80        29.77 o                         
   1   5  15        231.20        229.03         7.93 o                         
   2   5  15         60.95         61.83         3.06 o                         
   3   5  15         11.78          6.07         2.60 o                         
   4   5  15        204.04        161.72        10.64 o                         
   5   5  15         92.96         85.03        17.02 o                         
   6   5  15         39.18         49.40         8.00 o                         
   7   5  15          0.02         10.20        10.50 o                         
   8   5  15         26.23         63.83        19.86 o                         
   9   5  15          0.79          0.00        16.31 o                         
  -9   6  15         42.15         46.10        14.54 o                         
  -8   6  15         10.38         18.29        11.40 o                         
  -7   6  15         14.00          8.26         8.47 o                         
  -6   6  15        143.88        135.18        11.84 o                         
  -5   6  15        403.86        377.86        18.43 o                         
  -4   6  15         88.05         93.02         6.60 o                         
  -3   6  15        396.06        362.34        15.83 o                         
  -2   6  15        593.78        620.64        15.95 o                         
  -1   6  15         46.53         49.22         5.06 o                         
   0   6  15        342.24        390.85         9.69 o                         
   1   6  15          2.51          5.36         2.20 o                         
   2   6  15        203.11        208.96         6.87 o                         
   3   6  15         39.04         36.31         5.12 o                         
   4   6  15        804.60        750.75        27.80 o                         
   5   6  15        834.90        801.59        38.85 o                         
   6   6  15         14.88         16.15         9.99 o                         
   7   6  15          4.75         13.85        14.89 o                         
   8   6  15          0.35          0.00        11.21 o                         
   9   6  15          0.07          0.00        17.73 o                         
  -9   7  15          5.84          9.86        13.11 o                         
  -8   7  15         14.10         22.10        12.42 o                         
  -7   7  15         53.88         27.90        12.60 o                         
  -6   7  15         33.78         34.52         9.93 o                         
  -5   7  15          5.40          2.44         6.75 o                         
  -4   7  15        303.36        287.48        10.83 o                         
  -3   7  15         46.83         46.82         5.38 o                         
  -2   7  15        153.77        145.39         9.67 o                         
  -1   7  15         59.90         58.31         5.37 o                         
   0   7  15         46.99         47.63         4.87 o                         
   1   7  15          9.37          7.17         3.00 o                         
   2   7  15         91.98        102.58         5.12 o                         
   3   7  15         87.25        101.36         6.09 o                         
   4   7  15          0.42         16.59         5.55 o                         
   5   7  15         44.32         73.94        10.96 o                         
   6   7  15         11.80          6.57        10.20 o                         
   7   7  15         37.92         48.53        13.43 o                         
   8   7  15         13.05         22.13        14.02 o                         
   9   7  15          0.11          6.38        19.15 o                         
  -9   8  15         15.20         34.04        19.86 o                         
  -8   8  15         37.24         29.00        13.51 o                         
  -7   8  15         39.88         46.53        21.28 o                         
  -6   8  15         93.60         72.75        12.16 o                         
  -5   8  15         57.56         60.70         9.44 o                         
  -4   8  15         16.61          4.87         3.86 o                         
  -3   8  15        128.58        129.90         9.20 o                         
  -2   8  15         63.51         69.63         5.46 o                         
  -1   8  15          7.05          7.44         3.44 o                         
   0   8  15         11.92          4.16         2.93 o                         
   1   8  15        400.54        412.80        12.38 o                         
   2   8  15       1015.14       1019.51        30.42 o                         
   3   8  15          4.48         24.57         4.80 o                         
   4   8  15        146.77        121.83        14.13 o                         
   5   8  15         26.28         39.32        11.78 o                         
   6   8  15          0.02          0.00         8.99 o                         
   7   8  15         27.35         51.06        14.04 o                         
   8   8  15          0.14          0.00        11.91 o                         
  -8   9  15          5.40          0.71        11.59 o                         
  -7   9  15          2.57          2.00        11.02 o                         
  -6   9  15         17.03         19.09        12.10 o                         
  -5   9  15         85.04         73.85        10.13 o                         
  -4   9  15         19.03         16.64         6.25 o                         
  -3   9  15          6.80          6.06         6.55 o                         
  -2   9  15        187.56        194.10         9.19 o                         
  -1   9  15        301.75        323.24        13.00 o                         
   0   9  15          1.30          8.41         6.05 o                         
   1   9  15       1182.23       1115.02        42.95 o                         
   2   9  15         18.17         29.43        10.53 o                         
   3   9  15        102.43         98.68        13.62 o                         
   4   9  15          2.05          7.36         9.27 o                         
   5   9  15          0.81          2.42         9.77 o                         
   6   9  15         10.39          2.08        10.77 o                         
   7   9  15          0.02          1.30        11.40 o                         
   8   9  15          6.50          0.00        13.28 o                         
  -8  10  15          0.02          0.00        14.18 o                         
  -7  10  15          5.52         15.32        18.44 o                         
  -6  10  15         58.61         71.81        14.80 o                         
  -5  10  15         58.88         32.47        10.48 o                         
  -4  10  15         27.70         31.90         8.19 o                         
  -3  10  15        508.74        456.07        23.19 o                         
  -2  10  15        115.67         95.43        11.86 o                         
  -1  10  15         88.44         62.46         8.22 o                         
   0  10  15         11.26          5.93         6.17 o                         
   1  10  15         77.10        113.03        30.14 o                         
   2  10  15         16.59         20.60         9.99 o                         
   3  10  15          1.56          8.53         9.27 o                         
   4  10  15          1.47          8.06         9.49 o                         
   5  10  15          0.33         14.36        11.00 o                         
   6  10  15          9.38          2.91        11.40 o                         
   7  10  15         40.30         57.56        16.15 o                         
   8  10  15         37.33         62.41        23.40 o                         
  -7  11  15          1.47          0.00        12.43 o                         
  -6  11  15         31.60         37.10        14.13 o                         
  -5  11  15          0.00          0.92        10.73 o                         
  -4  11  15         30.49         28.02         9.35 o                         
  -3  11  15         12.69          8.96         7.97 o                         
  -2  11  15          0.05          6.70         8.17 o                         
  -1  11  15         96.03         88.65        11.32 o                         
   0  11  15         48.69         71.01        12.35 o                         
   1  11  15          2.24         14.45         9.19 o                         
   2  11  15         52.38         46.56        11.40 o                         
   3  11  15         25.78         14.89        10.53 o                         
   4  11  15         22.92         14.89        14.89 o                         
   5  11  15          0.54          2.37        11.00 o                         
   6  11  15         12.28          9.62        13.01 o                         
   7  11  15         12.42         13.45        14.02 o                         
  -7  12  15          1.25          4.96        17.73 o                         
  -6  12  15         16.48          3.76        12.22 o                         
  -5  12  15         79.14         76.69        15.84 o                         
  -4  12  15          1.63         12.79         9.87 o                         
  -3  12  15         95.21        119.51        26.60 o                         
  -2  12  15          5.84          6.59        10.39 o                         
  -1  12  15         18.50         10.65        12.06 o                         
   0  12  15         61.42         37.59        16.31 o                         
   1  12  15          1.63          0.00        13.48 o                         
   2  12  15        119.42        133.82        17.02 o                         
   3  12  15          0.75          3.83        10.77 o                         
   4  12  15          7.58         15.01        11.71 o                         
   5  12  15          2.56          6.41        11.91 o                         
   6  12  15          2.59          3.25        12.78 o                         
  -6  13  15         16.63         28.37        19.86 o                         
  -5  13  15         26.35          0.00        19.86 o                         
  -4  13  15          8.67         16.31        21.28 o                         
  -3  13  15          3.77          2.76        11.08 o                         
  -2  13  15          2.44          0.00        10.20 o                         
  -1  13  15          2.48          5.48        10.70 o                         
   0  13  15          5.52         21.28        15.60 o                         
   1  13  15         23.14          8.51        14.89 o                         
   2  13  15         82.18         97.16        22.70 o                         
   3  13  15          6.94         15.25        15.25 o                         
   4  13  15         11.72         20.69        13.28 o                         
   5  13  15          3.73         20.42        13.43 o                         
   6  13  15          1.11          0.71        19.86 o                         
  -5  14  15          0.23          0.71        20.57 o                         
  -4  14  15          8.02          7.09        21.28 o                         
  -3  14  15          0.05          0.71        11.59 o                         
  -2  14  15          8.16          4.63        11.40 o                         
  -1  14  15          3.61          0.00        14.18 o                         
   0  14  15         10.49          0.00        14.89 o                         
   1  14  15          1.00         23.40        18.44 o                         
   2  14  15          0.29         12.77        17.02 o                         
   3  14  15          9.11         12.06        18.44 o                         
   4  14  15          0.55         29.08        20.57 o                         
   5  14  15          0.02          4.26        19.15 o                         
  -4  15  15          3.54          0.00        22.70 o                         
  -3  15  15         17.09          0.00        20.57 o                         
  -2  15  15          0.00          0.00        14.89 o                         
  -1  15  15          8.58          6.38        15.60 o                         
   0  15  15          0.90          0.00        14.18 o                         
   1  15  15          1.84          0.00        15.60 o                         
   2  15  15          0.58          0.00        17.02 o                         
  -1  16  15          0.01          0.00        17.73 o                         
   0  16  15          1.20          0.00        17.02 o                         
   1  16  15         23.50         43.97        21.28 o                         
 -10   0  16          0.97          1.02        12.27 o                         
  -8   0  16        269.63        269.82        19.85 o                         
  -6   0  16          0.04          5.91         9.77 o                         
  -4   0  16         56.67         52.82         5.88 o                         
  -2   0  16         57.72         81.41         8.32 o                         
   0   0  16         17.84         18.55         5.00 o                         
   2   0  16        902.79       1104.04        40.94 o                         
   4   0  16        725.48        700.69        28.25 o                         
   6   0  16          9.54          0.00        11.35 o                         
   8   0  16         90.14        102.13        21.99 o                         
  10   0  16          0.63          0.00        18.44 o                         
 -10   1  16         13.81         17.65         9.12 o                         
  -9   1  16          9.33         13.95         7.13 o                         
  -8   1  16         72.21         99.79        10.07 o                         
  -7   1  16         92.37         94.98        10.84 o                         
  -6   1  16         30.41         17.79         7.59 o                         
  -5   1  16         35.71         20.19         6.24 o                         
  -4   1  16         23.61         16.24         3.76 o                         
  -3   1  16         97.91        113.38         4.90 o                         
  -2   1  16        904.28       1025.22        34.90 o                         
  -1   1  16         90.27         77.24         5.34 o                         
   0   1  16        519.48        585.64        21.44 o                         
   1   1  16          0.44          6.34         2.56 o                         
   2   1  16         31.00         44.38         3.57 o                         
   3   1  16       1122.12       1248.14        32.30 o                         
   4   1  16        544.24        494.84        17.13 o                         
   5   1  16         49.34         33.54         7.08 o                         
   6   1  16          2.90          2.26         8.17 o                         
   7   1  16         33.16         24.60        10.27 o                         
   8   1  16         76.97         71.04        13.78 o                         
   9   1  16         13.84          4.06        11.00 o                         
 -10   2  16          8.94         14.59         8.51 o                         
  -9   2  16         23.47         39.64         8.30 o                         
  -8   2  16         18.68         19.46         7.46 o                         
  -7   2  16        153.40        158.65        13.40 o                         
  -6   2  16          2.19          4.65         6.86 o                         
  -5   2  16         72.39         89.79         7.33 o                         
  -4   2  16        157.07        158.31         7.55 o                         
  -3   2  16        356.77        389.73        10.81 o                         
  -2   2  16          6.76         12.68         2.62 o                         
  -1   2  16         29.27         52.45         6.00 o                         
   0   2  16        547.46        500.05        23.33 o                         
   1   2  16          0.01          2.51         2.86 o                         
   2   2  16         33.19         36.15         3.12 o                         
   3   2  16         53.52         72.53         5.35 o                         
   4   2  16        214.95        202.25         7.74 o                         
   5   2  16         85.79         66.90         8.99 o                         
   6   2  16          8.82          9.89         6.68 o                         
   7   2  16         46.16         67.02        12.04 o                         
   8   2  16         22.06         13.17        13.83 o                         
   9   2  16         30.11         27.51        14.54 o                         
 -10   3  16          1.69          3.00         8.82 o                         
  -9   3  16          5.45         17.07        10.24 o                         
  -8   3  16         29.41         28.00         7.41 o                         
  -7   3  16         41.44         43.06         9.09 o                         
  -6   3  16         66.01         83.63        10.00 o                         
  -5   3  16        154.31        148.70         7.64 o                         
  -4   3  16          3.09          2.84         3.59 o                         
  -3   3  16        173.84        196.37         7.40 o                         
  -2   3  16        557.85        607.36        15.71 o                         
  -1   3  16       3763.68       4109.56       156.62 o                         
   0   3  16        810.10        907.59        33.02 o                         
   1   3  16        136.11        155.75         9.88 o                         
   2   3  16        396.52        400.02        16.24 o                         
   3   3  16        687.53        733.65        22.27 o                         
   4   3  16         66.71         64.29         6.15 o                         
   5   3  16         61.65         52.16        12.11 o                         
   6   3  16         35.76         50.73        13.29 o                         
   7   3  16          8.38         22.36        11.00 o                         
   8   3  16          1.69         13.54        14.18 o                         
   9   3  16          2.47          0.00        16.31 o                         
 -10   4  16          0.01          7.89        10.50 o                         
  -9   4  16          1.38          3.28         7.88 o                         
  -8   4  16          8.71          7.38         6.57 o                         
  -7   4  16          0.90          4.92         6.64 o                         
  -6   4  16         27.24         19.53         9.10 o                         
  -5   4  16        274.97        252.74        12.75 o                         
  -4   4  16        587.43        601.36        23.58 o                         
  -3   4  16         19.81         22.68         3.46 o                         
  -2   4  16          4.52          7.55         2.93 o                         
  -1   4  16         16.44         18.14         3.87 o                         
   0   4  16        201.59        205.20         6.41 o                         
   1   4  16        137.12        136.68         8.96 o                         
   2   4  16        220.27        235.28         6.22 o                         
   3   4  16        207.30        214.47         8.45 o                         
   4   4  16        509.10        484.30        17.15 o                         
   5   4  16         36.57         35.07         7.59 o                         
   6   4  16         86.40         89.58         9.89 o                         
   7   4  16         11.19         22.28         8.28 o                         
   8   4  16         96.76        108.51        24.82 o                         
   9   4  16          4.37          0.00        17.02 o                         
 -10   5  16          0.41          0.00        15.60 o                         
  -9   5  16          1.76          2.56         9.65 o                         
  -8   5  16         12.51          9.16         8.71 o                         
  -7   5  16        129.87        137.21        12.65 o                         
  -6   5  16         46.31         69.30        11.72 o                         
  -5   5  16         15.69         12.26         5.47 o                         
  -4   5  16         50.42         52.17         5.88 o                         
  -3   5  16        134.62        137.27         6.19 o                         
  -2   5  16        166.96        181.54         9.09 o                         
  -1   5  16        859.17        889.62        25.64 o                         
   0   5  16         88.50         89.45         4.13 o                         
   1   5  16         86.99         96.30         3.96 o                         
   2   5  16         74.85         65.89         4.09 o                         
   3   5  16         49.53         41.20         6.78 o                         
   4   5  16         25.64         26.44         5.66 o                         
   5   5  16          1.73          6.38         6.88 o                         
   6   5  16          2.49          1.09         6.76 o                         
   7   5  16         20.78         10.13        10.64 o                         
   8   5  16         15.70          0.00        15.60 o                         
   9   5  16          0.30          0.00        14.89 o                         
  -9   6  16          6.99          0.00        11.08 o                         
  -8   6  16         17.81         29.29        13.51 o                         
  -7   6  16         17.49         12.81         9.25 o                         
  -6   6  16         24.83         32.62         7.97 o                         
  -5   6  16          2.09          1.32         5.03 o                         
  -4   6  16         22.91         27.94         4.75 o                         
  -3   6  16         20.39         21.69         4.62 o                         
  -2   6  16         16.84         25.50         5.13 o                         
  -1   6  16         34.21         36.05         4.55 o                         
   0   6  16        120.07        160.59         7.59 o                         
   1   6  16         28.84         24.13         3.46 o                         
   2   6  16         16.65         18.02         3.29 o                         
   3   6  16        830.89        828.09        24.46 o                         
   4   6  16          1.38          4.57         4.68 o                         
   5   6  16          0.87         24.59        10.50 o                         
   6   6  16         22.80         26.24        19.86 o                         
   7   6  16         14.03         15.96        11.53 o                         
   8   6  16          0.02          0.00        15.60 o                         
   9   6  16         26.89         21.99        19.86 o                         
  -9   7  16          5.27          8.72        12.60 o                         
  -8   7  16          6.18          8.87        12.00 o                         
  -7   7  16        261.54        230.54        23.72 o                         
  -6   7  16         86.93        141.32        12.54 o                         
  -5   7  16        164.61        181.20        10.94 o                         
  -4   7  16         61.44         51.24         5.95 o                         
  -3   7  16          1.74          2.50         4.02 o                         
  -2   7  16        147.51        175.05         8.55 o                         
  -1   7  16         80.74         75.05         5.41 o                         
   0   7  16         35.81         38.04         3.54 o                         
   1   7  16         60.50         76.54         4.94 o                         
   2   7  16        601.02        540.55        16.92 o                         
   3   7  16        293.25        255.68        10.83 o                         
   4   7  16         82.07         73.59         8.22 o                         
   5   7  16         64.79         42.55        12.04 o                         
   6   7  16         10.37         14.42        10.50 o                         
   7   7  16         51.86         50.32        14.54 o                         
   8   7  16          3.23          4.46        12.10 o                         
   9   7  16          0.38          3.55        19.86 o                         
  -9   8  16         11.47          0.71        17.02 o                         
  -8   8  16          0.93          0.00        11.59 o                         
  -7   8  16         15.70         12.45        12.22 o                         
  -6   8  16          2.95          5.15         8.87 o                         
  -5   8  16        117.68        116.19        11.15 o                         
  -4   8  16          8.06          7.90         5.71 o                         
  -3   8  16        247.46        251.56        12.43 o                         
  -2   8  16         95.17        112.20         7.99 o                         
  -1   8  16         38.35         40.63         3.96 o                         
   0   8  16         16.18          6.86         3.21 o                         
   1   8  16        201.84        184.44         8.38 o                         
   2   8  16        736.32        674.33        25.16 o                         
   3   8  16        954.99        948.73        35.55 o                         
   4   8  16        310.50        338.26        16.33 o                         
   5   8  16         56.90         63.10        13.28 o                         
   6   8  16         13.41          6.77        11.00 o                         
   7   8  16          8.20          5.47        12.22 o                         
   8   8  16         50.61         60.33        17.02 o                         
  -8   9  16          4.82         14.01        13.23 o                         
  -7   9  16          7.93          3.56        11.40 o                         
  -6   9  16         20.79         27.06        12.58 o                         
  -5   9  16         18.92          9.81         7.18 o                         
  -4   9  16         43.32         42.98         8.39 o                         
  -3   9  16         21.23         16.13         7.64 o                         
  -2   9  16         11.53         16.22         5.55 o                         
  -1   9  16        660.49        642.46        24.84 o                         
   0   9  16         80.21         67.85         7.03 o                         
   1   9  16        109.78        128.23         9.78 o                         
   2   9  16         30.22          7.13         8.68 o                         
   3   9  16        169.31        216.63        23.40 o                         
   4   9  16        160.50        120.32        15.79 o                         
   5   9  16          0.02          3.49         9.77 o                         
   6   9  16          0.12          2.84        11.03 o                         
   7   9  16         25.70         34.37        14.95 o                         
   8   9  16         37.96         31.71        15.74 o                         
  -8  10  16          4.07          0.00        16.31 o                         
  -7  10  16          7.36         12.36        15.60 o                         
  -6  10  16         12.31          0.00        11.40 o                         
  -5  10  16         88.43         75.06        12.18 o                         
  -4  10  16         26.25         43.22         8.19 o                         
  -3  10  16         61.04         61.27        10.30 o                         
  -2  10  16         64.86         62.27         9.51 o                         
  -1  10  16          2.32          1.97         5.54 o                         
   0  10  16        282.31        232.40        18.94 o                         
   1  10  16          7.18          0.00         9.19 o                         
   2  10  16          3.24         10.54         8.87 o                         
   3  10  16          6.47         24.82        10.53 o                         
   4  10  16          2.52          0.00         9.27 o                         
   5  10  16          0.48          2.96        10.20 o                         
   6  10  16         13.32         16.00        18.44 o                         
   7  10  16          0.07          4.32        12.78 o                         
  -7  11  16          4.20          2.31        13.46 o                         
  -6  11  16          2.90          3.19        11.76 o                         
  -5  11  16         11.98         12.83        12.06 o                         
  -4  11  16         99.69         83.14        12.09 o                         
  -3  11  16          5.63          5.64         8.14 o                         
  -2  11  16        183.53        193.77        15.77 o                         
  -1  11  16        107.44        121.64        12.96 o                         
   0  11  16         46.36         49.22         7.38 o                         
   1  11  16         11.44         29.56        10.20 o                         
   2  11  16         73.64         61.62        12.22 o                         
   3  11  16          5.39          6.36         8.99 o                         
   4  11  16         21.03         20.69        11.50 o                         
   5  11  16         27.69         52.51        13.51 o                         
   6  11  16          1.87          9.22        12.51 o                         
   7  11  16          0.09          0.00        15.60 o                         
  -7  12  16          0.53          0.00        15.60 o                         
  -6  12  16          2.43          2.23        13.62 o                         
  -5  12  16          0.37          6.16        12.27 o                         
  -4  12  16         15.25         24.28        10.04 o                         
  -3  12  16          0.43          5.05        10.36 o                         
  -2  12  16         24.77         40.91        12.42 o                         
  -1  12  16         12.03         11.31        10.57 o                         
   0  12  16         20.23         31.92        16.31 o                         
   1  12  16         10.26          0.00        13.48 o                         
   2  12  16        123.00        105.78        15.33 o                         
   3  12  16          7.85          3.83         9.88 o                         
   4  12  16          9.19         25.39        12.51 o                         
   5  12  16          1.46          0.00        11.03 o                         
   6  12  16         14.20          6.36        13.23 o                         
  -6  13  16         17.96         27.66        19.86 o                         
  -5  13  16          0.02          0.71        19.15 o                         
  -4  13  16         35.60         24.11        21.28 o                         
  -3  13  16          6.71          9.61        10.90 o                         
  -2  13  16          4.46          0.00        10.05 o                         
  -1  13  16          0.00          3.55        14.89 o                         
   0  13  16         45.07         47.52        19.15 o                         
   1  13  16         11.71         31.92        17.73 o                         
   2  13  16         47.25         36.88        19.15 o                         
   3  13  16         14.26         22.43        12.00 o                         
   4  13  16         25.61         27.49        16.67 o                         
   5  13  16          1.14          0.71        12.54 o                         
  -5  14  16          2.46          0.00        21.28 o                         
  -4  14  16          9.85          1.42        19.15 o                         
  -3  14  16          0.66          0.00        10.88 o                         
  -2  14  16          0.29          0.00        11.76 o                         
  -1  14  16          1.14          0.00        14.89 o                         
   0  14  16          0.17          0.71        15.60 o                         
   1  14  16         24.00          5.67        15.60 o                         
   2  14  16          0.14          0.00        15.60 o                         
   3  14  16          1.53          0.00        16.31 o                         
  -4  15  16         10.34         15.60        23.40 o                         
  -3  15  16         12.09         19.86        21.99 o                         
  -2  15  16          8.49         14.89        17.73 o                         
  -1  15  16          0.17          4.96        17.73 o                         
   0  15  16          3.18          0.00        14.89 o                         
   1  15  16          1.22          7.80        17.02 o                         
   2  15  16          2.14          4.26        18.44 o                         
  -2  16  16          4.32          0.00        15.60 o                         
  -1  16  16          0.02          0.00        16.31 o                         
   0  16  16          0.00          0.00        17.02 o                         
  -9   0  17          2.71          6.15         9.20 o                         
  -7   0  17        523.36        510.01        33.59 o                         
  -5   0  17          0.08          9.87         9.77 o                         
  -3   0  17        189.32        244.76        12.22 o                         
  -1   0  17        174.88        255.05        13.96 o                         
   1   0  17        684.30        724.01        37.09 o                         
   3   0  17         32.55         41.41         6.73 o                         
   5   0  17        299.74        332.58        22.28 o                         
   7   0  17         49.79         10.64        14.18 o                         
   9   0  17         31.55         44.68        19.86 o                         
 -10   1  17          2.39         10.69         8.57 o                         
  -9   1  17          4.66          7.55         7.28 o                         
  -8   1  17          6.03         12.01         7.15 o                         
  -7   1  17          3.55          8.01         8.99 o                         
  -6   1  17        208.22        209.20        15.69 o                         
  -5   1  17        823.68        756.39        28.41 o                         
  -4   1  17         63.41         65.36         4.99 o                         
  -3   1  17       2166.91       2115.97        48.24 o                         
  -2   1  17        301.09        269.86         8.44 o                         
  -1   1  17        312.01        323.74        12.80 o                         
   0   1  17         61.96         92.62         7.57 o                         
   1   1  17          8.59         15.23         4.36 o                         
   2   1  17        627.61        613.19        19.30 o                         
   3   1  17          3.36          9.82         3.70 o                         
   4   1  17         70.85         74.91         6.35 o                         
   5   1  17        116.50         91.52         9.40 o                         
   6   1  17        263.16        252.68        20.81 o                         
   7   1  17         51.50         49.41        11.28 o                         
   8   1  17         11.62         15.25        11.03 o                         
   9   1  17          2.02          0.00        11.03 o                         
 -10   2  17          1.91         13.15         9.35 o                         
  -9   2  17          6.33         11.56         7.33 o                         
  -8   2  17         71.55         60.66        10.65 o                         
  -7   2  17          8.60         20.53         8.94 o                         
  -6   2  17         32.07         24.58         8.02 o                         
  -5   2  17         93.97         96.13         7.18 o                         
  -4   2  17        687.21        687.94        19.93 o                         
  -3   2  17       1230.95       1230.32        38.09 o                         
  -2   2  17        476.45        544.59        17.88 o                         
  -1   2  17       1399.06       1472.40        40.28 o                         
   0   2  17        160.88        153.74         5.84 o                         
   1   2  17        543.50        609.69        25.85 o                         
   2   2  17          0.03          0.32         2.43 o                         
   3   2  17        952.16       1004.09        42.47 o                         
   4   2  17         44.83         50.26         4.84 o                         
   5   2  17        299.47        294.00        17.04 o                         
   6   2  17         11.25         12.73         6.94 o                         
   7   2  17          3.71         17.80        10.27 o                         
   8   2  17         12.95         10.40        11.00 o                         
   9   2  17         14.11         17.29        11.91 o                         
 -10   3  17          2.49         10.69         9.20 o                         
  -9   3  17          0.01          2.06         8.03 o                         
  -8   3  17         24.09         34.58         8.99 o                         
  -7   3  17         31.36         37.04         9.62 o                         
  -6   3  17        240.93        226.42        14.92 o                         
  -5   3  17         17.50         16.73         5.36 o                         
  -4   3  17         32.26         36.90         5.05 o                         
  -3   3  17          6.86         12.93         3.33 o                         
  -2   3  17         46.35         61.73         3.99 o                         
  -1   3  17         52.10         94.32         4.78 o                         
   0   3  17        608.96        753.90        20.35 o                         
   1   3  17          0.00          2.40         3.41 o                         
   2   3  17          6.29          6.82         2.96 o                         
   3   3  17          2.68          5.57         3.41 o                         
   4   3  17        222.59        201.82        11.52 o                         
   5   3  17          0.08          4.71         6.11 o                         
   6   3  17         53.41         57.13        15.30 o                         
   7   3  17          0.06          1.01         9.99 o                         
   8   3  17          8.51          4.54        10.77 o                         
   9   3  17         44.84         29.08        20.57 o                         
 -10   4  17          1.56         12.77        17.02 o                         
  -9   4  17          8.64         15.18         8.52 o                         
  -8   4  17         12.05         22.21         8.30 o                         
  -7   4  17         71.88         56.25        10.27 o                         
  -6   4  17         63.21         82.18         9.78 o                         
  -5   4  17        691.77        658.21        23.05 o                         
  -4   4  17        285.82        269.02        10.50 o                         
  -3   4  17          4.30          4.14         2.91 o                         
  -2   4  17        459.13        443.60        13.11 o                         
  -1   4  17       2218.94       2301.12        59.08 o                         
   0   4  17       1706.82       1843.66        57.33 o                         
   1   4  17         46.83         64.94         6.63 o                         
   2   4  17         16.09         11.16         2.64 o                         
   3   4  17         16.83         16.28         4.19 o                         
   4   4  17        295.71        306.61        13.02 o                         
   5   4  17         11.39         11.48         6.82 o                         
   6   4  17        245.16        219.47        15.30 o                         
   7   4  17         34.63         29.42         9.03 o                         
   8   4  17         30.13         21.28        18.44 o                         
   9   4  17          0.80         25.53        19.15 o                         
  -9   5  17         42.52         45.83        14.48 o                         
  -8   5  17         20.89         23.13         7.10 o                         
  -7   5  17          2.65          6.27         7.85 o                         
  -6   5  17         18.37         31.85        11.38 o                         
  -5   5  17          4.37         10.98         5.87 o                         
  -4   5  17         21.31         38.77         6.70 o                         
  -3   5  17          9.67          9.51         3.94 o                         
  -2   5  17        149.91        133.99         8.31 o                         
  -1   5  17         50.72         53.79         4.76 o                         
   0   5  17         42.62         43.38         3.19 o                         
   1   5  17        284.74        289.19        12.32 o                         
   2   5  17         15.35          9.02         3.23 o                         
   3   5  17       1266.16       1164.61        39.40 o                         
   4   5  17          4.28          4.40         5.01 o                         
   5   5  17         79.48         72.25         9.39 o                         
   6   5  17          0.13          0.00         6.53 o                         
   7   5  17         14.06          2.84        11.03 o                         
   8   5  17         27.00          9.93        17.73 o
[truncated: 257,340 more chars]
