# Supplementary material for: The crystal structures and Hirshfeld surface analysis of 6-(naphthalen-1-yl)-6a-nitro-6,6a,6b,7,9,11a-hexa­hydro­spiro­[chromeno[3′,4′:3,4]pyrrolo­[1,2-c]thia­zole-11,11′-indeno­[1,2-b]quinoxaline] and 6′-(naphthalen-1-yl)-6a′-nitro-6′,6a′,6b′,7′,8′,9′,10′,12a′-octa­hydro-2H-spiro­[ace­naphthyl­ene-1,12′-chromeno[3,4-a]indolizin]-2-one
Source: Acta Crystallogr E Crystallogr Commun. 2019 Sep 27;75(Pt 10):1519–24. doi: 10.1107/S205698901901291X (PMC6775748; doi:10.1107/S205698901901291X)
Supplement: Supplementary file 3 [file e-75-01519-IIsup3.hkl]

data_II                                                                         
_shelx_title ' RAO_MP13_0m in C2/c'                                             
_shelx_refln_list_code          4                                               
_shelx_F_calc_maximum      464.00                                               
_exptl_crystal_F_000      2320.00                                               
_reflns_d_resolution_high  0.8409                                               
                                                                                
loop_                                                                           
 _space_group_symop_operation_xyz                                               
 'x, y, z'                                                                      
 '-x, y, -z+1/2'                                                                
 'x+1/2, y+1/2, z'                                                              
 '-x+1/2, y+1/2, -z+1/2'                                                        
 '-x, -y, -z'                                                                   
 'x, -y, z-1/2'                                                                 
 '-x+1/2, -y+1/2, -z'                                                           
 'x+1/2, -y+1/2, z-1/2'                                                         
                                                                                
_cell_length_a    35.7360                                                       
_cell_length_b    11.4510                                                       
_cell_length_c    15.3130                                                       
_cell_angle_alpha  90.000                                                       
_cell_angle_beta   98.378                                                       
_cell_angle_gamma  90.000                                                       
                                                                                
_shelx_F_squared_multiplier     1.000                                           
                                                                                
loop_                                                                           
 _refln_index_h                                                                 
 _refln_index_k                                                                 
 _refln_index_l                                                                 
 _refln_F_squared_calc                                                          
 _refln_F_squared_meas                                                          
 _refln_F_squared_sigma                                                         
 _refln_observed_status                                                         
   2   0   0     128774.29     134183.53      1151.62 o                         
   4   0   0     136039.88     147293.88       883.31 o                         
   6   0   0      15873.15      15566.15       355.38 o                         
   8   0   0      58693.00      57380.69       680.37 o                         
  10   0   0       2018.37       2149.84        43.61 o                         
  12   0   0       1356.34       1030.67        14.33 o                         
  14   0   0      21763.40      23419.40       217.45 o                         
  16   0   0      20313.79      20526.74       353.91 o                         
  18   0   0       3548.61       3478.81        43.56 o                         
  20   0   0        712.08        681.33        18.74 o                         
  22   0   0       2007.23       2178.34        42.09 o                         
  24   0   0        734.07        784.17        18.25 o                         
  26   0   0        137.97        105.13        13.67 o                         
  28   0   0         42.64         19.48         9.89 o                         
  30   0   0          5.18         61.71        11.04 o                         
  32   0   0        239.40        179.01        17.91 o                         
  34   0   0       1621.77       1492.33        40.39 o                         
  36   0   0        794.80        738.07        29.56 o                         
  38   0   0       1127.06       1217.17        72.58 o                         
  40   0   0          0.81          0.00        32.04 o                         
  42   0   0        294.37        309.13        60.32 o                         
   1   1   0      53454.58      47408.77       113.82 o                         
   5   1   0       1538.68       1838.79        76.59 o                         
   7   1   0      23246.34      21699.86       218.62 o                         
   9   1   0      29024.48      28847.84       221.36 o                         
  11   1   0       2675.89       2339.71        20.84 o                         
  13   1   0      11893.17      11255.96       104.49 o                         
  15   1   0       2557.73       2771.29        11.33 o                         
  17   1   0      12779.15      13644.11        71.44 o                         
  19   1   0      20352.96      21138.39       219.74 o                         
  21   1   0        586.17        558.45         5.30 o                         
  23   1   0        162.09        205.98         7.22 o                         
  25   1   0          2.65          5.67         4.31 o                         
  27   1   0         93.30         78.52        10.28 o                         
  29   1   0        173.15        182.64         9.07 o                         
  31   1   0        288.71        359.84        16.33 o                         
  33   1   0          7.07         28.27         9.00 o                         
  35   1   0         52.57         39.56         9.07 o                         
  37   1   0        311.83        416.98        16.10 o                         
  39   1   0         31.95         35.96        25.76 o                         
  41   1   0        264.47        264.33        43.35 o                         
   0   2   0       2460.86       2566.49       241.20 o                         
   2   2   0      57699.85      56102.41       182.52 o                         
   4   2   0       2199.55       1974.95        93.99 o                         
   6   2   0       3775.71       3859.03        80.57 o                         
   8   2   0       2572.05       2533.03        10.77 o                         
  10   2   0       1301.07       1303.45        20.21 o                         
  12   2   0      10457.87      10823.35       104.30 o                         
  14   2   0       2258.12       1895.84        13.98 o                         
  16   2   0       8118.35       8879.88        89.81 o                         
  18   2   0       6419.94       6559.28        54.47 o                         
  20   2   0        266.03        381.83         5.89 o                         
  22   2   0       1554.90       1532.24        22.03 o                         
  24   2   0        103.80        121.26         6.05 o                         
  26   2   0        189.63        178.94         9.08 o                         
  28   2   0        461.96        438.27        15.95 o                         
  30   2   0        229.57        244.35        13.09 o                         
  32   2   0        103.81         77.93         9.66 o                         
  34   2   0          3.80         13.54         7.78 o                         
  36   2   0        484.39        500.94        17.41 o                         
  38   2   0         83.85         82.93        32.04 o                         
  40   2   0          7.81          0.00        23.99 o                         
   1   3   0       4215.40       3834.15        25.52 o                         
   3   3   0      14710.78      14406.42       221.34 o                         
   5   3   0        393.33        337.66         6.33 o                         
   7   3   0        507.18        450.59         9.81 o                         
   9   3   0      21444.56      21821.98       207.96 o                         
  11   3   0       6483.68       6094.15        42.44 o                         
  13   3   0        441.81        379.97         9.43 o                         
  15   3   0        980.61        948.63        11.87 o                         
  17   3   0       1407.57       1473.14        23.60 o                         
  19   3   0         59.65         63.16         5.94 o                         
  21   3   0       3284.09       3483.32        29.63 o                         
  23   3   0        178.31        148.38         8.25 o                         
  25   3   0         67.63         82.52        10.29 o                         
  27   3   0          1.21          3.52         6.19 o                         
  29   3   0         87.28         68.64        11.26 o                         
  31   3   0       1863.95       1792.93        29.79 o                         
  33   3   0         72.94         63.28         9.21 o                         
  35   3   0          6.32          1.20         7.58 o                         
  37   3   0         13.05         51.52        45.24 o                         
  39   3   0          0.47         16.02        23.88 o                         
  41   3   0         38.07         40.93        45.24 o                         
   0   4   0       4655.50       4295.03        38.19 o                         
   2   4   0       2433.77       2398.56        50.68 o                         
   4   4   0        177.30        138.61         4.28 o                         
   6   4   0       4157.48       4399.99        57.57 o                         
   8   4   0       9208.65       9654.62        73.05 o                         
  10   4   0        277.30        264.64         4.83 o                         
  12   4   0       4710.04       4639.64        59.68 o                         
  14   4   0       2176.96       2170.77        25.75 o                         
  16   4   0        504.11        546.04        12.26 o                         
  18   4   0          0.42          2.30         3.81 o                         
  20   4   0        423.04        441.28        11.12 o                         
  22   4   0         77.62         89.67         5.94 o                         
  24   4   0        310.74        307.45        12.86 o                         
  26   4   0        376.72        305.14        14.07 o                         
  28   4   0       1330.59       1346.33        23.29 o                         
  30   4   0        184.67        154.80        11.13 o                         
  32   4   0        168.80        127.36        10.17 o                         
  34   4   0          0.43          3.96         8.77 o                         
  36   4   0        123.72         68.28        26.56 o                         
  38   4   0          7.57         29.96        25.22 o                         
  40   4   0          5.36         11.87        26.26 o                         
   1   5   0       1899.43       2021.04        38.54 o                         
   3   5   0      23691.00      24330.00       222.53 o                         
   5   5   0       4784.04       4535.90        51.89 o                         
   7   5   0        494.33        490.84        11.51 o                         
   9   5   0       2480.57       2439.84        26.17 o                         
  11   5   0        153.38        160.52         6.76 o                         
  13   5   0          8.77         13.96         3.41 o                         
  15   5   0         22.56          5.64         4.06 o                         
  17   5   0        642.92        656.20        15.40 o                         
  19   5   0         30.60         18.02         4.28 o                         
  21   5   0        392.59        362.37        11.74 o                         
  23   5   0       2555.16       2631.55        34.81 o                         
  25   5   0       2775.84       2724.24        37.49 o                         
  27   5   0          4.78          4.85         5.67 o                         
  29   5   0         61.67         31.13         8.07 o                         
  31   5   0          0.19          1.88         7.77 o                         
  33   5   0        207.97        219.18        16.03 o                         
  35   5   0        107.70        105.55        52.78 o                         
  37   5   0         70.83         56.05        34.87 o                         
  39   5   0         96.96         96.13        49.01 o                         
   0   6   0      29122.15      30929.66       604.66 o                         
   2   6   0       4146.53       4709.67        50.64 o                         
   4   6   0       8232.10       8739.07        74.76 o                         
   6   6   0      11534.82      12256.06       110.38 o                         
   8   6   0       4253.51       4404.57        46.23 o                         
  10   6   0       1738.24       1705.57        23.26 o                         
  12   6   0        565.39        633.09        10.87 o                         
  14   6   0         58.15         52.26         5.30 o                         
  16   6   0        167.23        162.21         7.92 o                         
  18   6   0       1869.40       1726.34        41.62 o                         
  20   6   0        945.28        993.81        19.78 o                         
  22   6   0         38.37         36.17         8.64 o                         
  24   6   0          5.88          9.15         6.58 o                         
  26   6   0       1099.38        997.25        23.85 o                         
  28   6   0        436.92        460.71        14.45 o                         
  30   6   0         36.81         45.01         9.54 o                         
  32   6   0          2.42          2.06        13.91 o                         
  34   6   0          0.34          0.00        28.27 o                         
  36   6   0          0.01          0.00        26.39 o                         
   1   7   0        397.55        380.84         9.04 o                         
   3   7   0       1125.92       1041.56        20.08 o                         
   5   7   0          9.61          9.27         5.46 o                         
   7   7   0        178.07        156.75         6.99 o                         
   9   7   0        300.56        312.88        11.77 o                         
  11   7   0       1207.43       1144.02        22.50 o                         
  13   7   0         42.37         43.36         6.52 o                         
  15   7   0        278.39        267.30        10.66 o                         
  17   7   0        208.22        189.79         9.74 o                         
  19   7   0       1348.31       1403.60        26.60 o                         
  21   7   0         24.51         14.79         5.81 o                         
  23   7   0        707.73        755.75        21.14 o                         
  25   7   0       1360.37       1304.64        26.03 o                         
  27   7   0        130.58        168.69        13.29 o                         
  29   7   0          4.27         23.23        10.52 o                         
  31   7   0          3.71          0.00        26.39 o                         
  33   7   0        138.80        171.52        45.24 o                         
  35   7   0          0.68         33.93        33.93 o                         
   0   8   0        125.30         95.84        10.86 o                         
   2   8   0        124.43        123.12        10.06 o                         
   4   8   0        208.74        206.95         9.67 o                         
   6   8   0        710.05        634.36        15.28 o                         
   8   8   0       3670.44       3828.56        52.23 o                         
  10   8   0         69.94         91.89        15.64 o                         
  12   8   0        451.48        436.53        13.84 o                         
  14   8   0         36.25         27.75         6.93 o                         
  16   8   0          2.47          7.27         6.99 o                         
  18   8   0       1006.71        874.33        19.63 o                         
  20   8   0        121.09         79.42        14.20 o                         
  22   8   0       2194.95       1952.52        57.22 o                         
  24   8   0        810.05        804.71        23.12 o                         
  26   8   0        502.40        432.82        20.72 o                         
  28   8   0        136.89        122.53        18.29 o                         
  30   8   0         25.83          0.00        28.27 o                         
  32   8   0         87.19         98.01        41.47 o                         
  34   8   0         20.97          0.00        30.16 o                         
   1   9   0        142.27        154.95        12.62 o                         
   3   9   0       1926.55       1978.61        34.85 o                         
   5   9   0       1484.85       1497.31        31.27 o                         
   7   9   0        376.84        337.77        15.83 o                         
   9   9   0        528.72        505.07        19.97 o                         
  11   9   0          3.32          5.77         7.58 o                         
  13   9   0         62.14         54.72         9.15 o                         
  15   9   0        383.38        389.80        20.05 o                         
  17   9   0        834.49        815.88        21.24 o                         
  19   9   0        224.94        158.33        22.32 o                         
  21   9   0        860.93        827.51        29.68 o                         
  23   9   0          9.60         20.96        12.75 o                         
  25   9   0        136.65        123.57        17.57 o                         
  27   9   0         19.53         17.50        18.85 o                         
  29   9   0         32.00         53.48        23.07 o                         
  31   9   0         14.77          0.00        28.27 o                         
   0  10   0       2261.66       2505.34        60.21 o                         
   2  10   0         93.80         69.73        11.38 o                         
   4  10   0        478.01        481.73        19.24 o                         
   6  10   0        497.81        466.91        20.71 o                         
   8  10   0        120.21        165.59        14.47 o                         
  10  10   0       1103.60       1129.77        27.43 o                         
  12  10   0         69.01         56.29        11.15 o                         
  14  10   0         29.10         23.22         9.44 o                         
  16  10   0        313.86        313.44        16.45 o                         
  18  10   0        571.24        564.34        25.12 o                         
  20  10   0        166.93        162.26        21.81 o                         
  22  10   0          6.74          7.93        14.56 o                         
  24  10   0        283.32        316.08        33.93 o                         
  26  10   0        173.05        150.03        26.56 o                         
  28  10   0         57.40         69.06        23.88 o                         
   1  11   0       2687.88       2728.10        67.07 o                         
   3  11   0       1871.42       1667.74        35.85 o                         
   5  11   0        173.28        142.20        14.11 o                         
   7  11   0        476.56        517.58        21.24 o                         
   9  11   0        102.25        115.09        14.65 o                         
  11  11   0        309.19        272.05        20.49 o                         
  13  11   0        253.01        251.70        19.15 o                         
  15  11   0          9.21          7.88        18.52 o                         
  17  11   0        166.95        156.62        21.71 o                         
  19  11   0        177.40        173.57        21.36 o                         
  21  11   0        128.34        201.40        23.89 o                         
  23  11   0          1.02          7.22        16.66 o                         
   0  12   0         42.49         55.68        32.04 o                         
   2  12   0         49.69         60.62        18.32 o                         
   4  12   0          2.55          5.87        16.25 o                         
   6  12   0         33.56         26.72        21.85 o                         
   8  12   0        145.68        173.08        22.11 o                         
  10  12   0         51.90         36.44        21.96 o                         
  12  12   0          9.38          4.71        19.99 o                         
  14  12   0          2.53         13.71        21.96 o                         
  16  12   0         19.75         46.86        23.88 o                         
  18  12   0         18.02         41.04        23.30 o                         
   1  13   0          1.90         26.39        31.10 o                         
   3  13   0        291.36        331.22        47.12 o                         
   5  13   0        218.93        200.66        31.30 o                         
   7  13   0          5.02          0.00        20.63 o                         
   9  13   0          4.64          1.88        20.63 o                         
  11  13   0        107.28         70.68        26.66 o                         
 -41   1   1        157.30        155.19        42.41 o                         
 -39   1   1          3.03         13.75        16.42 o                         
 -37   1   1         11.24         24.94        11.72 o                         
 -35   1   1        288.78        331.81        13.83 o                         
 -33   1   1        344.75        347.17        17.56 o                         
 -31   1   1          1.07          8.52         6.69 o                         
 -29   1   1        569.10        601.06        15.89 o                         
 -27   1   1        273.87        260.50        12.04 o                         
 -25   1   1         27.07         29.14         5.74 o                         
 -23   1   1       1382.83       1384.30        13.78 o                         
 -21   1   1        400.18        356.63         9.72 o                         
 -19   1   1         51.37         95.78         5.07 o                         
 -17   1   1        233.40        184.01         4.80 o                         
 -15   1   1        283.04        242.77         6.45 o                         
 -13   1   1       1742.78       1569.38        14.76 o                         
 -11   1   1       4047.09       3626.80        37.76 o                         
  -9   1   1      12391.38      12284.31        73.70 o                         
  -7   1   1      38871.21      37190.45       218.26 o                         
  -3   1   1       5412.57       6011.99        92.33 o                         
  -1   1   1      54152.04      52652.89       442.12 o                         
   1   1   1      29495.72      27301.69       192.87 o                         
   3   1   1      39137.84      36893.83       194.54 o                         
   5   1   1       1743.37       1689.10        30.40 o                         
   7   1   1       1701.74       1463.49        11.35 o                         
   9   1   1      23085.56      23156.48       204.41 o                         
  11   1   1      12579.92      12189.96        90.21 o                         
  13   1   1       6972.28       7263.08        78.61 o                         
  15   1   1       2699.33       2832.59        32.20 o                         
  17   1   1       6022.97       5827.19        54.46 o                         
  19   1   1         63.19         39.46         5.32 o                         
  21   1   1       1026.30       1040.15        17.75 o                         
  23   1   1        264.13        281.55         8.45 o                         
  25   1   1       2234.51       2302.16        26.10 o                         
  27   1   1        615.71        664.10        18.23 o                         
  29   1   1         17.83         32.05         8.83 o                         
  31   1   1        866.88        875.05        22.77 o                         
  33   1   1        121.99        142.19        11.94 o                         
  35   1   1        191.47        177.86        12.80 o                         
  37   1   1        291.87        307.25        35.99 o                         
  39   1   1        115.95        124.97        30.57 o                         
  41   1   1          0.19          5.65        25.32 o                         
 -40   2   1         56.40          9.17        24.63 o                         
 -38   2   1          3.10          3.34        15.49 o                         
 -36   2   1         64.92         33.14         9.31 o                         
 -34   2   1        964.66       1019.94        24.60 o                         
 -32   2   1        894.41        811.42        17.84 o                         
 -30   2   1        991.20        848.41        18.81 o                         
 -28   2   1         98.04         73.08         8.38 o                         
 -26   2   1       2338.71       2322.87        29.93 o                         
 -24   2   1        210.74        199.00         9.30 o                         
 -22   2   1          1.33          0.17         3.79 o                         
 -20   2   1        384.97        417.87         7.59 o                         
 -18   2   1        769.68        651.76         8.76 o                         
 -16   2   1      15461.50      16389.98       123.04 o                         
 -14   2   1        940.37       1020.16        10.27 o                         
 -12   2   1        101.49         57.90         3.70 o                         
 -10   2   1        357.75        111.19         3.77 o                         
  -8   2   1        307.47        282.54         4.12 o                         
  -6   2   1      93687.38      93019.66       939.45 o                         
  -4   2   1      15490.84      13479.79        49.73 o                         
  -2   2   1       4294.41       3961.32        17.74 o                         
   0   2   1       3598.35       3750.00        37.56 o                         
   2   2   1      22455.72      21649.06       236.69 o                         
   4   2   1       3749.91       3388.00        15.04 o                         
   6   2   1      80612.52      79920.68       658.34 o                         
   8   2   1      51940.63      51371.08       354.97 o                         
  10   2   1        488.91        440.99         6.01 o                         
  12   2   1      11603.71      11707.26        75.56 o                         
  14   2   1       5450.06       5092.40        51.67 o                         
  16   2   1       4687.60       5030.44        44.93 o                         
  18   2   1       3232.41       3293.07        44.84 o                         
  20   2   1       2552.41       2588.83        25.47 o                         
  22   2   1       1209.10       1281.96        19.73 o                         
  24   2   1         25.71         21.85         5.32 o                         
  26   2   1        326.30        275.28        11.93 o                         
  28   2   1       1602.75       1683.71        27.74 o                         
  30   2   1       2521.58       2606.81        38.92 o                         
  32   2   1       1055.78       1010.48        21.92 o                         
  34   2   1        432.28        471.74        17.02 o                         
  36   2   1        108.93        125.12        17.75 o                         
  38   2   1         33.01         48.06        26.56 o                         
  40   2   1          0.12          5.65        25.32 o                         
 -41   3   1         38.25          4.59        25.96 o                         
 -39   3   1          4.88          0.00        21.96 o                         
 -37   3   1         57.02         51.22        12.88 o                         
 -35   3   1         98.04        113.21        10.65 o                         
 -33   3   1         48.31         49.89         9.75 o                         
 -31   3   1        269.49        286.32        10.97 o                         
 -29   3   1        354.33        376.54        20.91 o                         
 -27   3   1       1488.22       1483.43        27.28 o                         
 -25   3   1         18.46         16.71         6.42 o                         
 -23   3   1        358.76        371.08         6.64 o                         
 -21   3   1        156.91        168.32         7.33 o                         
 -19   3   1       1176.25       1387.82        18.46 o                         
 -17   3   1       4737.96       4745.17        40.44 o                         
 -15   3   1       6012.51       6221.21        48.41 o                         
 -13   3   1         18.83         26.59         3.83 o                         
 -11   3   1       1189.02       1655.15        26.22 o                         
  -9   3   1       4261.63       4488.90        65.67 o                         
  -7   3   1        171.66        187.85         4.60 o                         
  -5   3   1        544.75        489.91        23.16 o                         
  -3   3   1        479.36        401.82        17.28 o                         
  -1   3   1      15963.44      15064.92       104.51 o                         
   1   3   1       2816.75       2702.93        26.34 o                         
   3   3   1       1210.11       1204.56        22.89 o                         
   5   3   1      11767.96      11215.73        73.10 o                         
   7   3   1         55.68         54.92         5.91 o                         
   9   3   1        177.70        126.13         4.53 o                         
  11   3   1       1375.82       1365.63        15.78 o                         
  13   3   1        736.38        836.47         9.60 o                         
  15   3   1       1831.94       1883.63        18.11 o                         
  17   3   1       1083.23       1232.01        16.67 o                         
  19   3   1       1005.71       1066.39        16.65 o                         
  21   3   1        172.58        195.93         8.65 o                         
  23   3   1        342.70        380.83         7.71 o                         
  25   3   1         65.04         60.13         5.36 o                         
  27   3   1       2395.86       2385.94        37.05 o                         
  29   3   1       1219.00       1248.48        32.88 o                         
  31   3   1        182.07        176.38        11.82 o                         
  33   3   1          9.67         15.24        10.56 o                         
  35   3   1         32.35         46.24        22.45 o                         
  37   3   1          1.08         18.85        23.99 o                         
  39   3   1         34.14         54.66        26.66 o                         
 -40   4   1          8.87          0.00        22.54 o                         
 -38   4   1          9.22         15.97        22.54 o                         
 -36   4   1          3.09          7.83        10.80 o                         
 -34   4   1          0.00          0.31         8.20 o                         
 -32   4   1          0.68          6.74         8.17 o                         
 -30   4   1        605.04        548.00        14.17 o                         
 -28   4   1         25.39         20.55         7.56 o                         
 -26   4   1       2043.46       2002.02        30.64 o                         
 -24   4   1        115.21        108.35         6.54 o                         
 -22   4   1        483.60        425.88         8.30 o                         
 -20   4   1        402.25        451.98         9.74 o                         
 -18   4   1         11.74        116.68         6.98 o                         
 -16   4   1       1907.52       2298.41        26.58 o                         
 -14   4   1       1794.65       1668.31        17.27 o                         
 -12   4   1       4544.75       5144.21        32.42 o                         
 -10   4   1       4708.47       5037.31        31.67 o                         
  -8   4   1      22340.03      22915.36       224.03 o                         
  -6   4   1        201.63        263.28         7.53 o                         
  -4   4   1       2441.73       2551.86        22.00 o                         
  -2   4   1         32.39         18.24         5.48 o                         
   0   4   1       1042.03       1003.04        16.79 o                         
   2   4   1       9338.24       8974.05        78.56 o                         
   4   4   1       4629.37       4807.62        45.74 o                         
   6   4   1      18247.34      18849.07       155.73 o                         
   8   4   1        156.42        165.50         6.19 o                         
  10   4   1      11328.50      12002.97       108.96 o                         
  12   4   1        908.95        977.40        13.00 o                         
  14   4   1        103.65        132.60         5.43 o                         
  16   4   1         83.85         65.52         5.04 o                         
  18   4   1          6.46          7.59         3.83 o                         
  20   4   1       2264.28       2367.10        26.91 o                         
  22   4   1       1406.36       1478.01        21.69 o                         
  24   4   1        953.79       1016.07        16.18 o                         
  26   4   1        423.48        380.02        13.95 o                         
  28   4   1         10.75         10.54         6.66 o                         
  30   4   1        222.70        208.79        12.58 o                         
  32   4   1          0.18          0.70         8.03 o                         
  34   4   1        273.49        251.59        21.72 o                         
  36   4   1         73.75         89.66        28.27 o                         
  38   4   1        166.09        219.30        33.00 o                         
 -39   5   1         27.51          1.88        21.96 o                         
 -37   5   1         63.21         37.70        37.70 o                         
 -35   5   1        585.57        686.14        26.31 o                         
 -33   5   1        285.35        304.28        16.93 o                         
 -31   5   1        119.47        116.77        11.79 o                         
 -29   5   1       1245.43       1217.79        25.70 o                         
 -27   5   1        120.07        150.44         9.36 o                         
 -25   5   1        267.81        240.01         9.03 o                         
 -23   5   1        190.58        174.30         7.54 o                         
 -21   5   1        608.83        647.52        13.13 o                         
 -19   5   1        235.90        222.51         7.75 o                         
 -17   5   1        641.68        601.09        11.75 o                         
 -15   5   1       2275.12       2396.20        31.11 o                         
 -13   5   1        977.01       1056.32        19.88 o                         
 -11   5   1          1.05          6.70         5.59 o                         
  -9   5   1       4528.29       4560.39        32.66 o                         
  -7   5   1        673.44        637.79         8.20 o                         
  -5   5   1       1298.58       1284.19        20.56 o                         
  -3   5   1       6297.06       6189.16        46.38 o                         
  -1   5   1       8568.29       8625.37        90.70 o                         
   1   5   1       1445.68       1498.96        22.67 o                         
   3   5   1       4570.21       4523.04        56.28 o                         
   5   5   1         46.88         33.21         3.62 o                         
   7   5   1        800.20       1019.02        14.89 o                         
   9   5   1       2263.14       2244.66        34.94 o                         
  11   5   1       3656.68       4215.67        38.34 o                         
  13   5   1        682.70        723.59        11.34 o                         
  15   5   1         70.77         91.22         5.14 o                         
  17   5   1       2003.34       1851.93        26.15 o                         
  19   5   1        619.73        590.73        13.90 o                         
  21   5   1        175.36        166.71         8.61 o                         
  23   5   1        281.79        294.20        11.44 o                         
  25   5   1          5.58          3.90         6.26 o                         
  27   5   1         14.53         11.63         7.05 o                         
  29   5   1          0.70          4.38         7.35 o                         
  31   5   1         21.54         16.58        12.21 o                         
  33   5   1          4.54          1.37        12.93 o                         
  35   5   1        234.18        176.51        30.57 o                         
  37   5   1        420.87        378.88        54.66 o                         
 -38   6   1        222.35        312.89        54.66 o                         
 -36   6   1        133.74        191.04        31.90 o                         
 -34   6   1         27.20         48.53        17.29 o                         
 -32   6   1        634.72        642.43        26.17 o                         
 -30   6   1       1394.39       1497.55        33.61 o                         
 -28   6   1          3.00         23.57         8.08 o                         
 -26   6   1        161.90        178.11         9.62 o                         
 -24   6   1          7.94          5.41         5.73 o                         
 -22   6   1          7.97         16.40         6.41 o                         
 -20   6   1        545.28        508.64        17.25 o                         
 -18   6   1        337.15        335.52        10.72 o                         
 -16   6   1        363.64        350.92         8.33 o                         
 -14   6   1         24.88         39.66         6.12 o                         
 -12   6   1       2159.30       2290.59        32.32 o                         
 -10   6   1        428.44        317.79         7.16 o                         
  -8   6   1         17.67        276.13         6.19 o                         
  -6   6   1       5475.81       5455.40        49.25 o                         
  -4   6   1       3977.66       4365.78        51.77 o                         
  -2   6   1         64.22         84.47         7.77 o                         
   0   6   1        114.09        148.23         8.40 o                         
   2   6   1       2619.50       2685.23        33.93 o                         
   4   6   1       6150.61       6828.00        90.21 o                         
   6   6   1       3767.68       3997.02        43.03 o                         
   8   6   1       3090.58       3129.84        36.64 o                         
  10   6   1         12.98          6.43         4.03 o                         
  12   6   1        947.14        987.54        15.25 o                         
  14   6   1        298.14        331.24         9.42 o                         
  16   6   1       1916.09       1950.35        23.87 o                         
  18   6   1         67.34         56.72         6.83 o                         
  20   6   1        490.78        483.75        19.02 o                         
  22   6   1        253.17        282.78        11.89 o                         
  24   6   1        162.16        151.45        11.50 o                         
  26   6   1        354.57        417.81        16.28 o                         
  28   6   1        237.58        232.56        17.11 o                         
  30   6   1          7.97          7.37        11.57 o                         
  32   6   1        315.70        348.19        25.95 o                         
  34   6   1          0.07          0.00        24.50 o                         
  36   6   1        245.01        218.65        50.89 o                         
 -35   7   1        105.84         88.59        43.35 o                         
 -33   7   1         37.87         94.24        39.58 o                         
 -31   7   1        337.34        288.62        30.16 o                         
 -29   7   1        450.01        527.26        23.32 o                         
 -27   7   1        262.43        245.01        14.56 o                         
 -25   7   1          7.34         20.95         7.40 o                         
 -23   7   1        164.86        191.41         9.30 o                         
 -21   7   1       1192.17       1239.66        22.67 o                         
 -19   7   1       3234.89       3080.28        41.75 o                         
 -17   7   1        575.81        567.66        15.85 o                         
 -15   7   1          8.65         10.60         5.96 o                         
 -13   7   1        870.57        911.21        17.13 o                         
 -11   7   1       1550.92       1421.61        22.95 o                         
  -9   7   1       1599.99       1525.98        24.43 o                         
  -7   7   1        224.94        183.73        10.92 o                         
  -5   7   1       3586.08       3828.97        52.39 o                         
  -3   7   1        144.99        163.39        10.86 o                         
  -1   7   1         19.69          2.74         5.32 o                         
   1   7   1          5.25         22.96         5.25 o                         
   3   7   1       1492.20       1606.78        24.86 o                         
   5   7   1        677.06        713.24        15.14 o                         
   7   7   1       1713.42       1726.79        25.46 o                         
   9   7   1         72.26         52.33         6.86 o                         
  11   7   1       3478.70       3663.68        48.76 o                         
  13   7   1         87.16         92.81         7.45 o                         
  15   7   1       1275.76       1278.23        23.29 o                         
  17   7   1       2096.52       2212.24        36.16 o                         
  19   7   1        170.40        130.61        10.15 o                         
  21   7   1        440.58        419.42        14.04 o                         
  23   7   1        198.73        218.45        18.77 o                         
  25   7   1          9.45         10.12         9.77 o                         
  27   7   1       1535.33       1543.93        49.32 o                         
  29   7   1        476.18        557.98        25.58 o                         
  31   7   1          1.88          0.00        28.27 o                         
  33   7   1         27.16         13.19        32.04 o                         
  35   7   1         93.24         96.13        41.47 o                         
 -34   8   1          5.50          0.00        30.16 o                         
 -32   8   1         71.88         15.08        33.93 o                         
 -30   8   1         15.97          0.00        26.39 o                         
 -28   8   1        333.18        317.80        24.73 o                         
 -26   8   1        263.41        289.15        32.61 o                         
 -24   8   1        425.60        377.89        16.91 o                         
 -22   8   1        128.04        115.97         8.54 o                         
 -20   8   1          5.11         15.67         8.00 o                         
 -18   8   1         22.02         16.49         7.68 o                         
 -16   8   1          4.24          6.85         7.24 o                         
 -14   8   1          0.18          1.17         7.12 o                         
 -12   8   1        142.60        126.88         9.27 o                         
 -10   8   1         24.27         13.23         7.07 o                         
  -8   8   1          8.06          7.05         7.34 o                         
  -6   8   1        236.35        266.17        15.09 o                         
  -4   8   1        713.84        772.99        15.69 o                         
  -2   8   1         81.75         92.89        10.74 o                         
   0   8   1        390.74        397.55        17.44 o                         
   2   8   1         38.02         58.83         6.97 o                         
   4   8   1          0.23          4.50         6.21 o                         
   6   8   1       1329.17       1325.35        23.13 o                         
   8   8   1       1899.50       1942.91        29.50 o                         
  10   8   1        399.16        398.83        14.10 o                         
  12   8   1        299.55        334.15        11.70 o                         
  14   8   1        267.28        250.32        11.07 o                         
  16   8   1       1063.71       1087.04        28.74 o                         
  18   8   1        235.92        249.34        13.00 o                         
  20   8   1       1197.10       1169.56        27.07 o                         
  22   8   1        133.69        130.15        12.63 o                         
  24   8   1          2.98          0.00        11.11 o                         
  26   8   1         98.24        124.76        17.46 o                         
  28   8   1          2.16          0.00        17.17 o                         
  30   8   1         59.29         47.30        34.87 o                         
  32   8   1         46.86         47.12        37.70 o                         
 -31   9   1          0.15          0.00        30.16 o                         
 -29   9   1         75.69        103.32        23.88 o                         
 -27   9   1         10.42          0.00        17.33 o                         
 -25   9   1          0.98          7.79        15.14 o                         
 -23   9   1        556.62        489.17        36.19 o                         
 -21   9   1        697.57        712.10        25.22 o                         
 -19   9   1         39.22         41.98         9.64 o                         
 -17   9   1         70.75         54.38         8.86 o                         
 -15   9   1          0.05          1.70         7.95 o                         
 -13   9   1          0.09          4.60         7.85 o                         
 -11   9   1       1056.64       1026.14        23.90 o                         
  -9   9   1        270.82        275.61        13.65 o                         
  -7   9   1          3.07          2.62         8.60 o                         
  -5   9   1          4.47         10.74         8.52 o                         
  -3   9   1        148.30        104.00        12.36 o                         
  -1   9   1        102.92         95.32        10.36 o                         
   1   9   1        808.63        802.70        24.59 o                         
   3   9   1         30.51         34.38         9.39 o                         
   5   9   1         30.31         34.92         9.77 o                         
   7   9   1          9.17          9.05         8.67 o                         
   9   9   1        584.54        543.28        19.20 o                         
  11   9   1          2.81          4.52         8.03 o                         
  13   9   1         27.91         18.71         8.92 o                         
  15   9   1         30.53         20.48         8.67 o                         
  17   9   1        380.88        418.92        16.84 o                         
  19   9   1        601.27        495.71        19.59 o                         
  21   9   1         17.21         17.81        11.87 o                         
  23   9   1         70.23         46.05        16.25 o                         
  25   9   1         14.91         23.01        19.29 o                         
  27   9   1         12.08          7.24        16.62 o                         
  29   9   1         93.40        119.16        24.90 o                         
  31   9   1        145.83        211.11        49.01 o                         
 -28  10   1         31.58         15.85        22.54 o                         
 -26  10   1        504.17        586.43        40.51 o                         
 -24  10   1        618.89        612.18        41.26 o                         
 -22  10   1         12.99         21.17        13.54 o                         
 -20  10   1        411.56        466.16        23.42 o                         
 -18  10   1        467.48        512.89        22.07 o                         
 -16  10   1         53.42         63.32        10.45 o                         
 -14  10   1         23.24         12.27         8.66 o                         
 -12  10   1         77.40         75.71        10.15 o                         
 -10  10   1         67.81         61.53        11.18 o                         
  -8  10   1        116.63        130.92        12.71 o                         
  -6  10   1         15.66         14.21         9.74 o                         
  -4  10   1         75.52         88.02        13.21 o                         
  -2  10   1          8.16         18.15         9.88 o                         
   0  10   1        314.69        355.13        16.96 o                         
   2  10   1        797.87        875.67        24.87 o                         
   4  10   1         16.39         11.71         9.57 o                         
   6  10   1        294.48        351.33        19.53 o                         
   8  10   1        372.73        321.83        15.94 o                         
  10  10   1        143.76        137.66        12.41 o                         
  12  10   1        596.82        550.42        19.53 o                         
  14  10   1        551.94        554.30        20.65 o                         
  16  10   1         29.89         31.65        12.59 o                         
  18  10   1         40.92         17.57        12.64 o                         
  20  10   1        116.67        146.36        20.68 o                         
  22  10   1         24.96         33.19        23.37 o                         
  24  10   1         11.86         14.84        16.66 o                         
  26  10   1         58.94         69.90        23.88 o                         
  28  10   1          5.64          9.19        21.20 o                         
 -25  11   1         42.28         19.51        22.54 o                         
 -23  11   1         31.96         22.96        21.96 o                         
 -21  11   1        165.68        223.83        24.24 o                         
 -19  11   1        403.74        396.29        26.83 o                         
 -17  11   1         86.67         88.81        19.53 o                         
 -15  11   1         13.98         18.67        11.66 o                         
 -13  11   1        143.38        108.01        28.29 o                         
 -11  11   1        210.90        206.23        17.34 o                         
  -9  11   1        214.56        181.61        16.73 o                         
  -7  11   1         44.45         44.11        11.43 o                         
  -5  11   1        155.65        131.05        14.09 o                         
  -3  11   1          0.02         12.91        10.38 o                         
  -1  11   1        242.63        229.45        15.65 o                         
   1  11   1        215.73        208.58        15.51 o                         
   3  11   1        503.33        480.67        20.27 o                         
   5  11   1        368.50        370.25        18.83 o                         
   7  11   1        143.67         97.11        12.90 o                         
   9  11   1        255.91        298.43        23.46 o                         
  11  11   1        117.44        195.95        27.30 o                         
  13  11   1          6.93         16.02        19.99 o                         
  15  11   1        113.22        116.79        24.63 o                         
  17  11   1        260.20        327.99        33.97 o                         
  19  11   1         13.02         20.77        16.12 o                         
  21  11   1        169.04        169.65        22.80 o                         
  23  11   1         26.06         28.73        17.19 o                         
 -20  12   1          4.04         20.90        20.03 o                         
 -18  12   1        238.28        349.83        27.51 o                         
 -16  12   1        243.58        312.79        32.47 o                         
 -14  12   1         30.42         13.52        19.02 o                         
 -12  12   1         20.07         25.11        18.44 o                         
 -10  12   1         72.78         41.23        19.15 o                         
  -8  12   1         49.51         10.86        17.02 o                         
  -6  12   1        266.59        251.87        25.38 o                         
  -4  12   1        150.45        200.49        21.49 o                         
  -2  12   1         39.45         41.97        17.58 o                         
   0  12   1        306.58        360.36        25.56 o                         
   2  12   1        910.70        774.04        39.15 o                         
   4  12   1        882.16        889.24        72.30 o                         
   6  12   1        128.82         97.95        21.34 o                         
   8  12   1        158.86        225.40        46.18 o                         
  10  12   1         23.24         37.70        23.99 o                         
  12  12   1         13.45         23.83        26.39 o                         
  14  12   1        174.30        188.51        30.65 o                         
  16  12   1         36.69         35.81        22.66 o                         
  18  12   1         81.58         45.24        23.99 o                         
 -11  13   1         57.34         24.95        22.54 o                         
  -9  13   1        252.54        232.37        38.64 o                         
  -7  13   1         26.92         17.72        23.30 o                         
  -5  13   1        118.64         51.09        25.22 o                         
  -3  13   1         47.69          9.14        21.96 o                         
  -1  13   1        187.45        174.41        30.65 o                         
   1  13   1         90.48         89.88        25.22 o                         
   3  13   1          1.21          1.88        19.29 o                         
   5  13   1          0.16          2.83        22.66 o                         
   7  13   1          0.26          8.80        21.24 o                         
   9  13   1          0.83         13.95        23.29 o                         
  11  13   1        355.98        438.74        40.64 o                         
 -42   0   2        183.97        220.53        52.78 o                         
 -40   0   2        759.26        942.54        79.17 o                         
 -38   0   2          8.31          7.82        17.08 o                         
 -36   0   2          2.89          2.32        15.98 o                         
 -34   0   2        369.82        394.76        32.43 o                         
 -32   0   2        489.59        603.19        38.50 o                         
 -30   0   2          7.71         26.39        13.30 o                         
 -28   0   2        145.36         86.21        20.73 o                         
 -26   0   2        326.03        328.31        15.21 o                         
 -24   0   2          3.92         32.47         5.44 o                         
 -22   0   2       1477.08       1519.30        16.69 o                         
 -20   0   2        265.31        184.97        15.51 o                         
 -18   0   2         56.04         42.68        15.40 o                         
 -16   0   2        116.23        202.76        12.00 o                         
 -14   0   2       5834.59       6584.53       118.33 o                         
 -12   0   2      14012.09      12471.00       251.83 o                         
 -10   0   2      33111.76      32365.60       456.47 o                         
  -8   0   2       2635.86       2746.20        43.44 o                         
  -6   0   2     155230.52     156738.78      5790.10 o                         
  -4   0   2      12803.96      14372.68       957.80 o                         
  -2   0   2     215294.16     233612.56      2889.24 o                         
   4   0   2      13664.31      13094.54       180.15 o                         
   6   0   2     123174.74     122222.62      1256.15 o                         
   8   0   2     141795.70     143064.97      1953.66 o                         
  10   0   2       9411.69       8723.91       103.25 o                         
  12   0   2       2457.18       2945.10        64.06 o                         
  14   0   2        753.81        774.54        37.56 o                         
  16   0   2       9977.59       9877.88        98.23 o                         
  18   0   2        513.84        748.79        29.43 o                         
  20   0   2         36.67        352.50         8.30 o                         
  22   0   2       1485.73       1641.84        28.31 o                         
  24   0   2        640.93        691.64        21.70 o                         
  26   0   2         33.80        214.56        10.96 o                         
  28   0   2         12.56         36.14        14.31 o                         
  30   0   2       4949.90       5025.91        94.85 o                         
  32   0   2          6.91         20.15        12.66 o                         
  34   0   2        252.53        217.07        19.05 o                         
  36   0   2          0.97          0.00        32.04 o                         
  38   0   2        409.82        429.77        58.43 o                         
  40   0   2        200.87        260.11        49.01 o                         
 -41   1   2        132.70        113.09        30.65 o                         
 -39   1   2         86.43         82.36        13.32 o                         
 -37   1   2          6.29         16.43        10.64 o                         
 -35   1   2        230.81        164.84        13.32 o                         
 -33   1   2         47.49         31.50        11.54 o                         
 -31   1   2        321.94        232.94        12.17 o                         
 -29   1   2        744.30        757.06        23.68 o                         
 -27   1   2       3909.25       3958.83        63.66 o                         
 -25   1   2        381.67        451.78        12.05 o                         
 -23   1   2       1703.97       1832.70        30.08 o                         
 -21   1   2        784.84        864.54        15.99 o                         
 -19   1   2        841.59        933.36        21.01 o                         
 -17   1   2       9975.11      10626.86       137.06 o                         
 -15   1   2       3982.33       4029.17        36.60 o                         
 -13   1   2          5.36         14.09         2.44 o                         
 -11   1   2         46.82         34.51         5.63 o                         
  -9   1   2       9516.56       8981.61       102.61 o                         
  -7   1   2         17.85         19.12        20.28 o                         
  -5   1   2      47245.22      44746.52       220.58 o                         
  -3   1   2     113879.54     108729.86       598.48 o                         
  -1   1   2      50709.15      53152.55      1231.32 o                         
   1   1   2         34.79         31.12        84.88 o                         
   3   1   2      15841.40      14639.77        61.88 o                         
   5   1   2      59051.04      57185.58       491.72 o                         
   7   1   2        846.09        704.43         7.23 o                         
   9   1   2       5861.10       6055.39        64.18 o                         
  11   1   2      20427.50      20140.03       188.44 o                         
  13   1   2       1368.89       1307.90        14.78 o                         
  15   1   2          1.73         12.56        11.46 o                         
  17   1   2       1431.63       1391.99        32.55 o                         
  19   1   2       4830.82       4783.60        38.76 o                         
  21   1   2        315.63        223.97         6.32 o                         
  23   1   2         15.96         22.94         4.98 o                         
  25   1   2        195.68        145.15         9.18 o                         
  27   1   2        336.14        255.33        10.51 o                         
  29   1   2        115.16         72.41         9.75 o                         
  31   1   2       3309.09       3561.53        56.47 o                         
  33   1   2          0.74          8.39         8.77 o                         
  35   1   2        421.16        361.57        35.91 o                         
  37   1   2          0.99         10.07        23.29 o                         
  39   1   2          3.52          1.88        19.99 o                         
 -42   2   2          3.05          6.99        27.10 o                         
 -40   2   2         60.03         55.15        44.29 o                         
 -38   2   2          7.53         13.38        10.88 o                         
 -36   2   2          4.89         19.08        10.06 o                         
 -34   2   2          7.46         12.97         9.17 o                         
 -32   2   2         10.10         16.45         5.72 o                         
 -30   2   2        569.66        598.94        14.75 o                         
 -28   2   2         58.99         63.11         7.86 o                         
 -26   2   2          2.95          1.74         6.20 o                         
 -24   2   2        747.06        719.98        11.62 o                         
 -22   2   2        753.65        775.26        10.46 o                         
 -20   2   2       4379.06       4593.79        56.77 o                         
 -18   2   2         33.02         61.33         6.39 o                         
 -16   2   2        626.98        632.11         7.74 o                         
 -14   2   2        930.03       1267.56        15.81 o                         
 -12   2   2       2045.35       1633.72        16.25 o                         
 -10   2   2       6381.60       6481.64        44.33 o                         
  -8   2   2      24957.51      24550.40       146.56 o                         
  -6   2   2        737.03        887.91        43.92 o                         
  -4   2   2      21416.63      21859.41       363.03 o                         
  -2   2   2     112774.96     110860.75      1312.53 o                         
   2   2   2        358.55        245.39         9.22 o                         
   4   2   2      12532.98      11028.04        52.48 o                         
   6   2   2       1932.08       2190.17        23.78 o                         
   8   2   2      14223.31      13586.12       108.49 o                         
  10   2   2       6197.36       6050.25        49.48 o                         
  12   2   2       3050.94       3039.49        23.49 o                         
  14   2   2       3821.85       3717.64        37.40 o                         
  16   2   2      10003.93      10258.02       107.01 o                         
  18   2   2       2665.86       2874.37        37.98 o                         
  20   2   2       1436.69       1376.36        14.06 o                         
  22   2   2        263.01        261.51         7.63 o                         
  24   2   2        113.12        126.17         6.84 o                         
  26   2   2         54.99         50.77         9.12 o                         
  28   2   2        491.51        576.42        23.19 o                         
  30   2   2        118.51        132.32         9.73 o                         
  32   2   2        629.91        571.27        26.41 o                         
  34   2   2         32.67         29.19        12.93 o                         
  36   2   2        267.69        265.52        65.97 o                         
  38   2   2         18.54          6.21        22.54 o                         
  40   2   2          1.34          3.46        24.41 o                         
 -41   3   2         34.11         29.70        27.30 o                         
 -39   3   2          0.87          0.00        24.63 o                         
 -37   3   2        128.81        183.14        16.24 o                         
 -35   3   2        208.40        141.78        13.24 o                         
 -33   3   2         70.27         71.83         9.69 o                         
 -31   3   2        680.21        591.09        18.77 o                         
 -29   3   2          5.29          7.34         7.28 o                         
 -27   3   2        773.60        768.14        19.00 o                         
 -25   3   2          0.76          1.88         5.28 o                         
 -23   3   2        117.02        124.20         7.81 o                         
 -21   3   2        321.64        332.35         6.61 o                         
 -19   3   2        476.96        485.84         8.36 o                         
 -17   3   2       2959.78       2704.42        26.33 o                         
 -15   3   2        112.38        414.00         9.23 o                         
 -13   3   2       2872.04       2840.31        31.33 o                         
 -11   3   2       2293.16       2126.84        16.04 o                         
  -9   3   2      14766.46      14094.99       159.70 o                         
  -7   3   2       1719.51       1652.82        36.36 o                         
  -5   3   2       2291.78       2327.74        16.48 o                         
  -3   3   2          7.24         12.82        10.76 o                         
  -1   3   2        515.33        564.37        30.25 o                         
   1   3   2        182.36        269.37        22.37 o                         
   3   3   2        111.03         42.96         5.67 o                         
   5   3   2         73.77        121.45         9.16 o                         
   7   3   2        795.43        707.54         6.56 o                         
   9   3   2       9766.97      10269.07        83.79 o                         
  11   3   2        150.94        159.16         5.02 o                         
  13   3   2       2331.94       2386.62        23.96 o                         
  15   3   2       8174.82       8006.45        66.04 o                         
  17   3   2       4125.14       4184.80        45.66 o                         
  19   3   2          0.08         84.19        12.67 o                         
  21   3   2        220.32        205.07         8.40 o                         
  23   3   2       2909.67       3079.07        33.92 o                         
  25   3   2        731.48        734.00        15.95 o                         
  27   3   2        150.22        155.43        11.66 o                         
  29   3   2         44.35         34.61         9.23 o                         
  31   3   2          7.00         61.58         9.70 o                         
  33   3   2         67.02        103.84        14.42 o                         
  35   3   2          2.13          4.71        21.32 o                         
  37   3   2         10.39          6.40        21.96 o                         
  39   3   2         27.25          0.00        23.30 o                         
 -40   4   2         17.79         24.50        26.66 o                         
 -38   4   2        240.58        223.45        23.07 o                         
 -36   4   2         21.60         25.47        11.81 o                         
 -34   4   2          5.49          5.25         9.78 o                         
 -32   4   2         37.03         37.12         8.67 o                         
 -30   4   2       1208.19       1200.52        26.46 o                         
 -28   4   2        256.17        243.39        12.49 o                         
 -26   4   2       3242.39       3065.88        44.08 o                         
 -24   4   2       1886.61       1802.20        26.54 o                         
 -22   4   2       2505.50       2405.94        31.41 o                         
 -20   4   2       1693.30       1740.38        25.30 o                         
 -18   4   2       1944.27       1790.28        19.72 o                         
 -16   4   2       2459.42       2475.94        32.03 o                         
 -14   4   2        307.57        256.68         7.29 o                         
 -12   4   2       2297.31       1928.94        18.23 o                         
 -10   4   2        437.92        358.32         7.97 o                         
  -8   4   2       1216.95       1310.28        12.34 o                         
  -6   4   2        633.65        470.42        14.41 o                         
  -4   4   2       2290.49       2194.23        12.36 o                         
  -2   4   2       2012.24       1982.45        36.91 o                         
   0   4   2        685.70        913.92        23.13 o                         
   2   4   2       2197.68       2046.07        19.06 o                         
   4   4   2       2993.67       2479.85        19.95 o                         
   6   4   2        312.42        326.44         6.35 o                         
   8   4   2          1.50          3.37         2.53 o                         
  10   4   2       5933.46       6184.25        53.13 o                         
  12   4   2       4394.65       4593.30        44.72 o                         
  14   4   2        934.54        870.65        14.74 o                         
  16   4   2        124.94         73.47         5.69 o                         
  18   4   2         10.00         14.01         5.46 o                         
  20   4   2         56.98         34.41         6.90 o                         
  22   4   2        803.12        805.45        15.51 o                         
  24   4   2        142.91        189.03         8.71 o                         
  26   4   2          6.54          3.06         6.12 o                         
  28   4   2        866.31       1030.66        28.07 o                         
  30   4   2         98.77        132.17        12.10 o                         
  32   4   2        147.68        123.47        22.31 o                         
  34   4   2        226.50        190.94        28.63 o                         
  36   4   2          2.66          7.31        21.96 o                         
  38   4   2          2.75         15.08        33.93 o                         
 -39   5   2          1.28         16.96        25.32 o                         
 -37   5   2         93.06         74.81        20.12 o                         
 -35   5   2         12.71         28.88        16.58 o                         
 -33   5   2         11.31          0.72         8.10 o                         
 -31   5   2         13.17          9.39         8.11 o                         
 -29   5   2        809.73        785.50        20.69 o                         
 -27   5   2       1253.59       1257.91        24.10 o                         
 -25   5   2         79.21         56.89         8.19 o                         
 -23   5   2        262.34        298.30        11.34 o                         
 -21   5   2          0.64          2.77         5.46 o                         
 -19   5   2        251.80        262.85        10.71 o                         
 -17   5   2       2254.72       2126.62        22.82 o                         
 -15   5   2       1214.60       1270.68        20.65 o                         
 -13   5   2         30.01         64.32         5.10 o                         
 -11   5   2        194.22        176.03         6.49 o                         
  -9   5   2       2186.76       2300.18        22.76 o                         
  -7   5   2        272.34        300.54         9.04 o                         
  -5   5   2         62.14         56.29         6.63 o                         
  -3   5   2        120.20        167.92         7.98 o                         
  -1   5   2        292.15        275.94         9.14 o                         
   1   5   2       4404.09       4580.32        55.78 o                         
   3   5   2        400.51        389.74         7.94 o                         
   5   5   2       6678.88       7142.96        64.30 o                         
   7   5   2        836.44        856.17        13.26 o                         
   9   5   2       8907.14       9848.92        93.94 o                         
  11   5   2        959.39       1090.63        12.61 o                         
  13   5   2       1030.74       1133.08        16.44 o                         
  15   5   2         23.25         34.86         4.64 o                         
  17   5   2        113.16        107.85         7.49 o                         
  19   5   2         46.64         51.56         6.34 o                         
  21   5   2         39.73         56.11         7.94 o                         
  23   5   2        560.47        534.37        14.01 o                         
  25   5   2        407.47        466.44        17.98 o                         
  27   5   2         80.21         86.32        10.82 o                         
  29   5   2        178.84        137.33        10.17 o                         
  31   5   2          0.67          5.69        10.71 o                         
  33   5   2        118.92         84.82        39.58 o                         
  35   5   2        126.70        190.37        43.35 o                         
  37   5   2          8.33          0.00        32.04 o                         
 -38   6   2         90.55        131.31        29.97 o                         
 -36   6   2         11.59         15.08        22.66 o                         
 -34   6   2         22.98         17.24        16.23 o                         
 -32   6   2         37.50         46.40        13.03 o                         
 -30   6   2        100.66         93.34        13.91 o                         
 -28   6   2        542.52        565.14        18.64 o                         
 -26   6   2       1816.12       1725.34        29.85 o                         
 -24   6   2         37.08         34.86         8.76 o                         
 -22   6   2          0.66          3.75         6.82 o                         
 -20   6   2       3611.05       3463.08        39.32 o                         
 -18   6   2       1147.83       1066.73        23.21 o                         
 -16   6   2         26.48         30.81         6.46 o                         
 -14   6   2       1136.18       1042.55        15.63 o                         
 -12   6   2          0.64          4.53         4.00 o                         
 -10   6   2       5140.30       4967.41        51.26 o                         
  -8   6   2       2336.66       2235.53        25.61 o                         
  -6   6   2         27.65         14.50         3.98 o                         
  -4   6   2       4267.92       4157.85        50.65 o                         
  -2   6   2       4205.66       4470.73        51.34 o                         
   0   6   2       6384.31       6954.73        97.23 o                         
   2   6   2       5729.43       5648.63        70.32 o                         
   4   6   2        376.89        332.00         9.53 o                         
   6   6   2        983.37        912.19        18.72 o                         
   8   6   2        497.20        513.36        13.82 o                         
  10   6   2        649.98        676.75        10.89 o                         
  12   6   2        553.76        585.29        10.11 o                         
  14   6   2        640.26        650.32        12.45 o                         
  16   6   2         87.29         82.25         6.03 o                         
  18   6   2        334.56        348.14        10.18 o                         
  20   6   2        241.05        245.96         9.61 o                         
  22   6   2         88.78         64.51         7.26 o                         
  24   6   2        256.75        240.36        14.12 o                         
  26   6   2          6.11          5.38         9.44 o                         
  28   6   2          5.49          1.42        10.30 o                         
  30   6   2        213.21        169.64        23.99 o                         
  32   6   2         60.36         33.93        33.93 o                         
  34   6   2         10.29          0.00        30.16 o                         
  36   6   2        153.45        196.03        45.24 o                         
 -35   7   2         79.36        147.02        45.24 o                         
 -33   7   2        113.48        120.75        14.57 o                         
 -31   7   2        110.92         78.53        12.81 o                         
 -29   7   2       1199.17       1252.33        32.94 o                         
 -27   7   2       3994.16       4019.62        68.57 o                         
 -25   7   2        117.29        151.18        12.29 o                         
 -23   7   2        812.57        853.87        21.12 o                         
 -21   7   2       3094.78       3177.81        42.22 o                         
 -19   7   2       1236.40       1285.06        28.31 o                         
 -17   7   2        332.87        329.59        11.46 o                         
 -15   7   2        217.30        189.89         7.45 o                         
 -13   7   2       3087.23       3201.10        37.28 o                         
 -11   7   2          1.11          0.78         4.50 o                         
  -9   7   2       2003.23       1921.33        25.03 o                         
  -7   7   2       5311.79       5481.64        59.44 o                         
  -5   7   2       2699.43       2736.53        29.75 o                         
  -3   7   2         64.93         43.81         7.47 o                         
  -1   7   2         89.87        116.09         8.73 o                         
   1   7   2        540.91        540.27        15.09 o                         
   3   7   2          8.71         20.56         6.86 o                         
   5   7   2          0.41         10.72         4.92 o                         
   7   7   2        144.94        164.35        10.21 o                         
   9   7   2         91.73        103.02         5.86 o                         
  11   7   2       1318.44       1372.08        17.14 o                         
  13   7   2       1875.36       1935.70        24.98 o                         
  15   7   2       1357.66       1417.96        20.11 o                         
  17   7   2        213.48        203.19        11.42 o                         
  19   7   2        858.36        896.54        21.62 o                         
  21   7   2          8.29          9.56         8.41 o                         
  23   7   2        339.22        386.47        14.84 o                         
  25   7   2         12.13          8.65         8.54 o                         
  27   7   2          3.99          5.80        13.00 o                         
  29   7   2        300.13        281.62        49.01 o                         
  31   7   2         58.16         16.96        33.93 o                         
  33   7   2          0.44          0.00        28.27 o                         
  35   7   2         97.86         99.90        41.47 o                         
 -34   8   2          3.28          0.00        32.04 o                         
 -32   8   2         59.50         96.13        39.58 o                         
 -30   8   2          4.38          7.27        18.09 o                         
 -28   8   2          7.16          7.99        14.33 o                         
 -26   8   2         89.52         64.63        10.97 o                         
 -24   8   2        601.92        551.12        18.98 o                         
 -22   8   2        583.49        609.38        19.06 o                         
 -20   8   2       1218.23       1195.95        25.25 o                         
 -18   8   2        431.23        368.11        14.92 o                         
 -16   8   2          2.22         11.34         7.70 o                         
 -14   8   2          4.02          2.32         7.21 o                         
 -12   8   2        320.64        352.78        12.80 o                         
 -10   8   2         31.94         35.97         7.25 o                         
  -8   8   2        160.44        181.65        12.65 o                         
  -6   8   2       1250.01       1211.38        21.14 o                         
  -4   8   2        542.43        594.58        16.60 o                         
  -2   8   2         20.92         24.47         6.91 o                         
   0   8   2        375.82        368.14        12.75 o                         
   2   8   2        839.57        883.59        19.29 o                         
   4   8   2         12.15         12.95         7.77 o                         
   6   8   2       1282.76       1250.62        24.86 o                         
   8   8   2        127.06        121.09        10.63 o                         
  10   8   2         59.51         88.95        10.79 o                         
  12   8   2        146.67        133.63        10.85 o                         
  14   8   2        625.87        596.49        17.94 o                         
  16   8   2       1137.68       1103.60        24.53 o                         
  18   8   2        148.99        100.12        14.75 o                         
  20   8   2        413.76        405.49        17.60 o                         
  22   8   2        450.38        402.85        18.33 o                         
  24   8   2         96.92         93.87        15.11 o                         
  26   8   2        255.68        282.91        28.08 o                         
  28   8   2          4.18          0.00        17.33 o                         
  30   8   2          4.56          5.86        17.96 o                         
  32   8   2         74.98         88.59        39.58 o                         
 -31   9   2         74.73         86.70        39.58 o                         
 -29   9   2         45.50          0.00        32.04 o                         
 -27   9   2        663.27        778.09        36.21 o                         
 -25   9   2        304.27        334.82        24.08 o                         
 -23   9   2         18.23          7.09         9.27 o                         
 -21   9   2        244.31        280.66        14.07 o                         
 -19   9   2        103.32         91.73         9.86 o                         
 -17   9   2        107.75        135.35        13.32 o                         
 -15   9   2        186.97        220.44        11.72 o                         
 -13   9   2        227.47        272.70        13.80 o                         
 -11   9   2         31.07         31.95         8.64 o                         
  -9   9   2       1383.99       1430.27        27.94 o                         
  -7   9   2        499.02        546.13        21.36 o                         
  -5   9   2       1934.83       1879.29        35.55 o                         
  -3   9   2        843.28        862.45        24.73 o                         
  -1   9   2        195.95        159.89        11.56 o                         
   1   9   2        317.12        314.02        14.78 o                         
   3   9   2        771.82        755.46        21.19 o                         
   5   9   2        450.87        421.87        16.55 o                         
   7   9   2        128.94        151.82        11.61 o                         
   9   9   2        670.23        709.47        30.42 o                         
  11   9   2       1453.89       1420.70        30.74 o                         
  13   9   2       2793.53       2667.12        41.30 o                         
  15   9   2        285.84        315.40        15.60 o                         
  17   9   2        356.63        295.13        15.48 o                         
  19   9   2         66.19         60.26        11.24 o                         
  21   9   2         63.76         76.05        14.31 o                         
  23   9   2        188.59        173.33        20.08 o                         
  25   9   2         31.35         20.76        15.16 o                         
  27   9   2         22.10         35.81        21.32 o                         
  29   9   2         46.27         52.00        22.62 o                         
 -28  10   2          0.44          0.94        19.99 o                         
 -26  10   2        437.15        430.70        38.38 o                         
 -24  10   2        169.55        199.24        21.59 o                         
 -22  10   2         87.26         99.58        15.44 o                         
 -20  10   2       1066.19       1113.76        31.93 o                         
 -18  10   2       2493.25       2738.35        51.34 o                         
 -16  10   2        461.89        445.52        17.43 o                         
 -14  10   2        155.45        137.72        12.15 o                         
 -12  10   2        911.13        899.24        24.63 o                         
 -10  10   2        721.33        693.99        19.84 o                         
  -8  10   2        435.31        441.31        20.79 o                         
  -6  10   2       3452.13       3617.47        56.29 o                         
  -4  10   2        552.00        598.15        20.24 o                         
  -2  10   2       1694.72       1704.02        46.30 o                         
   0  10   2        716.02        623.89        20.98 o                         
   2  10   2       1153.72       1167.21        29.09 o                         
   4  10   2         48.15         56.54        10.83 o                         
   6  10   2        346.92        329.18        15.77 o                         
   8  10   2        148.91        171.32        13.91 o                         
  10  10   2        519.83        490.02        20.36 o                         
  12  10   2        118.65        115.55        14.03 o                         
  14  10   2        206.84        242.63        16.93 o                         
  16  10   2         41.37         43.58        27.27 o                         
  18  10   2          0.70         37.78        15.93 o                         
  20  10   2        398.72        335.29        25.70 o                         
  22  10   2          0.35          8.80        15.23 o                         
  24  10   2          2.19         11.44        16.25 o                         
  26  10   2         46.68         54.58        47.12 o                         
 -25  11   2          1.02         12.79        21.96 o                         
 -23  11   2         20.13         22.16        21.96 o                         
 -21  11   2          1.59          7.74        14.39 o                         
 -19  11   2         21.11         14.73        13.36 o                         
 -17  11   2        249.93        281.98        18.77 o                         
 -15  11   2        681.44        785.93        26.90 o                         
 -13  11   2        117.68        115.28        14.42 o                         
 -11  11   2          4.62          0.00        11.31 o                         
  -9  11   2          1.25          3.47        10.83 o                         
  -7  11   2        487.17        582.08        34.19 o                         
  -5  11   2        598.66        588.25        25.01 o                         
  -3  11   2        819.84        785.88        24.94 o                         
  -1  11   2        619.43        571.36        24.62 o                         
   1  11   2        319.05        304.13        17.09 o                         
   3  11   2        235.38        208.70        17.14 o                         
   5  11   2        640.94        550.04        36.33 o                         
   7  11   2         92.86         98.47        15.05 o                         
   9  11   2        151.61        152.57        20.17 o                         
  11  11   2        917.18        884.25        47.31 o                         
  13  11   2        455.22        515.55        37.32 o                         
  15  11   2         87.57         31.63        21.68 o                         
  17  11   2          0.09          0.00        16.62 o                         
  19  11   2          3.83         12.74        19.29 o                         
  21  11   2          4.27          6.14        15.93 o                         
  23  11   2          0.02         16.91        16.25 o                         
 -20  12   2          8.18         16.20        17.46 o                         
 -18  12   2         24.31         24.96        21.96 o                         
 -16  12   2          8.96          0.00        20.63 o                         
 -14  12   2          2.22         13.68        20.63 o                         
 -12  12   2        184.28        183.58        23.14 o                         
 -10  12   2          0.00          5.50        16.12 o                         
  -8  12   2        558.29        511.30        44.32 o                         
  -6  12   2        141.55        104.51        18.67 o                         
  -4  12   2        506.64        519.79        33.00 o                         
  -2  12   2          0.72         10.31        16.66 o                         
   0  12   2         64.65         36.57        18.77 o                         
   2  12   2        308.47        257.90        25.74 o                         
   4  12   2          8.50         23.48        23.29 o                         
   6  12   2        440.32        468.51        38.65 o                         
   8  12   2        223.56        197.01        29.32 o                         
  10  12   2          7.24          5.47        20.63 o                         
  12  12   2        164.94        168.85        29.32 o                         
  14  12   2         60.46         76.31        45.24 o                         
  16  12   2          1.81         17.36        21.96 o                         
  18  12   2          0.19         12.98        23.29 o                         
 -11  13   2        142.12        178.12        31.90 o                         
  -9  13   2         19.08          6.60        22.66 o                         
  -7  13   2        412.71        553.94        41.32 o                         
  -5  13   2         62.52        117.18        26.56 o                         
  -3  13   2         21.39         28.43        31.10 o                         
  -1  13   2         60.02         13.64        22.54 o                         
   1  13   2         12.98          0.00        21.96 o                         
   3  13   2         10.96          0.00        19.29 o                         
   5  13   2        118.13         53.02        25.96 o                         
   7  13   2          2.78          6.60        22.66 o                         
   9  13   2         34.13          7.54        22.66 o                         
 -41   1   3         89.14         66.69        27.89 o                         
 -39   1   3         97.35        105.40        27.51 o                         
 -37   1   3          8.29          4.41        11.86 o                         
 -35   1   3          0.38         14.45        10.40 o                         
 -33   1   3          4.89         10.16         8.78 o                         
 -31   1   3        299.35        315.05        21.33 o                         
 -29   1   3         57.60         29.73         9.21 o                         
 -27   1   3         90.14        106.59        11.23 o                         
 -25   1   3          1.70          3.15         6.56 o                         
 -23   1   3          1.21          4.13         6.08 o                         
 -21   1   3       2420.32       2414.99        41.60 o                         
 -19   1   3       6036.36       6160.94        76.28 o                         
 -17   1   3      10103.61      10047.12       113.68 o                         
 -15   1   3          1.47          6.11         2.61 o                         
 -13   1   3          9.47        117.53         5.76 o                         
 -11   1   3      11924.94      10235.06        80.94 o                         
  -9   1   3      25639.81      26014.66       407.35 o                         
  -7   1   3      51559.42      50827.41       689.56 o                         
  -5   1   3       1563.21       1501.23        50.41 o                         
  -3   1   3      19936.17      18409.23       242.20 o                         
   1   1   3      16641.65      17243.72       260.93 o                         
   5   1   3      22613.84      21817.26       191.77 o                         
   7   1   3         10.29        204.10         6.41 o                         
   9   1   3       7520.62       7890.73        86.37 o                         
  11   1   3      10985.49      11045.53        82.82 o                         
  13   1   3         32.49         28.11         4.55 o                         
  15   1   3         37.54         46.68         4.30 o                         
  17   1   3      10860.82      10835.21       118.63 o                         
  19   1   3      11980.76      12198.91       164.02 o                         
  21   1   3        460.28        539.79        15.11 o                         
  23   1   3        180.81        260.29         9.47 o                         
  25   1   3       2414.30       2251.95        31.49 o                         
  27   1   3        396.91        405.22        13.20 o                         
  29   1   3        949.52        987.82        24.18 o                         
  31   1   3         98.15        100.60        10.78 o                         
  33   1   3         44.29         44.56        15.08 o                         
  35   1   3         61.86         41.41        23.88 o                         
  37   1   3         50.27         24.50        23.99 o                         
  39   1   3        172.15        188.63        63.14 o                         
 -42   2   3         22.23         25.69        28.45 o                         
 -40   2   3         92.97         71.46        30.57 o                         
 -38   2   3          1.43          0.96        12.99 o                         
 -36   2   3        158.24        125.74        24.60 o                         
 -34   2   3          9.57         10.79         9.23 o                         
 -32   2   3       1367.20       1219.29        30.84 o                         
 -30   2   3        141.89        154.87        12.09 o                         
 -28   2   3       2444.49       2442.62        46.33 o                         
 -26   2   3        124.36        127.20        12.20 o                         
 -24   2   3       1247.99       1358.97        24.52 o                         
 -22   2   3       1014.98       1029.25        22.32 o                         
 -20   2   3       3072.03       2923.54        42.40 o                         
 -18   2   3       6547.57       6799.26        83.24 o                         
 -16   2   3       1561.75       1554.38        19.41 o                         
 -14   2   3          6.92          1.94         3.12 o                         
 -12   2   3          2.94          3.67         5.90 o                         
 -10   2   3      29668.13      29740.22       405.51 o                         
  -8   2   3       8265.79       8130.55        36.04 o                         
  -6   2   3      29750.28      29415.30       218.86 o                         
  -4   2   3      13587.86      13117.36        97.18 o                         
  -2   2   3      10399.95      10070.49        89.94 o                         
   0   2   3      14954.39      14688.57       116.93 o                         
   2   2   3      18495.11      17360.95       221.52 o                         
   4   2   3        539.23        528.62        11.45 o                         
   6   2   3       1159.60       1372.91        18.90 o                         
   8   2   3        691.96        692.25        17.39 o                         
  10   2   3      17286.76      17590.21       122.83 o                         
  12   2   3       1088.15        897.27        17.48 o                         
  14   2   3      19364.60      18981.51       161.71 o                         
  16   2   3        968.98        837.93        13.60 o                         
  18   2   3         63.17         55.50         7.96 o                         
  20   2   3        152.16        152.84         7.93 o                         
  22   2   3        851.27        901.09        14.93 o                         
  24   2   3         22.15         21.59         6.21 o                         
  26   2   3        400.10        425.72        11.28 o                         
  28   2   3       4744.56       4773.12        56.25 o                         
  30   2   3        303.94        319.07        16.09 o                         
  32   2   3         12.39         11.58         9.14 o                         
  34   2   3        111.61        118.75        27.89 o                         
  36   2   3         55.06         97.29        27.89 o                         
  38   2   3        193.87        320.79        35.91 o                         
 -41   3   3          1.13          5.52        27.30 o                         
 -39   3   3         35.67         38.64        25.32 o                         
 -37   3   3        121.34        160.00        18.43 o                         
 -35   3   3          0.65          0.80        11.74 o                         
 -33   3   3         19.14         10.82         9.40 o                         
 -31   3   3         36.67         24.86         9.12 o                         
 -29   3   3        180.86        160.42        18.49 o                         
 -27   3   3         19.15          6.44         9.24 o                         
 -25   3   3         24.23         48.93         9.94 o                         
 -23   3   3        310.69        313.90        10.59 o                         
 -21   3   3        543.26        583.24         9.72 o                         
 -19   3   3        628.71        671.13        12.56 o                         
 -17   3   3       1851.21       2227.45        29.81 o                         
 -15   3   3      12407.19      13225.70       137.39 o                         
 -13   3   3       5984.16       6660.34        43.21 o                         
 -11   3   3      14873.32      15357.38        95.94 o                         
  -9   3   3       1690.26       1608.15        18.99 o                         
  -7   3   3       3913.94       3651.45        14.05 o                         
  -5   3   3       2392.55       2564.63        45.67 o                         
  -3   3   3       5188.92       4944.10        61.89 o                         
  -1   3   3       1556.08       1445.58        19.67 o                         
   1   3   3        139.52        130.63         5.20 o                         
   3   3   3       6053.79       6536.75        57.04 o                         
   5   3   3        416.08        320.45         7.04 o                         
   7   3   3        322.06        403.78         8.84 o                         
   9   3   3        188.93        163.51        10.92 o                         
  11   3   3       9274.91       9573.87        93.89 o                         
  13   3   3       1238.43       1203.40        11.89 o                         
  15   3   3       2818.91       3262.65        31.06 o                         
  17   3   3       1458.75       1419.39        18.71 o                         
  19   3   3       5706.86       5576.13        58.39 o                         
  21   3   3        282.76        271.64        10.08 o                         
  23   3   3       2770.59       2647.28        34.07 o                         
  25   3   3        410.01        395.42        12.45 o                         
  27   3   3          0.23          1.97         6.82 o                         
  29   3   3        784.90        796.52        19.94 o                         
  31   3   3        212.87        226.28        14.08 o                         
  33   3   3        140.82        121.57        27.99 o                         
  35   3   3         10.23         16.69        23.29 o                         
  37   3   3          4.64         19.23        23.29 o                         
  39   3   3         44.51         11.31        33.93 o                         
 -40   4   3         45.50         64.34        29.97 o                         
 -38   4   3         87.07        118.37        21.41 o                         
 -36   4   3         13.40          8.68        12.74 o                         
 -34   4   3         24.22         19.87        12.71 o                         
 -32   4   3         62.87         56.82        13.82 o                         
 -30   4   3          0.20          3.88         9.01 o                         
 -28   4   3       1674.25       1626.74        33.73 o                         
 -26   4   3        122.53        124.66         9.16 o                         
 -24   4   3        479.31        460.71        11.85 o                         
 -22   4   3       2064.45       2052.79        26.79 o                         
 -20   4   3         34.91         55.32         5.58 o                         
 -18   4   3       3044.63       3204.73        29.83 o                         
 -16   4   3        190.11        179.93         9.28 o                         
 -14   4   3        202.96        205.49        10.88 o                         
 -12   4   3        730.13        624.88        18.70 o                         
 -10   4   3        291.61        234.26         9.46 o                         
  -8   4   3        784.62        761.90        10.03 o                         
  -6   4   3       3201.65       3294.19        50.76 o                         
  -4   4   3      11297.09      11013.74       120.31 o                         
  -2   4   3       6485.90       6127.72        39.95 o                         
   0   4   3       1750.01       1682.36        24.52 o                         
   2   4   3       1751.45       1578.62        16.34 o                         
   4   4   3       7857.92       7652.62        70.02 o                         
   6   4   3         44.82         78.85         5.19 o                         
   8   4   3       2480.75       2411.24        21.73 o                         
  10   4   3      15373.49      15546.12       146.92 o                         
  12   4   3       3757.38       3966.11        46.61 o                         
  14   4   3        472.68        444.21        11.58 o                         
  16   4   3        413.76        446.57        13.28 o                         
  18   4   3          5.41          4.00         5.02 o                         
  20   4   3       3039.52       2940.81        43.58 o                         
  22   4   3        672.82        654.90        16.48 o                         
  24   4   3         40.91         23.30         7.10 o                         
  26   4   3       1961.86       1983.62        39.69 o                         
  28   4   3         11.34         10.33         8.49 o                         
  30   4   3          2.68         10.25         7.68 o                         
  32   4   3        128.75        107.80        24.41 o                         
  34   4   3          9.27          1.88        28.27 o                         
  36   4   3         37.69         67.85        35.81 o                         
  38   4   3         12.29          0.00        33.93 o                         
 -39   5   3          2.52         40.60        25.76 o                         
 -37   5   3          0.20         51.83        26.56 o                         
 -35   5   3        115.39        117.68        16.87 o                         
 -33   5   3        573.95        648.41        28.64 o                         
 -31   5   3          2.90          5.09        11.34 o                         
 -29   5   3         89.88         99.65        13.24 o                         
 -27   5   3        412.87        428.91        21.35 o                         
 -25   5   3          3.17         25.90         6.77 o                         
 -23   5   3        138.92        139.24         8.16 o                         
 -21   5   3       1757.68       1599.20        21.83 o                         
 -19   5   3        370.87        380.20        11.65 o                         
 -17   5   3         25.62         21.69         4.18 o                         
 -15   5   3          0.00          1.40         4.96 o                         
 -13   5   3         99.76        106.72         9.84 o                         
 -11   5   3       5003.02       5279.22        75.53 o                         
  -9   5   3         80.12        148.81        11.03 o                         
  -7   5   3         13.99         12.14         4.81 o                         
  -5   5   3        107.62        224.66        10.67 o                         
  -3   5   3       2852.38       2958.36        25.21 o                         
  -1   5   3        287.29        311.10        12.24 o                         
   1   5   3         30.50         24.83         4.21 o                         
   3   5   3        957.90        903.52        17.14 o                         
   5   5   3        810.55        823.65        14.21 o                         
   7   5   3       2902.68       2920.06        33.06 o                         
   9   5   3       4462.35       4924.64        44.88 o                         
  11   5   3        360.06        457.48        11.59 o                         
  13   5   3          0.93          3.70         4.12 o                         
  15   5   3         16.42         13.60         4.61 o                         
  17   5   3        208.30        220.86        10.20 o                         
  19   5   3        166.16        159.59         9.44 o                         
  21   5   3        833.76        869.73        17.55 o                         
  23   5   3          3.13          1.88         6.37 o                         
  25   5   3        249.58        245.12        13.83 o                         
  27   5   3        202.15        174.95        18.69 o                         
  29   5   3        301.46        281.72        21.22 o                         
  31   5   3        199.65        113.09        33.93 o                         
  33   5   3         94.67         56.55        32.04 o                         
  35   5   3        170.28        162.10        47.12 o                         
  37   5   3        165.99        186.60        47.12 o                         
 -38   6   3         54.96         74.59        27.89 o                         
 -36   6   3         86.20        107.45        36.75 o                         
 -34   6   3         44.23         70.50        18.29 o                         
 -32   6   3         85.31        107.26        16.92 o                         
 -30   6   3          3.86          2.99        11.79 o                         
 -28   6   3         68.00         71.54         9.52 o                         
 -26   6   3        842.16        859.70        20.44 o                         
 -24   6   3       3969.96       4121.88        51.67 o                         
 -22   6   3        103.37        109.44         9.37 o                         
 -20   6   3       1049.04       1003.21        20.76 o                         
 -18   6   3        164.20        153.13         9.83 o                         
 -16   6   3       1263.18       1260.01        26.31 o                         
 -14   6   3          6.25         15.26         5.19 o                         
 -12   6   3        132.47        141.18        10.51 o                         
 -10   6   3         48.50         76.27         8.94 o                         
  -8   6   3        216.39        244.08        12.23 o                         
  -6   6   3         39.15         73.07         8.14 o                         
  -4   6   3       2457.39       2482.36        28.31 o                         
  -2   6   3        474.55        393.63         7.25 o                         
   0   6   3       1775.70       1935.51        23.41 o                         
   2   6   3       2501.42       2372.58        54.70 o                         
   4   6   3       5716.95       5862.98        67.76 o                         
   6   6   3        837.55        683.55        14.82 o                         
   8   6   3        634.73        811.84        10.87 o                         
  10   6   3          6.01          9.27         3.69 o                         
  12   6   3       1002.61       1058.57        17.07 o                         
  14   6   3        496.38        570.40        13.82 o                         
  16   6   3        304.28        313.10        11.04 o                         
  18   6   3         82.45         66.42         7.03 o                         
  20   6   3        174.08        190.70        12.01 o                         
  22   6   3         14.82          9.57         8.30 o                         
  24   6   3         23.79          8.12         9.34 o                         
  26   6   3        149.53        131.82        12.05 o                         
  28   6   3        171.56        193.37        19.04 o                         
  30   6   3          0.20          1.88        16.30 o                         
  32   6   3         40.76         58.43        35.81 o                         
  34   6   3          0.45          1.88        28.27 o                         
  36   6   3         27.31         28.27        33.93 o                         
 -35   7   3          8.54         12.06        23.07 o                         
 -33   7   3          4.39          5.65        21.32 o                         
 -31   7   3         49.39         72.17        14.80 o                         
 -29   7   3         55.94         44.37        13.67 o                         
 -27   7   3          3.62          6.28         8.96 o                         
 -25   7   3        367.01        394.08        14.74 o                         
 -23   7   3          1.05          4.35         8.33 o                         
 -21   7   3       3837.44       3791.46        53.06 o                         
 -19   7   3       1783.74       1771.01        30.26 o                         
 -17   7   3        123.08        109.98         8.40 o                         
 -15   7   3       1912.67       1871.79        34.64 o                         
 -13   7   3        755.09        719.09        15.83 o                         
 -11   7   3        744.64        704.09        16.21 o                         
  -9   7   3       1546.07       1568.03        28.76 o                         
  -7   7   3        180.59        143.65        10.77 o                         
  -5   7   3       1649.81       1615.56        19.38 o                         
  -3   7   3         28.53         22.02         6.84 o                         
  -1   7   3        892.06        925.73        20.05 o                         
   1   7   3          0.23         10.72         5.52 o                         
   3   7   3       3566.62       3945.14        47.92 o                         
   5   7   3         23.98          9.94         5.71 o                         
   7   7   3        268.65        332.53        13.09 o                         
   9   7   3        912.72        894.28        18.11 o                         
  11   7   3       1233.86       1302.96        20.50 o                         
  13   7   3        269.66        293.59        11.73 o                         
  15   7   3        159.34        155.16        10.29 o                         
  17   7   3        299.41        282.92        13.87 o                         
  19   7   3        105.74        129.30        11.57 o                         
  21   7   3       1167.42       1076.47        26.27 o                         
  23   7   3          0.75          7.05         8.87 o                         
  25   7   3        990.89       1119.48        28.74 o                         
  27   7   3         64.48         25.45        25.45 o                         
  29   7   3        146.98        199.03        34.87 o                         
  31   7   3          5.49         22.99        19.86 o                         
  33   7   3          1.15          1.88        30.16 o                         
 -34   8   3        304.06        305.36        56.55 o                         
 -32   8   3          6.80          0.00        28.27 o                         
 -30   8   3         38.40         19.19        21.96 o                         
 -28   8   3        300.51        259.31        17.69 o                         
 -26   8   3         17.85         25.27        15.34 o                         
 -24   8   3        117.59        129.78        10.66 o                         
 -22   8   3        455.23        458.90        16.54 o                         
 -20   8   3        368.93        394.16        18.48 o                         
 -18   8   3        454.51        457.27        14.73 o                         
 -16   8   3       1356.07       1324.24        28.46 o                         
 -14   8   3          0.39          5.90         7.78 o                         
 -12   8   3       4056.44       4070.70        49.64 o                         
 -10   8   3       3554.81       3501.33        53.13 o                         
  -8   8   3       1722.14       1761.60        25.36 o                         
  -6   8   3        715.29        769.77        19.58 o                         
  -4   8   3         47.39         47.86         9.21 o                         
  -2   8   3        717.96        716.32        17.89 o                         
   0   8   3        582.07        648.57        17.70 o                         
   2   8   3        344.21        349.53        13.80 o                         
   4   8   3        477.39        489.82        17.86 o                         
   6   8   3        815.73        753.63        20.96 o                         
   8   8   3       1397.68       1321.31        27.12 o                         
  10   8   3        959.18        933.18        23.05 o                         
  12   8   3       1721.07       1917.85        33.06 o                         
  14   8   3        181.10        177.07        11.11 o                         
  16   8   3        107.18         82.16        10.61 o                         
  18   8   3        224.39        214.28        13.24 o                         
  20   8   3        415.96        384.52        16.41 o                         
  22   8   3        674.75        767.34        23.84 o                         
  24   8   3          3.73          3.42        13.57 o                         
  26   8   3          6.50         13.78        14.33 o                         
  28   8   3          0.00         15.64        17.96 o                         
  30   8   3        118.06        103.87        24.91 o                         
  32   8   3         47.85          1.88        28.27 o                         
 -31   9   3         20.15          0.00        32.04 o                         
 -29   9   3          5.77         11.31        32.04 o                         
 -27   9   3        110.54         87.64        15.80 o                         
 -25   9   3          7.15         18.03         9.79 o                         
 -23   9   3        701.43        838.68        24.61 o                         
 -21   9   3       1520.14       1543.34        30.05 o                         
 -19   9   3        702.95        694.51        18.98 o                         
 -17   9   3          5.63          6.46         8.48 o                         
 -15   9   3       2390.66       2368.30        41.95 o                         
 -13   9   3        963.25        939.82        20.92 o                         
 -11   9   3        102.42         97.73         9.60 o                         
  -9   9   3        325.36        365.77        16.46 o                         
  -7   9   3       1035.66       1061.67        22.88 o                         
  -5   9   3         49.06         55.04        11.08 o                         
  -3   9   3         18.25         13.29         9.27 o                         
  -1   9   3          5.49          2.57         8.37 o                         
   1   9   3        919.42        929.17        23.80 o                         
   3   9   3        525.94        529.35        18.69 o                         
   5   9   3          2.30          1.02         8.21 o                         
   7   9   3       1068.32       1099.98        39.30 o                         
   9   9   3        283.86        297.54        15.00 o                         
  11   9   3        225.02        178.44        16.44 o                         
  13   9   3        297.20        258.27        16.37 o                         
  15   9   3        324.19        259.54        15.05 o                         
  17   9   3        191.88        206.65        14.19 o                         
  19   9   3        293.21        343.95        17.74 o                         
  21   9   3         55.13         52.70        16.25 o                         
  23   9   3         70.54         39.82        17.34 o                         
  25   9   3         19.41         16.14        15.66 o                         
  27   9   3        120.96        135.84        31.10 o                         
  29   9   3         70.44        108.19        26.26 o                         
 -28  10   3        224.14        240.89        30.57 o                         
 -26  10   3        294.19        276.03        32.47 o                         
 -24  10   3          4.55         11.86        20.63 o                         
 -22  10   3         12.54         18.42        13.70 o                         
 -20  10   3        125.66        151.93        15.30 o                         
 -18  10   3        116.25         94.46        11.01 o                         
 -16  10   3        211.41        197.28        12.98 o                         
 -14  10   3         82.34         66.81        10.55 o                         
 -12  10   3        142.42        128.13        11.06 o                         
 -10  10   3         46.83         33.77         9.43 o                         
  -8  10   3        112.00         64.42        11.87 o                         
  -6  10   3        255.21        306.91        16.28 o                         
  -4  10   3         45.52         27.11         9.91 o                         
  -2  10   3        132.74        152.20        12.42 o                         
   0  10   3        118.98         75.55        11.08 o                         
   2  10   3       1163.89       1106.96        27.29 o                         
   4  10   3        122.22        143.88        12.98 o                         
   6  10   3       1192.32       1155.21        31.21 o                         
   8  10   3        279.20        235.54        20.18 o                         
  10  10   3        791.69        699.07        24.40 o                         
  12  10   3        302.79        280.58        17.14 o                         
  14  10   3         78.98         77.37        17.14 o                         
  16  10   3         92.51         64.17        17.34 o                         
  18  10   3        178.81        144.10        21.02 o                         
  20  10   3         81.02         29.53        16.32 o                         
  22  10   3         65.29         52.24        18.24 o                         
  24  10   3         16.78         25.82        15.93 o                         
  26  10   3         69.48         94.24        23.99 o                         
 -23  11   3        116.56         75.24        24.63 o                         
 -21  11   3         56.98         39.12        17.34 o                         
 -19  11   3          2.15          4.67        13.03 o                         
 -17  11   3         20.43         23.40        11.96 o                         
 -15  11   3         15.97         17.83        11.85 o                         
 -13  11   3          0.06          3.96        12.00 o                         
 -11  11   3        263.43        302.69        19.05 o                         
  -9  11   3         69.02         37.70        12.95 o                         
  -7  11   3        287.83        267.71        18.83 o                         
  -5  11   3        212.19        204.64        25.93 o                         
  -3  11   3         47.44         45.68        11.78 o                         
  -1  11   3         11.50          3.71         9.96 o                         
   1  11   3        468.75        503.79        22.21 o                         
   3  11   3         39.55         17.72        12.50 o                         
   5  11   3         68.35         86.98        16.42 o                         
   7  11   3        608.17        630.10        30.43 o                         
   9  11   3         25.13         49.38        16.88 o                         
  11  11   3        255.28        224.56        29.32 o                         
  13  11   3          5.58         14.32        19.86 o                         
  15  11   3          5.38          8.92        19.86 o                         
  17  11   3         11.75         70.12        23.29 o                         
  19  11   3         71.24         39.58        22.66 o                         
  21  11   3        256.34        335.52        31.99 o                         
 -18  12   3          1.56         16.02        21.32 o                         
 -16  12   3         39.60         54.18        23.30 o                         
 -14  12   3         19.35          0.00        17.33 o                         
 -12  12   3        308.19        291.20        31.30 o                         
 -10  12   3        183.59        137.40        21.59 o                         
  -8  12   3          3.30          0.00        15.78 o                         
  -6  12   3        127.33        149.92        18.96 o                         
  -4  12   3        125.60        101.16        17.21 o                         
  -2  12   3         64.02         86.80        17.71 o                         
   0  12   3          1.52          7.37        13.09 o                         
   2  12   3         77.15         75.39        23.99 o                         
   4  12   3          1.18          6.18        21.20 o                         
   6  12   3        169.14        171.02        34.87 o                         
   8  12   3          3.95          0.00        19.29 o                         
  10  12   3        420.46        395.76        36.64 o                         
  12  12   3        284.43        283.64        33.97 o                         
  14  12   3          0.12         16.11        20.63 o                         
  16  12   3         83.23        149.65        27.30 o                         
 -11  13   3        103.94        115.71        31.10 o                         
  -9  13   3         61.25         64.08        23.99 o                         
  -7  13   3        188.58        135.83        28.63 o                         
  -5  13   3         94.57         78.67        27.33 o                         
  -3  13   3        119.77        126.35        27.30 o                         
  -1  13   3          7.22          0.00        20.63 o                         
   1  13   3         21.25         14.66        23.88 o                         
   3  13   3        175.15        232.74        33.97 o                         
   5  13   3        131.05        140.40        29.32 o                         
   7  13   3         23.47         16.96        22.66 o                         
   9  13   3        477.86        580.69        44.64 o                         
 -42   0   4         60.95          0.00        37.70 o                         
 -40   0   4         32.23          1.88        33.93 o                         
 -38   0   4         32.69         73.51        37.70 o                         
 -36   0   4        707.92        616.43        60.32 o                         
 -34   0   4        109.24         49.01        37.70 o                         
 -32   0   4        156.00        113.09        32.04 o                         
 -30   0   4          5.76          7.10        14.99 o                         
 -28   0   4        775.95        784.04        37.57 o                         
 -26   0   4         90.64         73.51        13.09 o                         
 -24   0   4        230.12        154.09        15.08 o                         
 -22   0   4       3211.99       3186.32        94.02 o                         
 -20   0   4         37.52         10.81        11.40 o                         
 -18   0   4       1628.73       1576.10        43.48 o                         
 -16   0   4        190.79        154.99        15.21 o                         
 -14   0   4       2780.15       2540.12        23.71 o                         
 -12   0   4        216.25        111.57        20.08 o                         
 -10   0   4      12687.33      11937.75       277.06 o                         
  -8   0   4       5252.67       5329.38        76.06 o                         
  -6   0   4        316.66        409.09       137.62 o                         
  -4   0   4      80802.91      77673.39      2185.92 o                         
  -2   0   4       7381.22       6660.96        44.66 o                         
   0   0   4       4084.39       4466.05        32.73 o                         
   2   0   4     169705.22     174151.42      2770.73 o                         
   4   0   4      27609.74      27675.14       307.03 o                         
   6   0   4       4489.68       4425.38        97.50 o                         
   8   0   4      50412.62      50281.10       601.29 o                         
  10   0   4      17064.03      16248.59       223.87 o                         
  12   0   4       6796.41       7155.73       131.64 o                         
  14   0   4       1471.16       1140.42        20.69 o                         
  16   0   4      10095.23      10084.63       181.68 o                         
  18   0   4        554.74        713.69        34.01 o                         
  20   0   4          4.14         10.64         6.83 o                         
  22   0   4        961.58        910.99        40.27 o                         
  24   0   4          6.91         18.85         8.47 o                         
  26   0   4       2261.38       2167.54        55.06 o                         
  28   0   4       2283.75       2389.15        50.97 o                         
  30   0   4        867.05        877.06        33.68 o                         
  32   0   4         46.19         32.49        18.76 o                         
  34   0   4        107.65        143.25        41.47 o                         
  36   0   4        266.06        384.52        52.78 o                         
  38   0   4        145.55        212.99        47.12 o                         
 -41   1   4          0.13          0.00        25.22 o                         
 -39   1   4         39.33         20.39        24.90 o                         
 -37   1   4          0.36          7.82        14.65 o                         
 -35   1   4         23.19          9.57        16.59 o                         
 -33   1   4          2.96         10.68        15.76 o                         
 -31   1   4        398.51        387.09        23.27 o                         
 -29   1   4       2032.41       2059.95        47.03 o                         
 -27   1   4         52.04         64.90         9.41 o                         
 -25   1   4        474.90        453.51        17.52 o                         
 -23   1   4         10.13          5.75         6.14 o                         
 -21   1   4       5110.07       5335.99        65.09 o                         
 -19   1   4        574.04        605.39        14.75 o                         
 -17   1   4          0.61          1.42         3.50 o                         
 -15   1   4        607.01        719.90         9.30 o                         
 -13   1   4        389.13         61.71         3.12 o                         
 -11   1   4       8105.56       7637.59       118.90 o                         
  -9   1   4       2252.54       2062.78        22.18 o                         
  -7   1   4        846.90        810.93        23.33 o                         
  -5   1   4       9124.64       8309.73        54.30 o                         
  -3   1   4      79752.07      79374.02      1465.97 o                         
  -1   1   4        476.84        416.17        12.25 o                         
   1   1   4        569.23        567.77        19.79 o                         
   3   1   4          4.57          7.89         4.00 o                         
   5   1   4       2637.74       2479.85        50.61 o                         
   7   1   4       3614.45       3426.46        23.20 o                         
   9   1   4        328.31        336.66         7.98 o                         
  11   1   4        196.40        206.51         8.76 o                         
  13   1   4       1807.72       1999.70        21.98 o                         
  15   1   4       1079.34       1078.31        17.86 o                         
  17   1   4       1980.51       2470.33        38.47 o                         
  19   1   4         10.30         76.80         6.35 o                         
  21   1   4        414.30        371.60        12.64 o                         
  23   1   4       1142.86       1125.42        18.45 o                         
  25   1   4        905.52        960.23        22.69 o                         
  27   1   4       3264.35       3420.18        46.95 o                         
  29   1   4       1038.33       1110.52        21.98 o                         
  31   1   4        373.74        374.05        15.08 o                         
  33   1   4         94.41        126.12        25.22 o                         
  35   1   4         26.26          7.07        21.20 o                         
  37   1   4          0.00          0.00        21.32 o                         
  39   1   4         12.04          6.23        23.88 o                         
 -40   2   4        154.69        129.80        30.65 o                         
 -38   2   4         25.29         12.57        23.55 o                         
 -36   2   4        141.47        143.40        22.12 o                         
 -34   2   4         47.90         58.16        18.86 o                         
 -32   2   4          6.41         10.08        11.41 o                         
 -30   2   4          1.40         21.31        10.71 o                         
 -28   2   4        359.23        413.68        16.99 o                         
 -26   2   4        133.42        126.83        10.82 o                         
 -24   2   4       3798.36       3774.05        61.87 o                         
 -22   2   4        535.92        614.38        13.01 o                         
 -20   2   4        255.52        266.68        14.47 o                         
 -18   2   4        955.59       1108.74        16.15 o                         
 -16   2   4        353.44        362.18         9.73 o                         
 -14   2   4      20137.87      19738.30       222.40 o                         
 -12   2   4       1331.28       1679.38        17.31 o                         
 -10   2   4       4699.52       4571.39        53.39 o                         
  -8   2   4       7900.89       7553.21       123.52 o                         
  -6   2   4       1113.93        732.10        31.96 o                         
  -4   2   4       7941.43       8380.82        60.98 o                         
  -2   2   4      11747.28      11032.04        68.18 o                         
   0   2   4      39772.29      39644.48       513.04 o                         
   2   2   4        383.47        331.59        11.01 o                         
   4   2   4         30.58         43.33         6.38 o                         
   6   2   4        204.43        228.25         3.92 o                         
   8   2   4       3543.44       3599.34        44.37 o                         
  10   2   4      13989.56      14278.30       135.36 o                         
  12   2   4         36.20         52.43         4.30 o                         
  14   2   4      16978.68      17383.90       165.14 o                         
  16   2   4       8524.30       8489.95        90.61 o                         
  18   2   4       7201.11       6848.98        74.37 o                         
  20   2   4        986.53        846.27        15.77 o                         
  22   2   4       3687.06       3794.77        47.03 o                         
  24   2   4       1912.89       1958.56        30.79 o                         
  26   2   4        146.96        148.67        12.80 o                         
  28   2   4       6465.07       6513.04        64.60 o                         
  30   2   4        467.04        457.72        19.30 o                         
  32   2   4          4.46         14.14        21.32 o                         
  34   2   4          7.97          1.88        19.29 o                         
  36   2   4         75.59         52.78        25.32 o                         
  38   2   4         13.74          5.32        22.54 o                         
 -41   3   4        184.55        177.00        35.91 o                         
 -39   3   4         97.30        115.17        29.32 o                         
 -37   3   4          3.52          1.32        16.42 o                         
 -35   3   4          0.00          3.22        15.24 o                         
 -33   3   4        170.84        116.75        14.38 o                         
 -31   3   4          2.76         21.63        11.01 o                         
 -29   3   4       1337.80       1211.92        34.77 o                         
 -27   3   4        130.18         95.04        11.39 o                         
 -25   3   4        373.47        366.37        14.39 o                         
 -23   3   4         19.61         14.28         6.21 o                         
 -21   3   4        484.17        479.65        13.02 o                         
 -19   3   4       1217.04       1345.66        21.30 o                         
 -17   3   4       2669.54       2704.76        33.79 o                         
 -15   3   4        943.23       1014.35        20.84 o                         
 -13   3   4      15920.89      16328.43       160.44 o                         
 -11   3   4         24.00         55.41         5.12 o                         
  -9   3   4       1664.96       1783.40        25.68 o                         
  -7   3   4      17103.90      17701.00       157.35 o                         
  -5   3   4       5407.51       5328.04        69.42 o                         
  -3   3   4       3365.04       3180.04        23.71 o                         
  -1   3   4      23511.74      22928.48       187.25 o                         
   1   3   4       3536.37       3734.36        46.68 o                         
   3   3   4      20713.13      21010.06       216.97 o                         
   5   3   4       9386.04       9504.18        97.09 o                         
   7   3   4        727.05        534.21         7.67 o                         
   9   3   4       5603.54       5507.75        53.19 o                         
  11   3   4       4218.99       4454.36        51.93 o                         
  13   3   4        399.95        323.94         8.34 o                         
  15   3   4       2090.67       1968.72        23.20 o                         
  17   3   4        942.21        922.24        16.96 o                         
  19   3   4         70.57         65.04         5.18 o                         
  21   3   4        608.77        572.75        12.31 o                         
  23   3   4       2605.39       2516.66        32.05 o                         
  25   3   4        774.53        755.04        18.65 o                         
  27   3   4         35.79         36.41         9.06 o                         
  29   3   4        222.18        193.63        13.94 o                         
  31   3   4        740.93        688.27        45.09 o                         
  33   3   4          0.29          6.80        21.96 o                         
  35   3   4        421.22        528.48        39.92 o                         
  37   3   4         58.22         54.66        39.58 o                         
 -40   4   4          5.03          0.00        23.99 o                         
 -38   4   4          8.43          1.88        22.66 o                         
 -36   4   4         42.11         26.81        14.17 o                         
 -34   4   4         19.29         17.32        12.79 o                         
 -32   4   4        253.45        261.12        18.42 o                         
 -30   4   4        284.83        243.27        17.38 o                         
 -28   4   4          1.96          8.96        10.15 o                         
 -26   4   4       1200.84       1130.14        26.87 o                         
 -24   4   4          4.87          5.61         6.91 o                         
 -22   4   4        165.60        153.13         9.19 o                         
 -20   4   4          0.60          4.87         5.53 o                         
 -18   4   4        319.92        294.19        12.09 o                         
 -16   4   4       8112.21       8205.49        94.24 o                         
 -14   4   4       2636.50       2442.51        32.33 o                         
 -12   4   4        210.06        215.96         7.91 o                         
 -10   4   4       2761.64       2689.19        32.40 o                         
  -8   4   4       6010.19       6575.50        67.77 o                         
  -6   4   4        635.64        631.48        11.66 o                         
  -4   4   4       8836.83       9382.79        75.52 o                         
  -2   4   4          7.12         18.96         4.23 o                         
   0   4   4        823.06        959.81        14.79 o                         
   2   4   4       4123.17       4049.54        37.95 o                         
   4   4   4         39.44         84.11         4.36 o                         
   6   4   4      11953.74      12518.81       104.15 o                         
   8   4   4       1742.83       1931.66        28.31 o                         
  10   4   4       1522.80       1464.18        22.00 o                         
  12   4   4          1.77         50.30         8.46 o                         
  14   4   4        156.27        173.46         5.94 o                         
  16   4   4       5808.25       6016.88        62.07 o                         
  18   4   4       2947.31       2918.15        33.97 o                         
  20   4   4       1068.13       1089.74        18.60 o                         
  22   4   4        809.24        799.74        17.11 o                         
  24   4   4       2034.28       1968.60        36.39 o                         
  26   4   4        198.56        178.89        12.21 o                         
  28   4   4       3146.52       3025.73        49.66 o                         
  30   4   4        143.19        122.06        18.69 o                         
  32   4   4         25.48          9.42        32.04 o                         
  34   4   4          2.69         24.50        33.93 o                         
  36   4   4         90.58        114.98        41.47 o                         
 -39   5   4          3.73         13.48        25.96 o                         
 -37   5   4          2.05          4.79        24.41 o                         
 -35   5   4        272.00        320.46        21.65 o                         
 -33   5   4         24.90         30.32        13.85 o                         
 -31   5   4          7.04         20.93        12.95 o                         
 -29   5   4        131.58        109.23        14.04 o                         
 -27   5   4       1248.48       1160.08        34.50 o                         
 -25   5   4        303.21        283.63        14.78 o                         
 -23   5   4       1995.19       1971.77        32.10 o                         
 -21   5   4        859.17        946.77        21.39 o                         
 -19   5   4         27.51         12.70         7.01 o                         
 -17   5   4        608.80        657.78        11.23 o                         
 -15   5   4        186.78        129.36         9.13 o                         
 -13   5   4        416.67        359.41         9.75 o                         
 -11   5   4        678.73        742.75        12.59 o                         
  -9   5   4       3393.58       3273.78        41.12 o                         
  -7   5   4       5373.41       5209.24        51.47 o                         
  -5   5   4          2.46          4.52         3.75 o                         
  -3   5   4       3732.97       4177.18        49.28 o                         
  -1   5   4        375.75        506.08        11.64 o                         
   1   5   4         98.75        189.56         6.11 o                         
   3   5   4          3.77          4.75         4.20 o                         
   5   5   4       1578.82       1652.91        28.50 o                         
   7   5   4       1394.87       1175.21        23.26 o                         
   9   5   4        154.03        161.81         8.71 o                         
  11   5   4        430.56        480.66         8.56 o                         
  13   5   4         39.89         27.98         5.34 o                         
  15   5   4        345.99        354.08        10.62 o                         
  17   5   4        221.44        239.01         8.67 o                         
  19   5   4        499.77        491.37        14.03 o                         
  21   5   4       2019.16       1950.90        33.53 o                         
  23   5   4        229.55        250.93        12.37 o                         
  25   5   4       2503.67       2498.58        68.29 o                         
  27   5   4        300.15        256.27        22.27 o                         
  29   5   4         28.40         18.85        17.66 o                         
  31   5   4         49.51         45.49        32.98 o                         
  33   5   4         12.07         32.04        33.93 o                         
  35   5   4         16.69         32.04        35.81 o                         
 -36   6   4          9.63          1.88        19.99 o                         
 -34   6   4        192.24        181.27        19.87 o                         
 -32   6   4          1.15          8.36        13.34 o                         
 -30   6   4        159.49        163.68        17.38 o                         
 -28   6   4        153.04        103.64        15.50 o                         
 -26   6   4       1654.68       1636.14        34.88 o                         
 -24   6   4        716.77        709.47        27.27 o                         
 -22   6   4       1417.34       1384.48        27.99 o                         
 -20   6   4          0.01          2.99         5.63 o                         
 -18   6   4          0.08          5.75         5.49 o                         
 -16   6   4        577.82        547.88        11.32 o                         
 -14   6   4          0.03          6.23         4.43 o                         
 -12   6   4        442.81        440.35        10.91 o                         
 -10   6   4        802.17        874.03        17.09 o                         
  -8   6   4        728.04        778.56        16.47 o                         
  -6   6   4        120.46        164.09         8.54 o                         
  -4   6   4          1.00        106.39         9.58 o                         
  -2   6   4         50.19         35.73         5.55 o                         
   0   6   4       1317.27       1199.71        22.13 o                         
   2   6   4       3036.31       2773.50        36.57 o                         
   4   6   4      10428.99      10421.25       106.18 o                         
   6   6   4        943.63       1139.04        20.50 o                         
   8   6   4       1994.14       1948.94        31.28 o                         
  10   6   4        566.41        579.01        12.15 o                         
  12   6   4        499.45        461.19         9.86 o                         
  14   6   4        125.99        118.77         7.16 o                         
  16   6   4          3.62          0.55         5.63 o                         
  18   6   4         95.04         83.47        10.19 o                         
  20   6   4        171.23        169.30        12.76 o                         
  22   6   4        273.49        236.31        12.76 o                         
  24   6   4         86.96        136.81        12.67 o                         
  26   6   4         81.16         73.10        10.86 o                         
  28   6   4         86.00         63.14        20.83 o                         
  30   6   4          4.43          0.00        14.48 o                         
  32   6   4          1.63          0.00        26.39 o                         
  34   6   4        105.31        143.25        45.24 o                         
 -35   7   4         48.50         49.60        24.90 o                         
 -33   7   4          2.05          3.24        16.77 o                         
 -31   7   4         23.40         29.98        14.07 o                         
 -29   7   4          6.92         37.19        13.96 o                         
 -27   7   4         94.09         90.42        14.53 o                         
 -25   7   4        954.61       1021.87        29.94 o                         
 -23   7   4          7.16         15.90         7.59 o                         
 -21   7   4       1399.57       1463.82        25.68 o                         
 -19   7   4        326.59        297.24        13.52 o                         
 -17   7   4         43.63         56.95         9.02 o                         
 -15   7   4         40.41         75.21         9.81 o                         
 -13   7   4        433.10        402.60        14.25 o                         
 -11   7   4         14.98         39.43         7.32 o                         
  -9   7   4        127.81        138.69         8.37 o                         
  -7   7   4        756.82        720.92        16.92 o                         
  -5   7   4        796.34        715.42        13.39 o                         
  -3   7   4        379.34        421.00        12.42 o                         
  -1   7   4        308.15        271.00         9.75 o                         
   1   7   4       2042.32       1946.20        32.01 o                         
   3   7   4         23.08         19.93         6.31 o                         
   5   7   4         92.73         99.80         8.91 o                         
   7   7   4         93.18         91.50         8.19 o                         
   9   7   4        561.19        551.02        15.00 o                         
  11   7   4       1447.72       1359.36        26.30 o                         
  13   7   4       1172.41       1217.89        25.51 o                         
  15   7   4          4.26          6.28         7.37 o                         
  17   7   4        894.43        971.56        23.44 o                         
  19   7   4          0.28          2.42         8.13 o                         
  21   7   4          4.96          6.77         9.14 o                         
  23   7   4        206.19        141.79        11.96 o                         
  25   7   4        153.22        156.84        17.57 o                         
  27   7   4        316.61        354.13        35.04 o                         
  29   7   4          4.17          9.84        17.66 o                         
  31   7   4         12.17         14.95        19.29 o                         
  33   7   4         53.00         35.81        33.93 o                         
 -34   8   4          3.35          0.00        21.20 o                         
 -32   8   4          6.64         11.65        21.96 o                         
 -30   8   4         20.73         13.08        16.96 o                         
 -28   8   4         25.83         26.31        16.66 o                         
 -26   8   4         54.21         43.80        14.01 o                         
 -24   8   4         74.88         82.97        10.79 o                         
 -22   8   4        238.72        209.87        11.76 o                         
 -20   8   4         72.07         33.30        10.82 o                         
 -18   8   4        267.35        231.20        15.16 o                         
 -16   8   4        903.13        911.35        20.61 o                         
 -14   8   4        276.96        235.52        11.80 o                         
 -12   8   4         15.63          9.47         8.46 o                         
 -10   8   4        157.83        153.03        11.06 o                         
  -8   8   4        614.96        642.85        18.25 o                         
  -6   8   4        647.44        664.94        17.80 o                         
  -4   8   4        686.03        609.61        17.19 o                         
  -2   8   4        383.55        392.48        15.71 o                         
   0   8   4        119.91        129.13        10.69 o                         
   2   8   4        448.09        368.99        15.21 o                         
   4   8   4        146.14        153.09        10.72 o                         
   6   8   4        601.23        580.68        18.80 o                         
   8   8   4        102.56         83.84         9.88 o                         
  10   8   4       1114.91        992.87        23.95 o                         
  12   8   4        125.20        105.66        11.65 o                         
  14   8   4         27.00         17.55         8.88 o                         
  16   8   4        261.70        202.08        13.72 o                         
  18   8   4        437.70        432.00        17.74 o                         
  20   8   4        190.27        190.34        13.49 o                         
  22   8   4          4.87         12.79        11.31 o                         
  24   8   4        411.09        439.22        28.40 o                         
  26   8   4         31.72         41.42        15.93 o                         
  28   8   4        123.95         98.88        23.88 o                         
  30   8   4          2.13          0.00        17.96 o                         
 -31   9   4          1.93          0.00        32.04 o                         
 -29   9   4        268.56        346.82        50.89 o                         
 -27   9   4        216.87        227.16        21.04 o                         
 -25   9   4          1.60          3.34        13.32 o                         
 -23   9   4        258.26        236.82        13.91 o                         
 -21   9   4        723.89        786.92        22.58 o                         
 -19   9   4        162.69        187.86        12.04 o                         
 -17   9   4        442.92        496.50        17.54 o                         
 -15   9   4       3125.15       3062.08        50.56 o                         
 -13   9   4         52.02         45.12        10.42 o                         
 -11   9   4       5262.96       5327.76        65.77 o                         
  -9   9   4          5.95          8.91         8.13 o                         
  -7   9   4          1.05         13.39         8.26 o                         
  -5   9   4        925.70        837.80        23.17 o                         
  -3   9   4        678.00        647.33        20.98 o                         
  -1   9   4       2085.70       1955.99        34.41 o                         
   1   9   4        218.31        203.27        13.68 o                         
   3   9   4         39.62         22.73         9.41 o                         
   5   9   4       2246.01       2139.82        37.16 o                         
   7   9   4       1357.49       1296.30        29.17 o                         
   9   9   4       1287.86       1230.88        31.16 o                         
  11   9   4       1696.01       1640.67        35.40 o                         
  13   9   4        601.11        566.62        22.13 o                         
  15   9   4        586.66        605.83        21.66 o                         
  17   9   4         39.15         27.61        10.04 o                         
  19   9   4        314.12        350.45        21.20 o                         
  21   9   4         36.79         45.81        16.25 o                         
  23   9   4         25.30         28.27        16.32 o                         
  25   9   4         55.44         42.19        17.34 o                         
  27   9   4         22.58         42.89        21.96 o                         
 -28  10   4          9.00          1.88        28.27 o                         
 -26  10   4         63.67         70.90        25.76 o                         
 -24  10   4        711.74        682.12        53.72 o                         
 -22  10   4        294.31        338.75        30.59 o                         
 -20  10   4        106.97        105.43        12.13 o                         
 -18  10   4         97.73        118.99        16.66 o                         
 -16  10   4         78.86         61.75        12.04 o                         
 -14  10   4          8.27          8.46         8.99 o                         
 -12  10   4        527.83        477.68        18.45 o                         
 -10  10   4        117.43        129.72        12.71 o                         
  -8  10   4       1632.72       1538.13        31.49 o                         
  -6  10   4          1.48          2.10         9.29 o                         
  -4  10   4        946.17        833.43        23.26 o                         
  -2  10   4       2481.29       2580.61        45.79 o                         
   0  10   4          0.16          4.79        10.00 o                         
   2  10   4       1695.76       1907.93        35.01 o                         
   4  10   4        527.81        480.77        21.88 o                         
   6  10   4        895.90        904.35        28.14 o                         
   8  10   4        385.23        438.29        19.06 o                         
  10  10   4         46.18         36.95        17.64 o                         
  12  10   4        251.90        214.28        20.45 o                         
  14  10   4       1083.63       1065.74        40.15 o                         
  16  10   4        115.59        120.38        20.38 o                         
  18  10   4        950.44        952.31        47.99 o                         
  20  10   4         37.66         50.89        30.16 o                         
  22  10   4         13.44         22.18        15.89 o                         
  24  10   4         14.71         26.04        15.91 o                         
 -23  11   4         41.72         36.04        23.56 o                         
 -21  11   4         99.90         98.41        19.87 o                         
 -19  11   4        181.12        163.44        43.35 o                         
 -17  11   4          6.83          0.00        18.52 o                         
 -15  11   4        146.41        168.55        25.07 o                         
 -13  11   4          0.02          4.30        15.93 o                         
 -11  11   4         81.29         57.21        17.76 o                         
  -9  11   4         32.70         22.45        12.62 o                         
  -7  11   4        145.78         83.44        14.66 o                         
  -5  11   4        402.51        522.48        19.65 o                         
  -3  11   4          7.04         12.38        10.44 o                         
  -1  11   4         32.29          8.12        11.84 o                         
   1  11   4        191.79        207.97        18.00 o                         
   3  11   4        323.46        382.96        43.91 o                         
   5  11   4        859.37        905.16        35.81 o                         
   7  11   4         93.24        126.01        19.82 o                         
   9  11   4        373.04        351.55        26.28 o                         
  11  11   4        213.18        208.79        22.36 o                         
  13  11   4        109.94        143.10        26.56 o                         
  15  11   4        652.94        767.72        44.64 o                         
  17  11   4          0.55          4.71        18.66 o                         
  19  11   4        130.40        195.31        29.32 o                         
  21  11   4         47.68         70.68        25.32 o                         
 -18  12   4         49.45         73.36        24.63 o                         
 -16  12   4        134.11        136.57        52.78 o                         
 -14  12   4         65.22         35.24        21.96 o                         
 -12  12   4          6.38         13.68        20.63 o                         
 -10  12   4        245.02        302.17        33.93 o                         
  -8  12   4         75.08        114.52        30.74 o                         
  -6  12   4        116.64        149.61        18.79 o                         
  -4  12   4        195.59        141.34        18.20 o                         
  -2  12   4         60.02         68.02        20.48 o                         
   0  12   4          0.62          6.98        15.57 o                         
   2  12   4        106.99        153.70        25.12 o                         
   4  12   4        160.73        218.57        50.89 o                         
   6  12   4         15.57         27.93        21.72 o                         
   8  12   4        190.17        218.90        88.59 o                         
  10  12   4         86.37        105.46        27.30 o                         
  12  12   4          0.06          0.00        21.72 o                         
  14  12   4         87.01        159.54        29.32 o                         
  16  12   4          0.87          0.00        19.29 o                         
  -9  13   4         65.77         62.60        25.22 o                         
  -7  13   4          2.79         23.56        22.66 o                         
  -5  13   4         44.60        102.56        27.10 o                         
  -3  13   4        148.04        151.50        29.23 o                         
  -1  13   4         31.99         29.89        23.07 o                         
   1  13   4          7.60         10.97        21.96 o                         
   3  13   4        102.31        179.95        31.30 o                         
   5  13   4          4.36          0.00        20.63 o                         
   7  13   4          4.75          0.00        19.02 o                         
 -41   1   5         32.76          0.00        25.22 o                         
 -39   1   5         13.89          0.00        23.29 o                         
 -37   1   5        196.95        176.57        31.30 o                         
 -35   1   5         48.63          8.16        14.46 o                         
 -33   1   5          0.03          0.00        13.48 o                         
 -31   1   5        166.08        138.03        18.82 o                         
 -29   1   5          9.39         12.84        12.58 o                         
 -27   1   5        795.17        776.94        24.08 o                         
 -25   1   5         11.22         12.65         6.96 o                         
 -23   1   5       1802.12       1897.76        42.87 o                         
 -21   1   5        185.57        273.74         7.86 o                         
 -19   1   5       2617.60       2914.32        31.58 o                         
 -17   1   5       4171.44       4052.69        42.02 o                         
 -15   1   5        775.64        732.95        15.01 o                         
 -13   1   5        929.58        739.35        17.86 o                         
 -11   1   5       5711.02       5933.64        52.84 o                         
  -9   1   5       1587.52       1746.95        43.09 o                         
  -7   1   5       4274.18       4544.12        53.23 o                         
  -5   1   5       3922.54       4123.60        52.80 o                         
  -3   1   5         51.61        518.24         9.53 o                         
  -1   1   5       5157.31       4930.92        52.23 o                         
   1   1   5      30787.03      30181.03       344.44 o                         
   3   1   5       9319.63       9215.52        96.79 o                         
   5   1   5        166.97        173.69         7.91 o                         
   7   1   5        332.65        310.17         9.36 o                         
   9   1   5        830.74        722.92        10.00 o                         
  11   1   5       9505.01       9417.48        87.22 o                         
  13   1   5       3861.86       3776.26        42.27 o                         
  15   1   5       1035.55       1121.36        14.40 o                         
  17   1   5        873.71        937.64        18.51 o                         
  19   1   5          2.50          2.22         4.95 o                         
  21   1   5        356.70        396.30        12.07 o                         
  23   1   5        104.39         85.08         8.70 o                         
  25   1   5          2.11         16.57         7.59 o                         
  27   1   5       2552.83       2569.08        39.18 o                         
  29   1   5        109.55        102.25         9.15 o                         
  31   1   5        130.98        112.22        12.99 o                         
  33   1   5          1.80          0.00        17.96 o                         
  35   1   5        278.07        261.07        33.97 o                         
  37   1   5         10.59          0.00        20.63 o                         
 -40   2   5         88.25         55.23        28.63 o                         
 -38   2   5          8.74          5.48        21.96 o                         
 -36   2   5         37.37         28.89        18.24 o                         
 -34   2   5         82.33         68.69        17.37 o                         
 -32   2   5        572.22        587.08        34.85 o                         
 -30   2   5       3165.29       3035.47        72.95 o                         
 -28   2   5        408.55        391.65        21.62 o                         
 -26   2   5        148.51        198.66        14.85 o                         
 -24   2   5         85.32         69.44         8.38 o                         
 -22   2   5          3.24          3.44         5.56 o                         
 -20   2   5        155.98        139.33         6.15 o                         
 -18   2   5         29.40         38.92         4.45 o                         
 -16   2   5       3245.64       3421.25        39.35 o                         
 -14   2   5       3239.33       3230.85        33.03 o                         
 -12   2   5       4208.27       4241.73        41.85 o                         
 -10   2   5       1048.81       1208.57        39.01 o                         
  -8   2   5      14388.08      13984.91       136.23 o                         
  -6   2   5      29610.71      29282.53       349.23 o                         
  -4   2   5       5413.32       4898.75        64.46 o                         
  -2   2   5       6171.23       6603.92        94.97 o                         
   0   2   5      10512.01      11084.21       135.87 o                         
   2   2   5      23226.20      24181.91       263.89 o                         
   4   2   5       4636.60       4431.15        64.79 o                         
   6   2   5       3753.82       3749.74        36.37 o                         
   8   2   5       7530.22       7627.93        94.65 o                         
  10   2   5         40.64         96.06         6.36 o                         
  12   2   5         70.89         51.21         6.56 o                         
  14   2   5          7.49          1.94         3.23 o                         
  16   2   5       8149.07       7987.50        90.98 o                         
  18   2   5        408.72        455.90        10.73 o                         
  20   2   5       4496.17       4419.22        48.67 o                         
  22   2   5       9472.28       9597.79       106.72 o                         
  24   2   5       1078.65       1064.64        22.40 o                         
  26   2   5        185.04        187.50        11.63 o                         
  28   2   5          7.98          4.01         7.17 o                         
  30   2   5         55.37         63.37         9.33 o                         
  32   2   5        200.61        236.81        62.20 o                         
  34   2   5        238.45        234.24        30.57 o                         
  36   2   5          1.65          1.88        20.63 o                         
  38   2   5         28.32         81.05        41.47 o                         
 -41   3   5        122.16        120.33        33.24 o                         
 -39   3   5        115.81        104.76        28.45 o                         
 -37   3   5         62.49         78.58        25.76 o                         
 -35   3   5         10.41          0.00        14.12 o                         
 -33   3   5          3.85          9.69        14.33 o                         
 -31   3   5         72.94         76.82        17.98 o                         
 -29   3   5         44.47         69.63        20.41 o                         
 -27   3   5       1522.20       1563.28        38.95 o                         
 -25   3   5         53.27         32.48        10.48 o                         
 -23   3   5         74.28         87.03         8.15 o                         
 -21   3   5       2049.19       2064.59        27.17 o                         
 -19   3   5       2725.43       2837.07        39.95 o                         
 -17   3   5        560.77        548.97        10.96 o                         
 -15   3   5         25.92         63.67         8.45 o                         
 -13   3   5       1985.53       2128.16        23.88 o                         
 -11   3   5       6168.33       6202.58        91.87 o                         
  -9   3   5      38033.35      38159.91       471.96 o                         
  -7   3   5      37419.83      40559.58       380.97 o                         
  -5   3   5       1764.66       1921.75        26.28 o                         
  -3   3   5       2851.98       2740.53        28.13 o                         
  -1   3   5       4531.21       4565.91        53.03 o                         
   1   3   5       7721.14       7427.33        73.69 o                         
   3   3   5      12852.81      13416.64       126.71 o                         
   5   3   5       5939.08       6136.94        73.88 o                         
   7   3   5         11.50         16.72         6.38 o                         
   9   3   5       5921.30       5960.77        52.21 o                         
  11   3   5        254.51        280.84         9.44 o                         
  13   3   5       2089.43       2430.14        32.99 o                         
  15   3   5         29.79         63.29         5.93 o                         
  17   3   5        379.69        388.66        10.96 o                         
  19   3   5       6080.48       6217.55        62.68 o                         
  21   3   5        237.41        267.08        13.16 o                         
  23   3   5       1247.98       1321.84        24.24 o                         
  25   3   5        554.81        521.61        16.62 o                         
  27   3   5        108.85         78.76        10.33 o                         
  29   3   5        378.96        337.46        14.58 o                         
  31   3   5        274.17        249.43        22.03 o                         
  33   3   5         23.81         22.62        30.16 o                         
  35   3   5         21.78         60.31        35.81 o                         
  37   3   5         52.30         43.35        37.70 o                         
 -40   4   5          7.83          1.83        24.63 o                         
 -38   4   5         88.46        122.20        31.30 o                         
 -36   4   5          1.63          0.00        21.72 o                         
 -34   4   5        444.85        366.56        28.92 o                         
 -32   4   5        414.29        391.91        32.47 o                         
 -30   4   5        191.94        225.82        21.87 o                         
 -28   4   5        150.63        157.91        15.30 o                         
 -26   4   5        676.81        672.05        25.66 o                         
 -24   4   5         44.62         25.64         9.06 o                         
 -22   4   5        316.96        288.81        11.88 o                         
 -20   4   5        799.68        832.42        17.11 o                         
 -18   4   5        395.51        377.67        11.03 o                         
 -16   4   5       5136.88       5508.13        65.31 o                         
 -14   4   5         16.07        133.87         6.39 o                         
 -12   4   5        206.82        259.08         9.71 o                         
 -10   4   5        731.79        796.77        19.55 o                         
  -8   4   5        503.28        513.54        12.76 o                         
  -6   4   5       5175.70       5261.29        52.99 o                         
  -4   4   5        476.54        554.71        11.07 o                         
  -2   4   5          0.46          1.34         3.96 o                         
   0   4   5        281.21        262.57         9.31 o                         
   2   4   5        514.80        596.89        11.23 o                         
   4   4   5       1578.05       1612.82        23.43 o                         
   6   4   5       3320.82       3365.59        38.72 o                         
   8   4   5       1726.57       1751.27        25.84 o                         
  10   4   5       5918.34       5931.30        65.11 o                         
  12   4   5         22.54         13.96         4.02 o                         
  14   4   5        595.99        718.41        12.82 o                         
  16   4   5        631.87        629.32        15.18 o                         
  18   4   5       1080.97       1097.10        17.62 o                         
  20   4   5        438.66        412.40        12.26 o                         
  22   4   5        263.29        334.87        12.78 o                         
  24   4   5        273.93        245.52        16.68 o                         
  26   4   5       2215.10       2206.94        38.36 o                         
  28   4   5         17.03         19.54         7.99 o                         
  30   4   5        152.91        122.31        22.62 o                         
  32   4   5         16.41          9.42        30.16 o                         
  34   4   5        366.34        344.95        52.78 o                         
  36   4   5        304.76        316.67        56.55 o                         
 -39   5   5         74.91        134.02        41.47 o                         
 -37   5   5        177.84        160.53        31.13 o                         
 -35   5   5          9.11         47.72        25.22 o                         
 -33   5   5        170.68        205.11        24.55 o                         
 -31   5   5        156.94        156.72        22.39 o                         
 -29   5   5        205.01        229.77        17.54 o                         
 -27   5   5        557.14        574.18        24.12 o                         
 -25   5   5        195.77        218.07        15.31 o                         
 -23   5   5         62.69         77.36        11.33 o                         
 -21   5   5       2020.89       2184.01        35.74 o                         
 -19   5   5         11.21         12.70         6.05 o                         
 -17   5   5        732.29        673.92        15.71 o                         
 -15   5   5          2.32          6.96         5.73 o                         
 -13   5   5       2146.98       2111.82        33.97 o                         
 -11   5   5          0.29          4.50         5.04 o                         
  -9   5   5         23.69         27.81         5.04 o                         
  -7   5   5         69.15        122.79        10.26 o                         
  -5   5   5       3630.30       4017.10        58.24 o                         
  -3   5   5       1159.32       1321.67        20.43 o                         
  -1   5   5       1134.51       1388.51        15.21 o                         
   1   5   5       1769.18       1800.48        24.05 o                         
   3   5   5       1236.32       1148.15        19.83 o                         
   5   5   5        446.53        430.32        10.35 o                         
   7   5   5         24.92         25.18         4.30 o                         
   9   5   5        225.82        238.18         7.13 o                         
  11   5   5        760.59        673.17        17.47 o                         
  13   5   5        549.20        502.51         9.43 o                         
  15   5   5        258.56        287.60         8.15 o                         
  17   5   5       1932.65       1952.01        34.44 o                         
  19   5   5       2053.29       2095.53        36.66 o                         
  21   5   5         60.93         41.04         9.59 o                         
  23   5   5         32.15         39.67         9.78 o                         
  25   5   5        158.22        136.08        12.33 o                         
  27   5   5        182.21        174.21        19.71 o                         
  29   5   5         29.64         23.67        17.66 o                         
  31   5   5        212.93        186.46        26.15 o                         
  33   5   5          0.91          0.00        24.50 o                         
  35   5   5         18.86         22.62        33.93 o                         
 -36   6   5         63.52         66.46        27.61 o                         
 -34   6   5         16.09         15.25        21.96 o                         
 -32   6   5          8.84          4.47        15.43 o                         
 -30   6   5         71.77         87.08        15.94 o                         
 -28   6   5         64.72         46.43        13.30 o                         
 -26   6   5         81.69         95.61        14.63 o                         
 -24   6   5       1370.88       1441.78        33.66 o                         
 -22   6   5        220.06        226.61        16.06 o                         
 -20   6   5        743.10        731.91        24.10 o                         
 -18   6   5          8.60          9.34         7.24 o                         
 -16   6   5        283.34        254.56        13.07 o                         
 -14   6   5         69.53         50.48         7.12 o                         
 -12   6   5       1013.30        934.45        21.12 o                         
 -10   6   5       2432.24       2376.06        32.37 o                         
  -8   6   5       6670.51       6761.81        78.92 o                         
  -6   6   5        118.46        100.21         5.48 o                         
  -4   6   5        407.56        327.50        11.04 o                         
  -2   6   5        736.79        753.33        13.36 o                         
   0   6   5       1024.50       1186.01        19.77 o                         
   2   6   5       2502.71       2665.16        36.99 o                         
   4   6   5        745.20        717.37        15.66 o                         
   6   6   5         56.01         58.65         6.07 o                         
   8   6   5        205.74        210.75         9.31 o                         
  10   6   5         13.34          4.97         4.53 o                         
  12   6   5          0.88          1.55         5.92 o                         
  14   6   5         18.58         23.53         7.85 o                         
  16   6   5         89.01         86.09        13.35 o                         
  18   6   5       1054.16       1109.52        25.65 o                         
  20   6   5          0.34          5.62         8.30 o                         
  22   6   5        212.49        176.62        12.69 o                         
  24   6   5         53.08         42.81        10.03 o                         
  26   6   5        138.08        125.30        13.92 o                         
  28   6   5         57.40         36.34        14.77 o                         
  30   6   5         64.66         47.60        49.01 o                         
  32   6   5         86.90        133.82        41.47 o                         
  34   6   5          2.14         30.16        33.93 o                         
 -35   7   5          2.02         21.06        23.29 o                         
 -33   7   5          1.82          2.81        15.78 o                         
 -31   7   5         55.78         54.84        15.81 o                         
 -29   7   5        142.39        191.09        17.42 o                         
 -27   7   5        582.92        624.41        28.10 o                         
 -25   7   5        281.62        206.19        15.53 o                         
 -23   7   5        807.31        805.60        25.05 o                         
 -21   7   5         28.26         21.62         9.49 o                         
 -19   7   5          4.72          8.34         9.66 o                         
 -17   7   5        639.22        642.08        30.75 o                         
 -15   7   5        580.95        566.65        19.62 o                         
 -13   7   5        112.69         80.93         6.93 o                         
 -11   7   5        459.89        493.85        18.12 o                         
  -9   7   5       1355.06       1354.18        20.92 o                         
  -7   7   5         36.68         22.73         7.70 o                         
  -5   7   5       1187.37       1176.33        20.55 o                         
  -3   7   5        369.38        400.27        10.96 o                         
  -1   7   5       1253.85       1254.10        22.89 o                         
   1   7   5         78.70         94.41         6.57 o                         
   3   7   5          6.13         10.01         5.97 o                         
   5   7   5       1162.04       1143.26        21.49 o                         
   7   7   5         38.60         35.12         8.26 o                         
   9   7   5       2307.03       2156.41        35.88 o                         
  11   7   5          4.56          5.38         8.36 o                         
  13   7   5         58.53         51.19        10.15 o                         
  15   7   5         62.34         76.95         9.80 o                         
  17   7   5         64.99         37.10        10.26 o                         
  19   7   5       2751.48       2706.88        44.53 o                         
  21   7   5        372.12        369.70        16.77 o                         
  23   7   5        469.60        461.76        21.38 o                         
  25   7   5         26.35         26.42        13.34 o                         
  27   7   5          0.40         15.87        14.12 o                         
  29   7   5         25.30          3.50        18.09 o                         
  31   7   5          0.09          2.86        17.96 o                         
 -32   8   5          1.87          0.78        21.62 o                         
 -30   8   5         12.34          1.88        18.66 o                         
 -28   8   5          8.88          9.86        15.93 o                         
 -26   8   5         57.66         66.68        16.32 o                         
 -24   8   5          5.29         16.64        12.94 o                         
 -22   8   5        168.62        157.68        16.92 o                         
 -20   8   5         47.15         21.88        12.74 o                         
 -18   8   5       3066.40       3087.68        60.79 o                         
 -16   8   5       1221.00       1192.11        27.07 o                         
 -14   8   5        172.49        161.65        19.56 o                         
 -12   8   5        120.03        132.64        10.84 o                         
 -10   8   5      10241.68       9938.49       125.08 o                         
  -8   8   5       2727.48       2567.84        44.99 o                         
  -6   8   5       5369.89       5037.26        65.45 o                         
  -4   8   5       5834.23       5701.58        69.29 o                         
  -2   8   5       2444.30       2508.79        41.21 o                         
   0   8   5        703.76        735.93        19.98 o                         
   2   8   5        214.36        241.55        13.77 o                         
   4   8   5        522.36        504.85        17.56 o                         
   6   8   5        821.51        791.11        20.06 o                         
   8   8   5        509.00        452.33        17.80 o                         
  10   8   5       2976.45       2928.32        51.56 o                         
  12   8   5        899.43        899.10        25.05 o                         
  14   8   5         90.99        115.41        12.78 o                         
  16   8   5        486.02        531.60        21.51 o                         
  18   8   5          9.03         12.59         9.75 o                         
  20   8   5        669.09        625.20        24.13 o                         
  22   8   5         24.49         28.11        13.20 o                         
  24   8   5         10.31         23.25        16.32 o                         
  26   8   5         65.01         31.66        16.25 o                         
  28   8   5        567.79        658.11        42.57 o                         
  30   8   5         58.16         65.92        24.41 o                         
 -31   9   5          0.75         10.37        22.66 o                         
 -29   9   5        130.62        150.73        49.01 o                         
 -27   9   5         49.81         68.58        19.08 o                         
 -25   9   5         11.67         26.19        13.88 o                         
 -23   9   5         75.11         43.55        14.53 o                         
 -21   9   5        115.05         98.85        13.83 o                         
 -19   9   5        310.03        257.92        19.04 o                         
 -17   9   5          1.01          0.65         8.23 o                         
 -15   9   5       1031.87       1036.51        26.85 o                         
 -13   9   5       3568.35       3486.52        54.66 o                         
 -11   9   5        107.19         88.02        11.95 o                         
  -9   9   5        146.91        124.95        12.43 o                         
  -7   9   5        646.94        771.20        22.52 o                         
  -5   9   5       1542.09       1484.86        30.65 o                         
  -3   9   5         11.04         15.91         9.50 o                         
  -1   9   5        820.36        793.85        22.33 o                         
   1   9   5        248.30        284.11        19.53 o                         
   3   9   5         88.51        112.79        12.74 o                         
   5   9   5        155.31        158.76        13.31 o                         
   7   9   5         25.19          7.94         9.35 o                         
   9   9   5         14.28          4.93         9.32 o                         
  11   9   5         13.43          9.24         9.75 o                         
  13   9   5        201.98        281.14        16.71 o                         
  15   9   5        180.78        183.63        14.40 o                         
  17   9   5        331.96        275.16        23.56 o                         
  19   9   5         51.41         28.95        15.16 o                         
  21   9   5        341.68        350.28        39.02 o                         
  23   9   5         41.46         42.74        17.02 o                         
  25   9   5        272.05        231.08        24.00 o                         
  27   9   5         60.52         51.99        58.43 o                         
 -26  10   5         42.29         12.37        21.20 o                         
 -24  10   5        295.85        266.05        24.98 o                         
 -22  10   5         95.17         98.63        19.93 o                         
 -20  10   5         32.29         37.29        13.03 o                         
 -18  10   5         54.08         93.50        15.73 o                         
 -16  10   5        571.73        585.87        23.71 o                         
 -14  10   5         30.00         13.22        10.07 o                         
 -12  10   5         28.33         21.51        10.63 o                         
 -10  10   5         57.52         69.46        13.01 o                         
  -8  10   5         27.48         35.08        11.86 o                         
  -6  10   5        646.10        609.85        24.60 o                         
  -4  10   5        517.22        492.56        18.78 o                         
  -2  10   5          0.04          4.84         9.27 o                         
   0  10   5         24.79         31.89         9.65 o                         
   2  10   5        371.25        326.07        17.65 o                         
   4  10   5        457.94        466.53        19.16 o                         
   6  10   5          0.28          1.41         9.47 o                         
   8  10   5        201.76        198.14        15.13 o                         
  10  10   5         57.25         67.90        13.20 o                         
  12  10   5          0.07          0.00        13.23 o                         
  14  10   5         67.03         60.07        16.88 o                         
  16  10   5          0.19         13.34        14.84 o                         
  18  10   5          0.53         11.38        18.52 o                         
  20  10   5          7.61         18.47        19.86 o                         
  22  10   5          8.00         16.38        19.29 o                         
  24  10   5         16.26         36.28        22.62 o                         
 -23  11   5          0.24          0.00        26.39 o                         
 -21  11   5         32.48         26.39        32.04 o                         
 -19  11   5         35.72         83.88        23.99 o                         
 -17  11   5        203.11        236.67        27.99 o                         
 -15  11   5        147.99        173.71        17.22 o                         
 -13  11   5          8.02          5.11        11.69 o                         
 -11  11   5         24.51         27.97        16.37 o                         
  -9  11   5        120.91         93.19        16.15 o                         
  -7  11   5         86.90         73.70        15.24 o                         
  -5  11   5         91.73        114.14        14.78 o                         
  -3  11   5         83.07         44.34        12.57 o                         
  -1  11   5         35.27         22.47        11.94 o                         
   1  11   5        147.18        119.26        18.86 o                         
   3  11   5        114.69        113.04        18.11 o                         
   5  11   5        426.23        427.62        27.92 o                         
   7  11   5          0.56          9.34        15.24 o                         
   9  11   5         17.54         17.06        16.25 o                         
  11  11   5        154.57        157.49        20.96 o                         
  13  11   5          4.44          0.00        19.99 o                         
  15  11   5          0.04          0.00        19.99 o                         
  17  11   5        185.04        208.86        29.23 o                         
  19  11   5         35.57         14.14        21.20 o                         
 -16  12   5         30.10         35.81        22.66 o                         
 -14  12   5        150.43        171.76        46.18 o                         
 -12  12   5         17.96          8.57        21.96 o                         
 -10  12   5          9.55          9.12        20.63 o                         
  -8  12   5         59.36         73.21        25.22 o                         
  -6  12   5         21.39         21.70        21.96 o                         
  -4  12   5         98.29        134.15        38.64 o                         
  -2  12   5         73.41         78.34        48.06 o                         
   0  12   5          1.38         13.82        15.23 o                         
   2  12   5         50.78         49.13        20.85 o                         
   4  12   5          0.00          1.23        15.93 o                         
   6  12   5          5.91          9.72        21.20 o                         
   8  12   5         36.37         17.72        19.86 o                         
  10  12   5         72.57         63.73        24.63 o                         
  12  12   5         50.81         38.00        31.10 o                         
  14  12   5          6.23         32.04        23.99 o                         
  -5  13   5         54.63         31.83        35.81 o                         
  -3  13   5          0.02          9.25        21.96 o                         
  -1  13   5        242.12        196.37        46.18 o                         
   1  13   5        361.29        425.96        39.30 o                         
   3  13   5         12.13         28.48        30.16 o                         
 -40   0   6          0.63          0.00        33.93 o                         
 -38   0   6         70.06         79.16        37.70 o                         
 -36   0   6         78.34          0.00        28.27 o                         
 -34   0   6        125.13         65.84        19.46 o                         
 -32   0   6         41.46         27.52        18.82 o                         
 -30   0   6        171.13        153.39        37.70 o                         
 -28   0   6         35.04          6.64        14.27 o                         
 -26   0   6       2314.48       2198.95        76.67 o                         
 -24   0   6         75.10        133.94        22.19 o                         
 -22   0   6         53.57         81.35         7.66 o                         
 -20   0   6       1091.81       1015.47        16.88 o                         
 -18   0   6        440.95        389.93        16.51 o                         
 -16   0   6       5203.84       4945.48       102.75 o                         
 -14   0   6       1104.20       1203.33        15.97 o                         
 -12   0   6       5789.62       5849.70       121.11 o                         
 -10   0   6       6308.88       6324.62       120.49 o                         
  -8   0   6       2909.30       2715.52       115.13 o                         
  -6   0   6       1373.47       1131.10        21.69 o                         
  -4   0   6       7796.32       7698.65        79.35 o                         
  -2   0   6        911.16       1092.67        37.02 o                         
   0   0   6      47701.07      46670.12       704.40 o                         
   2   0   6       3896.34       4013.04        98.84 o                         
   4   0   6      14592.47      14462.12       283.54 o                         
   6   0   6       3320.33       3070.23        49.31 o                         
   8   0   6      15094.26      16159.94       293.13 o                         
  10   0   6        335.50        340.98        20.74 o                         
  12   0   6       3920.04       4147.68        44.02 o                         
  14   0   6        368.97        400.39        20.13 o                         
  16   0   6        738.74        686.06        21.08 o                         
  18   0   6       2771.67       2599.67        48.56 o                         
  20   0   6         35.16         18.85         7.06 o                         
  22   0   6         39.28         22.82         9.12 o                         
  24   0   6          9.86          5.39        11.57 o                         
  26   0   6       3776.42       3895.23        91.09 o                         
  28   0   6       1161.24       1177.52        33.17 o                         
  30   0   6          3.55          6.15         9.90 o                         
  32   0   6         26.78         37.70        32.04 o                         
  34   0   6        175.44        214.88        43.35 o                         
  36   0   6          0.04          0.00        32.04 o                         
 -41   1   6          0.05          4.89        23.99 o                         
 -39   1   6         32.45         39.73        25.76 o                         
 -37   1   6        111.54        108.21        28.63 o                         
 -35   1   6         28.67          6.33        15.08 o                         
 -33   1   6        281.34        322.73        26.12 o                         
 -31   1   6        136.15        177.67        24.55 o                         
 -29   1   6          4.57          0.00        13.00 o                         
 -27   1   6        135.72        118.56        15.49 o                         
 -25   1   6         62.62         55.07        29.42 o                         
 -23   1   6         13.65          9.33         6.96 o                         
 -21   1   6          0.18          0.93         3.93 o                         
 -19   1   6       1464.36       1608.75        28.31 o                         
 -17   1   6        758.74        697.91        23.12 o                         
 -15   1   6       2657.80       2480.26        48.58 o                         
 -13   1   6       7345.27       7386.81        70.66 o                         
 -11   1   6       1862.36       1842.77        30.81 o                         
  -9   1   6       1859.65       1735.85        59.51 o                         
  -7   1   6       5611.98       5655.34       102.08 o                         
  -5   1   6       6788.45       6889.24        56.25 o                         
  -3   1   6       2020.52       2128.94        49.89 o                         
  -1   1   6       7694.92       7842.93        96.21 o                         
   1   1   6      11260.98      11101.16       123.82 o                         
   3   1   6      15189.70      14947.40       142.75 o                         
   5   1   6       2754.40       2798.17        43.20 o                         
   7   1   6          4.01          3.94         2.83 o                         
   9   1   6       4950.90       5154.33        53.74 o                         
  11   1   6       1473.61       1602.91        17.37 o                         
  13   1   6       1042.30       1020.30        22.96 o                         
  15   1   6        171.98        134.51        13.00 o                         
  17   1   6         45.66         33.09         5.05 o                         
  19   1   6        821.62        962.79        17.23 o                         
  21   1   6        153.68        137.92        10.52 o                         
  23   1   6        165.39        188.55         9.79 o                         
  25   1   6        574.12        566.45        17.75 o                         
  27   1   6        548.57        619.69        16.60 o                         
  29   1   6          1.03          8.69         7.78 o                         
  31   1   6        304.03        322.65        23.86 o                         
  33   1   6        223.02        238.89        29.32 o                         
  35   1   6         11.04          6.60        19.99 o                         
  37   1   6         23.60         26.59        24.41 o                         
 -40   2   6         53.78         35.67        38.64 o                         
 -38   2   6        297.57        355.07        39.58 o                         
 -36   2   6        465.54        515.92        77.28 o                         
 -34   2   6        736.41        745.06        44.54 o                         
 -32   2   6         81.78        120.10        22.98 o                         
 -30   2   6        389.47        441.06        27.16 o                         
 -28   2   6        219.61        192.10        21.59 o                         
 -26   2   6         27.83         28.89        16.58 o                         
 -24   2   6       1196.89       1257.03        31.57 o                         
 -22   2   6        556.77        630.10        15.49 o                         
 -20   2   6        799.06        794.81        14.18 o                         
 -18   2   6         22.98         33.15         5.63 o                         
 -16   2   6       1772.07       1638.46        18.76 o                         
 -14   2   6        269.20        302.73        10.71 o                         
 -12   2   6       1583.97       1806.35        61.04 o                         
 -10   2   6       4444.60       3947.00       103.97 o                         
  -8   2   6      11867.49      13086.94       135.76 o                         
  -6   2   6       9294.12       9275.95       129.23 o                         
  -4   2   6          1.10          0.42         8.40 o                         
  -2   2   6      24875.16      25682.87       321.58 o                         
   0   2   6       1820.62       1547.46        24.11 o                         
   2   2   6       2853.32       3169.69        38.13 o                         
   4   2   6       4039.14       4102.19        58.75 o                         
   6   2   6       2587.63       2793.93        36.83 o                         
   8   2   6       5419.75       5292.06        84.48 o                         
  10   2   6       1885.65       1970.46        36.73 o                         
  12   2   6       1825.75       1952.12        31.70 o                         
  14   2   6        194.26        273.74         7.51 o                         
  16   2   6       1227.24       1317.49        22.38 o                         
  18   2   6       1212.21       1247.70        20.74 o                         
  20   2   6        253.96        271.09        12.79 o                         
  22   2   6       4022.18       3949.21        52.57 o                         
  24   2   6         20.57         31.89         9.65 o                         
  26   2   6        982.45        990.38        25.57 o                         
  28   2   6          7.45          5.47         8.05 o                         
  30   2   6        119.66        128.25        12.66 o                         
  32   2   6        100.71         71.00        31.10 o                         
  34   2   6        207.40        220.53        45.24 o                         
  36   2   6         18.11         33.93        35.81 o                         
 -39   3   6        167.75        137.23        75.40 o                         
 -37   3   6         60.68         42.43        46.18 o                         
 -35   3   6        159.37        140.44        29.32 o                         
 -33   3   6          1.45         15.13        15.43 o                         
 -31   3   6       1031.57        968.62        39.54 o                         
 -29   3   6         96.11         79.65        17.98 o                         
 -27   3   6       1747.15       1725.41        49.68 o                         
 -25   3   6        339.16        347.53        24.24 o                         
 -23   3   6         39.43         35.87         8.46 o                         
 -21   3   6        850.69        885.05        18.15 o                         
 -19   3   6       2887.87       2719.74        35.29 o                         
 -17   3   6        453.91        419.67        12.17 o                         
 -15   3   6          6.34          4.70         4.85 o                         
 -13   3   6       5033.44       4792.73        62.06 o                         
 -11   3   6      12987.25      12977.17       169.46 o                         
  -9   3   6      12691.31      14343.81       157.14 o                         
  -7   3   6       1412.51       1604.85        20.67 o                         
  -5   3   6         81.21         53.33         7.54 o                         
  -3   3   6      13958.04      14810.79       161.68 o                         
  -1   3   6       1838.01       1854.64        37.60 o                         
   1   3   6      16116.45      17335.10       166.60 o                         
   3   3   6         80.61         61.91         3.62 o                         
   5   3   6         17.05         15.36         6.93 o                         
   7   3   6         44.36         65.36         9.75 o                         
   9   3   6       2265.87       2289.42        30.51 o                         
  11   3   6        245.55        209.52        13.13 o                         
  13   3   6        318.95        270.07        10.17 o                         
  15   3   6       1350.51       1278.42        24.28 o                         
  17   3   6       1561.16       1563.74        26.00 o                         
  19   3   6       5158.06       5192.06        62.50 o                         
  21   3   6        127.87        125.71         8.49 o                         
  23   3   6        605.01        554.40        17.31 o                         
  25   3   6       2908.68       2898.39        44.54 o                         
  27   3   6       1878.59       1804.04        28.80 o                         
  29   3   6         88.53         71.21        10.91 o                         
  31   3   6          5.82          1.88        17.08 o                         
  33   3   6        122.97         88.59        33.93 o                         
  35   3   6         16.23         64.08        33.93 o                         
 -38   4   6         76.05        129.81        33.93 o                         
 -36   4   6        103.25        122.60        29.32 o                         
 -34   4   6         33.49         24.50        22.54 o                         
 -32   4   6        115.44        142.78        21.61 o                         
 -30   4   6        288.54        301.80        24.84 o                         
 -28   4   6       2170.06       2264.81        62.78 o                         
 -26   4   6        221.34        275.68        30.10 o                         
 -24   4   6        607.32        613.77        19.99 o                         
 -22   4   6       4245.62       4347.38        67.31 o                         
 -20   4   6       1867.81       1824.97        30.18 o                         
 -18   4   6       5208.71       5306.09        62.03 o                         
 -16   4   6         24.44         15.75         4.34 o                         
 -14   4   6       1995.64       2038.45        35.25 o                         
 -12   4   6       6324.29       6016.33        88.02 o                         
 -10   4   6       1004.86       1062.90        25.13 o                         
  -8   4   6       3672.85       3733.84        50.74 o                         
  -6   4   6       2247.78       2141.64        33.26 o                         
  -4   4   6        297.55        338.54        17.04 o                         
  -2   4   6       3379.95       3448.77        61.05 o                         
   0   4   6       1209.85       1266.52        17.51 o                         
   2   4   6       1608.23       1719.29        33.01 o                         
   4   4   6         44.81         38.14         6.06 o                         
   6   4   6         26.02         11.31         3.26 o                         
   8   4   6        317.41        285.42        13.41 o                         
  10   4   6       1948.70       1872.60        23.77 o                         
  12   4   6        589.60        635.74        15.34 o                         
  14   4   6       1407.36       1419.13        21.23 o                         
  16   4   6        840.11        791.39        15.66 o                         
  18   4   6        115.72        122.00         8.41 o                         
  20   4   6        663.03        554.69        15.34 o                         
  22   4   6       1186.10       1142.87        22.41 o                         
  24   4   6        559.72        499.25        15.03 o                         
  26   4   6        219.48        244.36        14.55 o                         
  28   4   6        496.24        472.70        17.96 o                         
  30   4   6        136.83         83.32        22.19 o                         
  32   4   6          5.03          0.00        26.39 o                         
  34   4   6        149.29        182.83        45.24 o                         
 -37   5   6         59.62         53.04        27.89 o                         
 -35   5   6          1.99         10.19        24.41 o                         
 -33   5   6        137.92        175.05        47.12 o                         
 -31   5   6          2.29         17.85        17.46 o                         
 -29   5   6         59.80         49.15        17.14 o                         
 -27   5   6        491.63        534.97        37.23 o                         
 -25   5   6       2748.76       2863.81        72.21 o                         
 -23   5   6        976.68        990.40        29.91 o                         
 -21   5   6       1895.61       1859.56        31.39 o                         
 -19   5   6        236.13        226.28        12.36 o                         
 -17   5   6        587.65        669.64        16.34 o                         
 -15   5   6       2950.36       3031.75        42.74 o                         
 -13   5   6          1.32         13.71         5.43 o                         
 -11   5   6       4882.40       4990.25        63.39 o                         
  -9   5   6       2950.48       2848.68        40.11 o                         
  -7   5   6       1028.31       1248.00        23.63 o                         
  -5   5   6       1934.98       1996.11        35.57 o                         
  -3   5   6         29.63         48.66        11.27 o                         
  -1   5   6          1.38          6.39         4.70 o                         
   1   5   6       3133.09       3082.15        81.24 o                         
   3   5   6         45.65         56.37         5.20 o                         
   5   5   6        252.00        296.77         7.87 o                         
   7   5   6          1.30          9.69         4.04 o                         
   9   5   6         42.04         39.36         7.41 o                         
  11   5   6         95.59        124.79         8.68 o                         
  13   5   6        471.13        480.67        14.05 o                         
  15   5   6        237.53        232.92        10.89 o                         
  17   5   6        105.23        126.63        13.36 o                         
  19   5   6       2573.26       2551.94        37.74 o                         
  21   5   6       1740.68       1670.48        28.60 o                         
  23   5   6       3338.95       3303.21        49.70 o                         
  25   5   6         81.76         84.57        10.70 o                         
  27   5   6         14.66         14.79        10.95 o                         
  29   5   6         34.63         13.19        17.33 o                         
  31   5   6         13.31         32.31        18.09 o                         
  33   5   6         67.97         84.82        39.58 o                         
 -36   6   6         12.94          0.00        22.19 o                         
 -34   6   6         25.79          9.08        21.72 o                         
 -32   6   6        116.69        118.49        26.56 o                         
 -30   6   6        857.98        932.11        40.24 o                         
 -28   6   6        215.06        207.96        23.46 o                         
 -26   6   6          3.66          7.22        15.43 o                         
 -24   6   6        993.80       1033.44        32.84 o                         
 -22   6   6        432.43        450.21        20.13 o                         
 -20   6   6         91.00         78.65        12.43 o                         
 -18   6   6         43.27         54.62         9.83 o                         
 -16   6   6        832.29        757.72        25.01 o                         
 -14   6   6        198.13        206.31        13.47 o                         
 -12   6   6        585.64        570.97        16.93 o                         
 -10   6   6        368.73        348.58        12.78 o                         
  -8   6   6        911.85        924.90        19.67 o                         
  -6   6   6        637.12        731.97        20.29 o                         
  -4   6   6        322.44        288.21         9.25 o                         
  -2   6   6        977.48        871.55        16.72 o                         
   0   6   6       4716.28       4703.82        56.04 o                         
   2   6   6         31.92         59.84         5.46 o                         
   4   6   6       3383.30       3331.24        42.17 o                         
   6   6   6          3.55          9.57         5.24 o                         
   8   6   6       3126.34       3012.76        44.19 o                         
  10   6   6         46.35         44.20        12.52 o                         
  12   6   6         58.23         43.88         8.37 o                         
  14   6   6        325.34        299.13        14.49 o                         
  16   6   6          8.41         16.96         8.61 o                         
  18   6   6         26.29         53.93        10.17 o                         
  20   6   6       2633.32       2547.81        44.58 o                         
  22   6   6         62.39         86.23        10.61 o                         
  24   6   6         30.14         30.42         9.46 o                         
  26   6   6        153.12        118.06        13.43 o                         
  28   6   6         56.77         80.60        17.22 o                         
  30   6   6          0.01          2.71        16.62 o                         
  32   6   6         27.56         38.76        20.83 o                         
 -35   7   6          1.09         15.90        21.20 o                         
 -33   7   6         31.71         34.97        23.55 o                         
 -31   7   6        221.78        245.55        46.18 o                         
 -29   7   6        160.82        186.85        22.65 o                         
 -27   7   6        192.96        181.02        21.42 o                         
 -25   7   6          0.01          6.14        10.62 o                         
 -23   7   6          0.02          9.34         9.44 o                         
 -21   7   6         18.11         17.98         9.15 o                         
 -19   7   6       2021.38       2036.19        39.97 o                         
 -17   7   6          7.24         15.19        10.46 o                         
 -15   7   6       1646.08       1643.96        38.68 o                         
 -13   7   6         56.44         64.68        11.52 o                         
 -11   7   6         77.72         97.32        12.41 o                         
  -9   7   6        143.94        185.35        11.13 o                         
  -7   7   6          0.29         26.58         9.59 o                         
  -5   7   6        190.48        190.26        10.12 o                         
  -3   7   6       1906.90       1963.33        29.16 o                         
  -1   7   6       1643.77       1628.31        31.07 o                         
   1   7   6         36.80         26.46         7.01 o                         
   3   7   6         30.36         15.70         6.80 o                         
   5   7   6         40.71         59.71        11.06 o                         
   7   7   6       1401.32       1324.91        26.70 o                         
   9   7   6       2324.34       2323.87        39.74 o                         
  11   7   6          2.52         12.42         8.52 o                         
  13   7   6         78.44         89.79        11.26 o                         
  15   7   6          0.00          0.00         8.74 o                         
  17   7   6        170.38        135.90        12.34 o                         
  19   7   6        152.15        163.45        17.98 o                         
  21   7   6         13.81          9.26         9.14 o                         
  23   7   6         42.54         42.81        12.52 o                         
  25   7   6         46.20         31.82        14.77 o                         
  27   7   6          2.83          8.34        13.57 o                         
  29   7   6        232.02        290.25        31.66 o                         
  31   7   6         69.76        110.35        25.22 o                         
 -32   8   6         70.76         70.46        25.76 o                         
 -30   8   6          4.76         17.41        22.54 o                         
 -28   8   6         75.33         65.13        23.88 o                         
 -26   8   6         13.37         13.23        13.13 o                         
 -24   8   6          0.38          7.75        12.83 o                         
 -22   8   6        109.35        115.81        16.24 o                         
 -20   8   6        129.23         59.50        17.65 o                         
 -18   8   6       1577.85       1597.22        39.79 o                         
 -16   8   6       1950.76       1869.78        44.25 o                         
 -14   8   6        356.52        353.61        20.86 o                         
 -12   8   6        456.14        481.98        21.31 o                         
 -10   8   6        340.73        378.72        20.43 o                         
  -8   8   6        321.76        270.95        16.35 o                         
  -6   8   6          0.34          6.23         8.89 o                         
  -4   8   6       1347.20       1350.70        30.35 o                         
  -2   8   6       5907.97       5709.41        79.34 o                         
   0   8   6        483.86        455.36        18.12 o                         
   2   8   6       1021.76       1027.29        24.57 o                         
   4   8   6         33.56         30.04         8.73 o                         
   6   8   6         28.24         21.47         9.73 o                         
   8   8   6       1280.35       1254.86        28.24 o                         
  10   8   6        143.63        133.36        13.12 o                         
  12   8   6         82.71         57.54        10.88 o                         
  14   8   6        664.70        638.47        21.64 o                         
  16   8   6         93.11         73.65        11.97 o                         
  18   8   6        131.82        141.17        13.72 o                         
  20   8   6         75.23         82.10        13.45 o                         
  22   8   6        751.51        684.05        28.41 o                         
  24   8   6          2.69         11.50        15.16 o                         
  26   8   6          0.99         19.31        15.49 o                         
  28   8   6         70.26         76.34        22.66 o                         
 -29   9   6          3.43          9.67        20.63 o                         
 -27   9   6          9.52         30.79        32.98 o                         
 -25   9   6        268.88        274.78        25.18 o                         
 -23   9   6        305.79        296.19        24.55 o                         
 -21   9   6         21.31         21.42        13.33 o                         
 -19   9   6         64.93         48.71        13.64 o                         
 -17   9   6        104.71         95.00        14.22 o                         
 -15   9   6         92.31         82.04        13.64 o                         
 -13   9   6         73.77         72.95        14.49 o                         
 -11   9   6         40.49         72.53        16.59 o                         
  -9   9   6       1021.32       1034.22        28.92 o                         
  -7   9   6        167.04        229.56        14.21 o                         
  -5   9   6       5470.69       5437.15        89.32 o                         
  -3   9   6       4014.69       4152.03        76.09 o                         
  -1   9   6       1097.01       1153.16        34.18 o                         
   1   9   6       4320.27       4178.62        58.73 o                         
   3   9   6       3682.00       3909.60        65.25 o                         
   5   9   6        448.30        423.81        17.92 o                         
   7   9   6        772.22        814.92        23.85 o                         
   9   9   6       1134.67       1139.54        30.33 o                         
  11   9   6       1172.45       1140.04        29.15 o                         
  13   9   6        187.85        197.56        15.28 o                         
  15   9   6        422.25        387.02        20.46 o                         
  17   9   6         44.39         29.07        15.02 o                         
  19   9   6          0.01          0.00        12.97 o                         
  21   9   6        152.75        155.01        25.96 o                         
  23   9   6         37.53         54.11        20.63 o                         
  25   9   6         12.40         13.60        15.87 o                         
 -26  10   6        165.90        144.66        22.42 o                         
 -24  10   6         54.00         42.41        21.99 o                         
 -22  10   6         64.38         43.95        17.75 o                         
 -20  10   6          9.37         32.95        20.37 o                         
 -18  10   6       1210.95       1280.92        52.34 o                         
 -16  10   6       2102.11       2186.79       110.31 o                         
 -14  10   6       1132.61       1197.27        42.64 o                         
 -12  10   6        184.76        170.54        20.48 o                         
 -10  10   6       1899.75       2042.15        44.97 o                         
  -8  10   6         12.53          7.34         9.90 o                         
  -6  10   6        160.71        210.87        23.13 o                         
  -4  10   6          8.79          2.45         9.90 o                         
  -2  10   6        148.38        127.79        13.79 o                         
   0  10   6        376.13        303.25        19.32 o                         
   2  10   6        592.31        571.51        25.30 o                         
   4  10   6          5.63         14.49        10.52 o                         
   6  10   6          7.76          9.97        10.83 o                         
   8  10   6        122.04        105.13        13.72 o                         
  10  10   6        913.52       1061.73        39.74 o                         
  12  10   6         28.46         24.23        15.78 o                         
  14  10   6        459.59        430.76        27.38 o                         
  16  10   6         31.48         56.01        16.88 o                         
  18  10   6          3.06         18.85        19.99 o                         
  20  10   6        158.06        187.37        27.30 o                         
  22  10   6        257.84        331.87       109.32 o                         
 -21  11   6          7.95          4.86        20.63 o                         
 -19  11   6         13.37         19.48        19.86 o                         
 -17  11   6          0.38         13.19        18.66 o                         
 -15  11   6         42.11         17.97        20.73 o                         
 -13  11   6         35.06         78.28        43.35 o                         
 -11  11   6         52.11         63.23        21.72 o                         
  -9  11   6         41.84         41.07        12.17 o                         
  -7  11   6       1151.72       1255.77        38.19 o                         
  -5  11   6        236.70        206.95        17.37 o                         
  -3  11   6         15.70         29.32        12.90 o                         
  -1  11   6         23.77         20.01        13.28 o                         
   1  11   6        332.59        327.42        21.18 o                         
   3  11   6        538.42        591.50        41.32 o                         
   5  11   6         30.78         21.89        22.62 o                         
   7  11   6         79.05         99.46        30.11 o                         
   9  11   6         61.50         80.48        19.08 o                         
  11  11   6        413.01        393.20        27.83 o                         
  13  11   6        176.95        205.37        37.70 o                         
  15  11   6         50.51         38.61        30.16 o                         
  17  11   6         45.92         35.70        23.30 o                         
 -16  12   6         30.63          4.40        19.86 o                         
 -14  12   6          1.56          3.77        19.99 o                         
 -12  12   6          1.51          4.71        18.66 o                         
 -10  12   6         65.86         56.55        26.39 o                         
  -8  12   6        173.03        177.57        33.93 o                         
  -6  12   6        197.74        240.19        46.18 o                         
  -4  12   6         61.65         48.70        54.66 o                         
  -2  12   6        223.55        270.01        62.20 o                         
   0  12   6        355.16        323.69        33.97 o                         
   2  12   6         44.00         39.12        21.96 o                         
   4  12   6        124.72        155.37        51.83 o                         
   6  12   6          6.52         22.62        21.32 o                         
   8  12   6         30.20         13.62        20.37 o                         
  10  12   6         86.50        113.07        62.20 o                         
  12  12   6        161.28        156.03        29.32 o                         
 -41   1   7         76.90         40.95        29.23 o                         
 -39   1   7        122.03        143.64        31.90 o                         
 -37   1   7        308.43        338.67        37.97 o                         
 -35   1   7         61.16         81.99        25.32 o                         
 -33   1   7         53.82         41.71        16.59 o                         
 -31   1   7       1645.08       1709.39        84.62 o                         
 -29   1   7        871.49        900.65        40.32 o                         
 -27   1   7        468.88        473.20        48.00 o                         
 -25   1   7        232.52        224.13        20.62 o                         
 -23   1   7       1431.49       1370.05        60.17 o                         
 -21   1   7       3072.72       3152.40        52.60 o                         
 -19   1   7        168.10        197.57        11.48 o                         
 -17   1   7       1645.94       1623.09        29.71 o                         
 -15   1   7        356.86        299.13         9.36 o                         
 -13   1   7       2319.10       2134.42        33.64 o                         
 -11   1   7        498.91        385.61        17.02 o                         
  -9   1   7       3237.39       3189.16        41.10 o                         
  -7   1   7         33.22         22.32         5.28 o                         
  -5   1   7       1500.73       1371.95        20.04 o                         
  -3   1   7         88.74        180.56        15.12 o                         
  -1   1   7      21482.78      21415.87       279.52 o                         
   1   1   7        129.77        204.71        12.37 o                         
   3   1   7         10.85         11.91         4.76 o                         
   5   1   7       2715.76       2658.84        39.49 o                         
   7   1   7          5.33          3.67         3.90 o                         
   9   1   7         96.59        131.70         7.29 o                         
  11   1   7       1601.38       1782.87        34.16 o                         
  13   1   7        315.26        301.24         8.30 o                         
  15   1   7        521.50        482.72        14.08 o                         
  17   1   7         19.35          5.05         4.53 o                         
  19   1   7        146.30        154.04        11.60 o                         
  21   1   7         67.05         79.38         9.12 o                         
  23   1   7        192.77        204.47        13.49 o                         
  25   1   7       3962.99       4054.61        70.99 o                         
  27   1   7          2.83          7.12         8.43 o                         
  29   1   7        424.95        406.53        16.11 o                         
  31   1   7         72.86         78.40        13.74 o                         
  33   1   7         50.01         16.71        19.86 o                         
  35   1   7         35.57          0.00        20.63 o                         
 -40   2   7          3.40          6.93        24.41 o                         
 -38   2   7          0.11         12.37        20.83 o                         
 -36   2   7        207.85        212.04        32.63 o                         
 -34   2   7        134.60        146.02        27.99 o                         
 -32   2   7        129.07        120.42        20.16 o                         
 -30   2   7        376.23        313.54        37.62 o                         
 -28   2   7        990.32        871.14        36.91 o                         
 -26   2   7        210.17        210.12        27.78 o                         
 -24   2   7        235.61        238.75        22.36 o                         
 -22   2   7         81.57         97.85         9.25 o                         
 -20   2   7         10.59          5.70         5.60 o                         
 -18   2   7       1891.27       1926.11        28.64 o                         
 -16   2   7       1428.33       1681.43        29.83 o                         
 -14   2   7        214.23        171.32         7.91 o                         
 -12   2   7        693.93        712.86        16.15 o                         
 -10   2   7      13421.41      14562.88       213.52 o                         
  -8   2   7      16901.12      18137.45       226.94 o                         
  -6   2   7       1319.60       1009.28        15.62 o                         
  -4   2   7       8477.69       9440.60        94.58 o                         
  -2   2   7       4511.71       4776.59        78.81 o                         
   0   2   7          4.24         31.56         6.27 o                         
   2   2   7         59.47         33.38         8.49 o                         
   4   2   7         29.03         43.98         8.24 o                         
   6   2   7         65.09         22.78         7.40 o                         
   8   2   7       1726.29       1444.96        36.53 o                         
  10   2   7         41.87         39.14         8.82 o                         
  12   2   7       1059.37       1009.98        29.66 o                         
  14   2   7         68.75         49.00         5.74 o                         
  16   2   7       1355.38       1331.66        27.55 o                         
  18   2   7       1054.79       1049.97        22.61 o                         
  20   2   7         25.21         26.91         7.16 o                         
  22   2   7        697.15        699.55        19.79 o                         
  24   2   7        327.00        241.92        16.72 o                         
  26   2   7        272.89        283.46        14.26 o                         
  28   2   7        418.87        419.14        16.66 o                         
  30   2   7        380.12        481.24        19.36 o                         
  32   2   7         12.67         16.96        30.16 o                         
  34   2   7         28.97          0.00        28.27 o                         
 -39   3   7         45.72         61.32        29.79 o                         
 -37   3   7         29.10         80.15        27.89 o                         
 -35   3   7        130.34        132.96        43.35 o                         
 -33   3   7        300.73        289.46        26.42 o                         
 -31   3   7         39.61         52.07        18.29 o                         
 -29   3   7        178.51        172.82        20.62 o                         
 -27   3   7         33.85         80.72        16.77 o                         
 -25   3   7        131.40        102.64        18.24 o                         
 -23   3   7         94.08         94.33        14.12 o                         
 -21   3   7       2599.74       2670.85        56.41 o                         
 -19   3   7        574.11        567.70        12.85 o                         
 -17   3   7        152.51        157.60         7.27 o                         
 -15   3   7        322.75        372.49        10.44 o                         
 -13   3   7        842.29        846.72        15.59 o                         
 -11   3   7         53.23         71.14         9.66 o                         
  -9   3   7         68.74         82.35         8.61 o                         
  -7   3   7       1126.53       1031.54        18.67 o                         
  -5   3   7       2575.10       2755.63        35.52 o                         
  -3   3   7       1427.63       1426.62        15.66 o                         
  -1   3   7       7469.83       8507.00       107.48 o                         
   1   3   7       2082.26       2142.39        28.74 o                         
   3   3   7        135.09        156.30         5.82 o                         
   5   3   7       7070.89       7310.77       109.39 o                         
   7   3   7       1023.22       1219.77        33.44 o                         
   9   3   7          2.25          4.88         6.63 o                         
  11   3   7        137.34        129.24        11.05 o                         
  13   3   7        536.19        508.11        14.16 o                         
  15   3   7        102.35         96.99         7.80 o                         
  17   3   7        540.67        591.88        14.51 o                         
  19   3   7       1388.26       1330.57        22.37 o                         
  21   3   7         91.50         92.01         8.82 o                         
  23   3   7        172.08        184.75        10.76 o                         
  25   3   7         56.31         80.67         9.85 o                         
  27   3   7         97.17        141.51        11.41 o                         
  29   3   7         48.23         47.96        11.07 o                         
  31   3   7         12.72         10.86        16.62 o                         
  33   3   7        334.48        350.60        52.78 o                         
  35   3   7          0.02          0.00        28.27 o                         
 -38   4   7        122.43        169.35        31.30 o                         
 -36   4   7         64.01         31.05        26.56 o                         
 -34   4   7         63.54         68.00        25.45 o                         
 -32   4   7        463.25        535.30        33.36 o                         
 -30   4   7        100.92        135.93        23.60 o                         
 -28   4   7        205.05        225.39        36.24 o                         
 -26   4   7       3302.37       3403.40        77.68 o                         
 -24   4   7       2074.89       2102.30        93.27 o                         
 -22   4   7         54.00         60.64        14.15 o                         
 -20   4   7       1482.06       1420.73        27.57 o                         
 -18   4   7        542.56        528.92        14.04 o                         
 -16   4   7       1234.70       1103.78        26.44 o                         
 -14   4   7       1688.03       1547.91        32.51 o                         
 -12   4   7        235.41        195.42        11.69 o                         
 -10   4   7       1218.96       1474.26        24.21 o                         
  -8   4   7       1406.02       1610.21        28.77 o                         
  -6   4   7        290.13        306.81        11.78 o                         
  -4   4   7       1272.85       1443.72        22.57 o                         
  -2   4   7       1526.71       1627.05        29.37 o                         
   0   4   7       2802.94       2835.36        37.01 o                         
   2   4   7       1268.60       1305.21        20.87 o                         
   4   4   7         61.74         42.55         6.39 o                         
   6   4   7       3741.55       3496.09        63.40 o                         
   8   4   7        702.10        663.55        15.83 o                         
  10   4   7        141.47        185.25        17.41 o                         
  12   4   7          2.34          6.45         6.25 o                         
  14   4   7       1636.33       1769.30        30.36 o                         
  16   4   7         77.98         85.35         8.48 o                         
  18   4   7         89.14        111.82        10.92 o                         
  20   4   7        345.36        355.36        14.29 o                         
  22   4   7          0.06          1.19         7.37 o                         
  24   4   7         69.98         85.35        14.21 o                         
  26   4   7          0.03         11.37         8.39 o                         
  28   4   7        210.84        172.24        14.48 o                         
  30   4   7        138.98        124.79        23.01 o                         
  32   4   7         14.99         16.85        20.73 o                         
  34   4   7          0.34          1.88        30.16 o                         
 -37   5   7         30.27         25.16        26.56 o                         
 -35   5   7         81.18        125.76        29.22 o                         
 -33   5   7        184.01        216.10        30.57 o                         
 -31   5   7          0.03          9.06        15.66 o                         
 -29   5   7        656.15        636.58        49.46 o                         
 -27   5   7        171.15        156.36        21.61 o                         
 -25   5   7        130.44        155.66        19.20 o                         
 -23   5   7         88.39        112.33        14.38 o                         
 -21   5   7          6.93         16.95        11.07 o                         
 -19   5   7         22.07         10.74         8.04 o                         
 -17   5   7        404.26        317.94        15.76 o                         
 -15   5   7       3104.96       3098.93        73.61 o                         
 -13   5   7         36.23         61.52         9.77 o                         
 -11   5   7        517.69        443.76        17.31 o                         
  -9   5   7        207.24        195.12        13.70 o                         
  -7   5   7       1500.51       1433.07        29.73 o                         
  -5   5   7       1188.12       1294.16        27.95 o                         
  -3   5   7       1502.51       1431.71        29.29 o                         
  -1   5   7       2344.47       2452.32        36.86 o                         
   1   5   7         62.04         69.83         8.34 o                         
   3   5   7          8.33          6.12         7.21 o                         
   5   5   7       2747.70       2662.98        41.05 o                         
   7   5   7       3862.39       3881.77        60.37 o                         
   9   5   7        418.32        473.65        16.09 o                         
  11   5   7        186.08        176.89        10.85 o                         
  13   5   7          8.36         12.10         6.87 o                         
  15   5   7        355.90        348.04        14.04 o                         
  17   5   7        460.87        388.34        16.05 o                         
  19   5   7         18.80          7.32         7.75 o                         
  21   5   7        121.99        168.47        11.58 o                         
  23   5   7        110.88         86.85        10.39 o                         
  25   5   7        572.48        622.48        18.93 o                         
  27   5   7         18.76         26.74        11.00 o                         
  29   5   7          7.90          7.12        11.79 o                         
  31   5   7         11.05         20.29        19.46 o                         
  33   5   7         40.33         11.31        30.16 o                         
 -36   6   7         40.90         49.24        51.83 o                         
 -34   6   7        122.31        144.50        30.31 o                         
 -32   6   7         62.69         58.62        29.22 o                         
 -30   6   7        111.99        116.47        36.75 o                         
 -28   6   7         29.06          7.36        15.78 o                         
 -26   6   7        331.92        366.94        28.25 o                         
 -24   6   7         16.89         23.58        13.76 o                         
 -22   6   7         19.39         15.78        12.45 o                         
 -20   6   7        415.12        448.76        20.06 o                         
 -18   6   7         75.93         93.69        10.41 o                         
 -16   6   7        195.92        205.89        17.56 o                         
 -14   6   7       2262.67       2399.17        39.57 o                         
 -12   6   7        756.88        805.00        23.42 o                         
 -10   6   7       1027.49       1004.35        28.94 o                         
  -8   6   7          4.23          8.78         6.74 o                         
  -6   6   7         72.13         65.95         8.72 o                         
  -4   6   7          3.11         11.80         5.73 o                         
  -2   6   7          9.79          3.03         5.10 o                         
   0   6   7         26.84         25.22         8.36 o                         
   2   6   7       1326.92       1380.62        40.20 o                         
   4   6   7       1987.16       1913.85        36.90 o                         
   6   6   7       1113.12       1132.72        19.81 o                         
   8   6   7         60.30         61.27         9.33 o                         
  10   6   7       1365.59       1330.23        26.78 o                         
  12   6   7         63.07         36.02         8.51 o                         
  14   6   7          0.06          5.03         8.47 o                         
  16   6   7         23.03         15.96         8.67 o                         
  18   6   7       2013.26       1989.93        35.67 o                         
  20   6   7        238.71        208.44        13.70 o                         
  22   6   7        682.89        692.34        21.15 o                         
  24   6   7        155.58        174.41        17.81 o                         
  26   6   7         74.58         51.67        14.22 o                         
  28   6   7         20.81         25.93        15.66 o                         
  30   6   7         49.73         37.70        19.86 o                         
 -33   7   7          6.24          0.00        20.83 o                         
 -31   7   7         66.47         92.64        26.56 o                         
 -29   7   7        130.29        111.96        26.26 o                         
 -27   7   7          0.20         10.23        15.24 o                         
 -25   7   7        280.70        284.86        22.58 o                         
 -23   7   7         13.70         17.34        13.14 o                         
 -21   7   7        622.33        672.43        44.08 o                         
 -19   7   7        886.31        838.11        29.96 o                         
 -17   7   7         54.06         45.08        12.20 o                         
 -15   7   7       1143.77       1198.35        33.69 o                         
 -13   7   7        740.39        733.03        26.23 o                         
 -11   7   7       4406.29       4129.09        72.23 o                         
  -9   7   7         82.15        116.95        14.99 o                         
  -7   7   7       8548.73       8179.50       127.53 o                         
  -5   7   7       4473.43       4281.11        69.82 o                         
  -3   7   7        186.94        203.19        19.42 o                         
  -1   7   7        441.54        495.25        23.24 o                         
   1   7   7        850.67        835.79        25.24 o                         
   3   7   7        442.74        448.55        16.79 o                         
   5   7   7        527.11        478.55        16.02 o                         
   7   7   7       2207.40       2225.68        39.69 o                         
   9   7   7        308.24        258.54        13.92 o                         
  11   7   7        725.33        757.64        23.36 o                         
  13   7   7        629.05        617.23        38.70 o                         
  15   7   7         12.09         14.15         8.74 o                         
  17   7   7       1062.79        971.78        27.40 o                         
  19   7   7         62.13         76.06        11.85 o                         
  21   7   7         95.39         89.36        11.24 o                         
  23   7   7          0.24          3.82        10.76 o                         
  25   7   7          6.18         13.84        14.37 o                         
  27   7   7        181.48        189.15        21.55 o                         
  29   7   7          0.84          0.00        17.33 o                         
 -32   8   7          6.99         27.33        27.33 o                         
 -30   8   7         33.45         55.27        24.41 o                         
 -28   8   7         41.44         65.87        31.10 o                         
 -26   8   7        177.36        184.34        29.23 o                         
 -24   8   7         87.52         99.11        18.11 o                         
 -22   8   7        243.78        232.64        20.25 o                         
 -20   8   7        172.38        139.84        22.85 o                         
 -18   8   7         41.22         31.06        12.20 o                         
 -16   8   7        403.93        374.36        20.08 o                         
 -14   8   7         31.28         29.65        11.98 o                         
 -12   8   7       4109.34       3858.44        69.24 o                         
 -10   8   7       1672.25       1576.86        47.31 o                         
  -8   8   7         32.44         68.37        15.87 o                         
  -6   8   7        166.39        137.97        18.05 o                         
  -4   8   7       1434.69       1444.10        43.84 o                         
  -2   8   7        997.89        993.38        45.29 o                         
   0   8   7       1551.61       1491.35        77.05 o                         
   2   8   7       8831.58       8812.15       133.80 o                         
   4   8   7       7229.22       7268.58       115.82 o                         
   6   8   7        648.74        614.58        25.58 o                         
   8   8   7       3075.28       3043.62        53.63 o                         
  10   8   7         29.83         17.80        11.02 o                         
  12   8   7        522.50        499.45        19.93 o                         
  14   8   7         25.35         13.67         8.92 o                         
  16   8   7         43.06         58.62        12.08 o                         
  18   8   7          2.18         12.69         9.87 o                         
  20   8   7        127.09        117.42        18.44 o                         
  22   8   7         47.02         31.01        14.84 o                         
  24   8   7        155.85        185.19        21.88 o                         
  26   8   7          4.47          7.19        14.77 o                         
 -29   9   7         27.47         52.21        24.41 o                         
 -27   9   7          2.15          0.00        19.86 o                         
 -25   9   7          5.57         17.66        17.02 o                         
 -23   9   7        220.53        216.02        23.28 o                         
 -21   9   7        140.35        106.90        23.30 o                         
 -19   9   7        251.65        213.14        19.87 o                         
 -17   9   7        413.89        375.86        25.18 o                         
 -15   9   7        172.88        187.58        19.68 o                         
 -13   9   7        411.29        432.22        34.79 o                         
 -11   9   7       2807.54       2480.50        65.04 o                         
  -9   9   7        314.40        304.87        28.99 o                         
  -7   9   7       6047.38       5680.65       114.40 o                         
  -5   9   7       2886.48       2915.61        71.81 o                         
  -3   9   7        231.63        281.89        29.12 o                         
  -1   9   7        156.82        132.59        12.37 o                         
   1   9   7        245.10        274.67        17.68 o                         
   3   9   7       1395.47       1506.75        37.42 o                         
   5   9   7        682.44        671.21        24.50 o                         
   7   9   7         22.20         21.12        10.63 o                         
   9   9   7         34.90         34.58        11.67 o                         
  11   9   7         41.06         28.44        10.34 o                         
  13   9   7          2.67          7.55         9.97 o                         
  15   9   7          6.02          1.88        14.06 o                         
  17   9   7          3.02          4.07        14.06 o                         
  19   9   7          4.28          2.83        13.68 o                         
  21   9   7         56.67         57.29        21.96 o                         
  23   9   7         17.63         32.51        22.62 o                         
 -24  10   7          1.83         13.62        20.37 o                         
 -22  10   7          2.14          0.00        19.29 o                         
 -20  10   7         20.56         20.73        28.27 o                         
 -18  10   7         33.42         24.96        19.29 o                         
 -16  10   7          0.83          2.89        18.52 o                         
 -14  10   7        220.92        181.12        26.66 o                         
 -12  10   7         11.12         15.21        19.29 o                         
 -10  10   7         93.58         53.40        32.99 o                         
  -8  10   7        133.15        133.32        23.30 o                         
  -6  10   7        559.63        563.71        31.84 o                         
  -4  10   7        203.25        236.58        23.74 o                         
  -2  10   7        147.21        160.12        13.41 o                         
   0  10   7        205.81        233.17        19.24 o                         
   2  10   7          2.74          2.31        10.63 o                         
   4  10   7        132.87        132.45        15.25 o                         
   6  10   7        506.15        525.34        31.68 o                         
   8  10   7         50.84         45.39        12.93 o                         
  10  10   7          4.30         19.61        12.55 o                         
  12  10   7          7.70          0.00        17.96 o                         
  14  10   7         16.83         27.78        15.87 o                         
  16  10   7         47.62         56.18        18.05 o                         
  18  10   7         55.89         53.25        22.62 o                         
  20  10   7         82.84         76.12        34.87 o                         
 -21  11   7         22.96         28.27        32.04 o                         
 -19  11   7          0.01          0.00        18.52 o                         
 -17  11   7          0.29          1.88        17.17 o                         
 -15  11   7         19.30         11.18        19.29 o                         
 -13  11   7          5.45         29.18        28.27 o                         
 -11  11   7        397.15        367.75        32.63 o                         
  -9  11   7         42.51         70.51        36.75 o                         
  -7  11   7        279.40        293.20        32.47 o                         
  -5  11   7         61.89        101.32        25.32 o                         
  -3  11   7         12.10         47.52        21.96 o                         
  -1  11   7         22.09         30.47        11.88 o                         
   1  11   7         10.76          9.07        11.88 o                         
   3  11   7        312.73        338.43        21.56 o                         
   5  11   7         28.16         39.03        22.19 o                         
   7  11   7       1097.30       1281.88        76.35 o                         
   9  11   7        493.84        537.79        40.64 o                         
  11  11   7         21.33          7.54        19.99 o                         
  13  11   7        127.43        121.78        32.04 o                         
  15  11   7        390.54        394.90        35.91 o                         
 -12  12   7         55.77         53.72        23.99 o                         
 -10  12   7         36.81         18.38        22.62 o                         
  -8  12   7         59.99         37.81        22.54 o                         
  -6  12   7         52.70         47.12        30.16 o                         
  -4  12   7          9.52         18.49        21.20 o                         
  -2  12   7         17.41         55.58        23.07 o                         
   0  12   7          2.55          6.38        20.63 o                         
   2  12   7          5.03          1.77        21.20 o                         
   4  12   7        381.87        432.99        41.47 o                         
   6  12   7         37.20         24.28        22.54 o                         
   8  12   7        116.38        101.37        27.30 o                         
 -40   0   8         46.32         98.01        41.47 o                         
 -38   0   8        269.17        320.44        54.66 o                         
 -36   0   8         81.00        109.32        39.58 o                         
 -34   0   8        112.96        220.53        43.35 o                         
 -32   0   8          3.04          0.80        16.72 o                         
 -30   0   8        857.43        718.14        45.86 o                         
 -28   0   8        233.58        270.23        32.15 o                         
 -26   0   8       4149.36       3838.19       110.37 o                         
 -24   0   8       1834.19       1673.43        67.33 o                         
 -22   0   8        675.96        784.36        48.07 o                         
 -20   0   8       1704.08       1670.23        34.22 o                         
 -18   0   8       1248.97       1239.23        26.80 o                         
 -16   0   8       1458.93       1608.72        34.68 o                         
 -14   0   8          7.75         26.72         7.93 o                         
 -12   0   8        150.82        140.15        25.45 o                         
 -10   0   8         75.37        145.14         8.00 o                         
  -8   0   8        660.50        626.19        45.27 o                         
  -6   0   8       3118.44       3236.57        50.65 o                         
  -4   0   8         87.26         92.88        14.77 o                         
  -2   0   8       7243.38       7343.11       125.37 o                         
   0   0   8        546.21        562.82        23.75 o                         
   2   0   8        139.80        171.53        19.99 o                         
   4   0   8       9831.70       9990.72       170.32 o                         
   6   0   8        204.21        176.24        11.41 o                         
   8   0   8       1457.09       1637.70        43.32 o                         
  10   0   8        109.77         76.89        17.23 o                         
  12   0   8       2354.53       2213.71        55.08 o                         
  14   0   8        493.14        440.98        16.77 o                         
  16   0   8        204.87        188.38        14.92 o                         
  18   0   8        214.66        227.37        23.88 o                         
  20   0   8        229.04        190.40        17.33 o                         
  22   0   8       1973.74       1832.31        56.66 o                         
  24   0   8       5875.23       6157.34       143.34 o                         
  26   0   8          2.14          0.00        15.28 o                         
  28   0   8        258.47        259.06        25.96 o                         
  30   0   8         84.86        111.15        41.47 o                         
  32   0   8         59.49         81.05        32.04 o                         
  34   0   8        139.92        180.95        41.47 o                         
 -39   1   8         15.86         21.65        24.41 o                         
 -37   1   8         64.41         54.66        25.32 o                         
 -35   1   8        210.04        163.41        29.97 o                         
 -33   1   8         14.57         63.56        23.88 o                         
 -31   1   8        923.34        887.45        33.33 o                         
 -29   1   8        172.01        155.44        19.51 o                         
 -27   1   8        440.03        444.76        36.73 o                         
 -25   1   8       2006.79       1934.73        42.14 o                         
 -23   1   8       1249.86       1209.29        37.45 o                         
 -21   1   8         45.97         64.31         9.38 o                         
 -19   1   8        813.20        902.14        25.79 o                         
 -17   1   8        967.51        922.68        16.48 o                         
 -15   1   8        815.47        838.25        17.43 o                         
 -13   1   8        272.15        274.25        13.14 o                         
 -11   1   8        133.34        152.99        14.96 o                         
  -9   1   8        349.91        284.90        12.17 o                         
  -7   1   8       4892.79       4715.21        99.43 o                         
  -5   1   8        897.40        939.13        29.48 o                         
  -3   1   8         14.17         27.29         4.46 o                         
  -1   1   8       1053.63       1172.87        21.55 o                         
   1   1   8         85.03        111.26         6.93 o                         
   3   1   8        822.47        996.48        20.62 o                         
   5   1   8       9115.51       9393.43       115.64 o                         
   7   1   8       6941.72       7015.67        94.70 o                         
   9   1   8         98.43        106.25         9.36 o                         
  11   1   8        252.43        289.35        11.80 o                         
  13   1   8        226.32        304.24        13.76 o                         
  15   1   8          0.35         14.13         6.86 o                         
  17   1   8          4.63          4.64         6.24 o                         
  19   1   8         47.40         54.64        10.56 o                         
  21   1   8       2357.44       2307.08        50.88 o                         
  23   1   8        287.70        339.92        18.29 o                         
  25   1   8        490.83        588.72        19.21 o                         
  27   1   8        151.21        164.73        15.49 o                         
  29   1   8        541.43        627.61        19.87 o                         
  31   1   8        172.33        160.26        26.13 o                         
  33   1   8         66.57         37.70        32.04 o                         
 -38   2   8          0.35         10.37        23.99 o                         
 -36   2   8        287.03        261.03        35.15 o                         
 -34   2   8         66.34         81.05        26.56 o                         
 -32   2   8         96.90        126.83        22.27 o                         
 -30   2   8        172.19        201.43        21.02 o                         
 -28   2   8        245.93        287.48        26.38 o                         
 -26   2   8         73.77         92.59        18.77 o                         
 -24   2   8         81.39        115.70        20.71 o                         
 -22   2   8          1.38          7.62        11.35 o                         
 -20   2   8        817.05        748.41        20.44 o                         
 -18   2   8       2949.74       3000.36        46.92 o                         
 -16   2   8        631.76        602.55        15.90 o                         
 -14   2   8        217.79        228.39        14.96 o                         
 -12   2   8          0.01         30.77         5.20 o                         
 -10   2   8       1644.89       1450.56        23.68 o                         
  -8   2   8         81.05         76.71         9.60 o                         
  -6   2   8        888.71        995.60        16.02 o                         
  -4   2   8       7087.37       7533.41       130.96 o                         
  -2   2   8       1223.67       1373.05        23.41 o                         
   0   2   8         68.38         93.80         7.58 o                         
   2   2   8       1660.40       1584.22        23.34 o                         
   4   2   8          8.28         16.65         5.30 o                         
   6   2   8       4979.24       5120.09        71.61 o                         
   8   2   8         44.77         50.29         8.21 o                         
  10   2   8       1191.38       1346.92        28.74 o                         
  12   2   8         26.62          6.32         7.22 o                         
  14   2   8         10.72         29.38        12.18 o                         
  16   2   8         58.18         77.13        10.27 o                         
  18   2   8         51.10         33.78         8.98 o                         
  20   2   8        607.03        602.54        15.82 o                         
  22   2   8         17.79         13.20         8.36 o                         
  24   2   8        289.07        309.34        15.64 o                         
  26   2   8        215.81        259.25        12.84 o                         
  28   2   8          9.75          6.34         9.77 o                         
  30   2   8        766.67        734.43        33.51 o                         
  32   2   8        104.06         52.65        19.46 o                         
  34   2   8          2.48         49.01        33.93 o                         
 -39   3   8         67.75         51.16        27.89 o                         
 -37   3   8        347.18        419.66        60.32 o                         
 -35   3   8        213.80        221.53        33.24 o                         
 -33   3   8         91.83         67.90        25.96 o                         
 -31   3   8       1114.81       1094.09        43.46 o                         
 -29   3   8        124.30        124.98        20.96 o                         
 -27   3   8       1358.87       1278.44        46.02 o                         
 -25   3   8        626.36        691.41        31.11 o                         
 -23   3   8          4.41          2.44        12.33 o                         
 -21   3   8        370.10        342.87        16.72 o                         
 -19   3   8        704.21        799.11        22.54 o                         
 -17   3   8       1557.03       1588.23        24.97 o                         
 -15   3   8         32.65         48.41         8.77 o                         
 -13   3   8        351.58        377.23        18.72 o                         
 -11   3   8         12.45         47.23         7.21 o                         
  -9   3   8       1406.42       1415.62        28.27 o                         
  -7   3   8        943.89        847.43        17.82 o                         
  -5   3   8       4163.79       4324.04        53.08 o                         
  -3   3   8        192.63        227.97        22.06 o                         
  -1   3   8       7258.10       7261.19        92.40 o                         
   1   3   8       1690.12       1779.67        35.64 o                         
   3   3   8        176.14        213.83        11.77 o                         
   5   3   8         20.43         22.36         4.98 o                         
   7   3   8         44.42         50.89        11.97 o                         
   9   3   8       1789.87       1674.75        43.90 o                         
  11   3   8        338.99        307.69        29.87 o                         
  13   3   8       2166.41       2122.61        52.96 o                         
  15   3   8        819.75        817.67        29.01 o                         
  17   3   8        477.51        506.97        28.84 o                         
  19   3   8        624.68        549.35        16.87 o                         
  21   3   8         34.32         18.22         6.88 o                         
  23   3   8        128.85        157.67        14.36 o                         
  25   3   8        178.66        185.09        13.14 o                         
  27   3   8        232.93        222.22        12.26 o                         
  29   3   8         15.75         11.87        12.07 o                         
  31   3   8         57.34         35.64        15.78 o                         
  33   3   8        208.41        203.57        47.12 o                         
 -38   4   8          2.53          0.00        23.29 o                         
 -36   4   8         43.62         41.47        26.66 o                         
 -34   4   8          9.79         12.79        21.96 o                         
 -32   4   8         20.75         22.62        23.99 o                         
 -30   4   8        283.40        299.40        26.07 o                         
 -28   4   8         92.94        117.25        22.12 o                         
 -26   4   8        268.33        279.60        31.25 o                         
 -24   4   8        365.85        310.83        23.89 o                         
 -22   4   8          0.07         16.83        11.30 o                         
 -20   4   8        104.32         73.71        10.55 o                         
 -18   4   8         58.70         67.52        13.60 o                         
 -16   4   8       2156.31       2222.71        44.05 o                         
 -14   4   8       1233.85       1434.61        31.92 o                         
 -12   4   8         15.94          4.58         5.84 o                         
 -10   4   8        678.35        620.62        20.02 o                         
  -8   4   8        150.87        149.81        10.12 o                         
  -6   4   8          1.15          3.02         5.58 o                         
  -4   4   8        872.00        799.77        13.07 o                         
  -2   4   8       2641.20       2782.11        47.44 o                         
   0   4   8        599.32        678.01        18.97 o                         
   2   4   8        436.45        515.07        11.13 o                         
   4   4   8       5234.24       5429.91        61.10 o                         
   6   4   8       3171.00       3164.02        61.70 o                         
   8   4   8         17.24         17.11         9.53 o                         
  10   4   8       2446.56       2434.32        47.80 o                         
  12   4   8       1247.14       1246.46        32.73 o                         
  14   4   8        741.72        727.44        25.18 o                         
  16   4   8          9.91          8.68         6.40 o                         
  18   4   8         71.81         60.05         8.12 o                         
  20   4   8       2419.76       2320.85        35.12 o                         
  22   4   8        812.87        834.04        21.40 o                         
  24   4   8        102.76        116.38         9.83 o                         
  26   4   8         92.74        106.10        11.88 o                         
  28   4   8         23.42         28.57        12.36 o                         
  30   4   8        573.52        633.90        26.67 o                         
  32   4   8        393.19        376.06        35.33 o                         
 -37   5   8         22.06          0.00        21.96 o                         
 -35   5   8        160.94        155.71        31.66 o                         
 -33   5   8          0.69         12.82        23.29 o                         
 -31   5   8         23.65         26.82        23.30 o                         
 -29   5   8         61.06         51.98        19.35 o                         
 -27   5   8       2940.71       3117.21        76.55 o                         
 -25   5   8         23.31         36.20        18.12 o                         
 -23   5   8       5107.19       5180.12        92.12 o                         
 -21   5   8        898.79        998.85        31.65 o                         
 -19   5   8        117.33         86.34        12.56 o                         
 -17   5   8       1288.06       1307.86        33.97 o                         
 -15   5   8         20.13          9.79         6.53 o                         
 -13   5   8         66.43         81.99         8.76 o                         
 -11   5   8        143.74        110.22         9.72 o                         
  -9   5   8         94.22         88.92         8.79 o                         
  -7   5   8          0.10          1.88         6.83 o                         
  -5   5   8          2.00         20.54         6.76 o                         
  -3   5   8        664.88        704.36        20.89 o                         
  -1   5   8       2452.26       2649.94        50.05 o                         
   1   5   8       1477.34       1422.52        30.90 o                         
   3   5   8        195.55        187.66        11.35 o                         
   5   5   8         96.84        130.00         8.03 o                         
   7   5   8         49.62         56.07        15.51 o                         
   9   5   8         24.78         32.82         9.41 o                         
  11   5   8        796.61        821.82        23.75 o                         
  13   5   8       3504.81       3589.48        58.67 o                         
  15   5   8         35.20         38.03         8.76 o                         
  17   5   8        228.24        234.66        12.95 o                         
  19   5   8       2675.45       2603.97        43.21 o                         
  21   5   8         27.90         22.06         8.34 o                         
  23   5   8        817.06        771.53        19.73 o                         
  25   5   8        421.68        516.64        22.77 o                         
  27   5   8          0.59         15.29        11.98 o                         
  29   5   8          6.96          4.73        11.99 o                         
  31   5   8         20.86          1.88        18.52 o                         
 -34   6   8         12.29          7.43        22.54 o                         
 -32   6   8         34.31         26.81        23.88 o                         
 -30   6   8          1.44         20.32        21.68 o                         
 -28   6   8        364.91        331.50        35.30 o                         
 -26   6   8        152.38        149.68        22.47 o                         
 -24   6   8         67.53         80.08        15.73 o                         
 -22   6   8       1203.76       1111.01        34.86 o                         
 -20   6   8       2256.14       2182.25        48.24 o                         
 -18   6   8       2953.85       2833.97        63.68 o                         
 -16   6   8          6.74          5.04         9.83 o                         
 -14   6   8        543.30        561.29        23.38 o                         
 -12   6   8        536.35        627.89        18.90 o                         
 -10   6   8        867.49        880.44        32.11 o                         
  -8   6   8       1103.78       1110.95        28.83 o                         
  -6   6   8        458.29        518.82        20.42 o                         
  -4   6   8        152.91        171.00        11.15 o                         
  -2   6   8        500.31        516.40        21.31 o                         
   0   6   8          1.93          2.48         8.92 o                         
   2   6   8         86.00         92.36        14.06 o                         
   4   6   8        978.06        992.18        35.42 o                         
   6   6   8       1653.28       1667.56        46.25 o                         
   8   6   8        747.23        707.58        31.41 o                         
  10   6   8        115.47        114.26        12.58 o                         
  12   6   8        649.98        648.38        17.53 o                         
  14   6   8        501.91        535.20        17.16 o                         
  16   6   8          3.16          9.38         7.66 o                         
  18   6   8          3.89         12.26         8.20 o                         
  20   6   8       1229.36       1262.80        28.95 o                         
  22   6   8         36.27         37.89        10.96 o                         
  24   6   8         82.84         79.46        16.72 o                         
  26   6   8         11.54         21.41        14.07 o                         
  28   6   8          0.87          8.75        13.92 o                         
  30   6   8          6.82         14.96        21.20 o                         
 -33   7   8         36.26         35.81        35.81 o                         
 -31   7   8         12.16          0.00        21.24 o                         
 -29   7   8        122.68         82.29        27.30 o                         
 -27   7   8          8.68          9.71        21.96 o                         
 -25   7   8         77.92         98.71        34.87 o                         
 -23   7   8          9.75         21.21        13.42 o                         
 -21   7   8        413.89        363.80        23.99 o                         
 -19   7   8       1127.92       1161.93        34.96 o                         
 -17   7   8         95.08         97.50        15.44 o                         
 -15   7   8        552.16        533.18        21.73 o                         
 -13   7   8          0.15          1.88         9.35 o                         
 -11   7   8          0.07          1.83        10.04 o                         
  -9   7   8         89.19         94.33        12.45 o                         
  -7   7   8         99.98        101.65        15.94 o                         
  -5   7   8        908.72        881.76        33.23 o                         
  -3   7   8        171.65        191.66        18.98 o                         
  -1   7   8       6860.52       6554.50       127.20 o                         
   1   7   8      12243.69      12022.02       207.41 o                         
   3   7   8       2083.85       2099.22        55.68 o                         
   5   7   8       2058.75       2028.12        54.59 o                         
   7   7   8       3483.32       3504.24        80.71 o                         
   9   7   8        484.80        474.88        27.76 o                         
  11   7   8        153.66        133.41        11.95 o                         
  13   7   8        587.74        580.73        20.43 o                         
  15   7   8         45.76         26.32        10.43 o                         
  17   7   8         92.87         74.91        11.09 o                         
  19   7   8         13.21          9.42         8.94 o                         
  21   7   8        178.12        174.38        14.20 o                         
  23   7   8        191.48        178.17        20.49 o                         
  25   7   8         23.85         23.56        18.66 o                         
  27   7   8         52.97         80.85        17.98 o                         
 -30   8   8         60.67         84.59        29.22 o                         
 -28   8   8         15.92         13.53        22.54 o                         
 -26   8   8          0.68         17.02        20.37 o                         
 -24   8   8          4.32          7.07        15.57 o                         
 -22   8   8         13.02         12.94        15.16 o                         
 -20   8   8         93.18         77.98        17.93 o                         
 -18   8   8        188.58        151.79        15.44 o                         
 -16   8   8        241.72        172.80        17.07 o                         
 -14   8   8          1.08          0.00        12.97 o                         
 -12   8   8          8.46         12.09        13.87 o                         
 -10   8   8        150.86        180.48        22.32 o                         
  -8   8   8        304.36        317.27        23.37 o                         
  -6   8   8        178.85        205.52        24.89 o                         
  -4   8   8         57.99         71.46        16.59 o                         
  -2   8   8        426.84        389.09        25.94 o                         
   0   8   8        333.34        398.19        26.66 o                         
   2   8   8        471.89        440.61        28.13 o                         
   4   8   8         50.67         67.34        18.44 o                         
   6   8   8       1583.89       1532.20        49.21 o                         
   8   8   8        129.89        153.09        11.20 o                         
  10   8   8         52.58         47.08        10.24 o                         
  12   8   8         19.00         22.22        10.03 o                         
  14   8   8        109.82        101.55        18.23 o                         
  16   8   8         52.74         39.09        11.27 o                         
  18   8   8        298.82        229.62        16.25 o                         
  20   8   8          0.12         10.64        14.06 o                         
  22   8   8         84.04        104.66        23.56 o                         
  24   8   8         21.79         19.79        18.66 o                         
 -27   9   8         96.15         93.43        45.24 o                         
 -25   9   8          2.41          0.00        16.96 o                         
 -23   9   8        102.26         80.45        25.22 o                         
 -21   9   8          6.38         26.39        26.39 o                         
 -19   9   8          4.99         33.79        21.68 o                         
 -17   9   8         67.72         57.96        18.52 o                         
 -15   9   8         56.42         96.80        21.20 o                         
 -13   9   8         49.45         64.89        16.88 o                         
 -11   9   8          9.01          0.61        13.75 o                         
  -9   9   8         12.16          8.72        14.06 o                         
  -7   9   8         92.87         89.23        18.11 o                         
  -5   9   8         76.53         80.78        17.34 o                         
  -3   9   8        158.94        187.13        29.64 o                         
  -1   9   8        212.99        244.07        23.51 o                         
   1   9   8        488.44        518.88        30.66 o                         
   3   9   8        328.56        395.08        27.76 o                         
   5   9   8         51.91         48.67        17.34 o                         
   7   9   8        652.58        637.40        34.98 o                         
   9   9   8         98.73         99.27        15.85 o                         
  11   9   8         41.41         30.04        11.58 o                         
  13   9   8         13.84          3.98        10.63 o                         
  15   9   8        166.91        185.45        22.48 o                         
  17   9   8         67.34         71.62        22.66 o                         
  19   9   8          6.12         16.02        18.66 o                         
  21   9   8         34.52         65.91        41.47 o                         
 -24  10   8          7.59         10.94        20.63 o                         
 -22  10   8          8.07         13.19        32.04 o                         
 -20  10   8          4.25          1.88        26.39 o                         
 -18  10   8         80.81         30.16        28.27 o                         
 -16  10   8        205.31        212.31        26.26 o                         
 -14  10   8          0.27          9.98        17.96 o                         
 -12  10   8        259.70        309.21        29.97 o                         
 -10  10   8          0.05          0.00        17.96 o                         
  -8  10   8        261.55        314.88        29.97 o                         
  -6  10   8          4.78         19.58        21.68 o                         
  -4  10   8         98.78        116.28        25.22 o                         
  -2  10   8        118.42        101.99        23.88 o                         
   0  10   8        210.06        227.61        29.23 o                         
   2  10   8         55.96         73.83        23.30 o                         
   4  10   8        341.17        346.32        37.70 o                         
   6  10   8        109.30        116.23        25.96 o                         
   8  10   8        276.53        300.46        33.32 o                         
  10  10   8        455.85        541.96        26.44 o                         
  12  10   8        661.29        706.62        30.59 o                         
  14  10   8         78.74         98.84        23.88 o                         
  16  10   8          4.15         13.13        20.63 o                         
  18  10   8         24.73         25.19        21.96 o                         
 -19  11   8          4.08          1.88        30.16 o                         
 -17  11   8         26.01          5.25        18.52 o                         
 -15  11   8         20.68         53.94        22.19 o                         
 -13  11   8          2.80         18.09        19.86 o                         
 -11  11   8         21.32         27.62        19.29 o                         
  -9  11   8        161.15        207.20        33.93 o                         
  -7  11   8         74.84         37.16        23.30 o                         
  -5  11   8        279.94        352.16        57.49 o                         
  -3  11   8         21.33         35.41        21.96 o                         
  -1  11   8          7.12         11.92        20.37 o                         
   1  11   8        218.63        176.83        29.23 o                         
   3  11   8        364.08        434.03        35.91 o                         
   5  11   8        216.17        210.61        30.57 o                         
   7  11   8          1.87         18.16        21.72 o                         
   9  11   8         31.02          9.16        19.29 o                         
  11  11   8         31.66         31.70        21.72 o                         
  13  11   8          9.15          1.88        20.63 o                         
 -10  12   8         61.91         22.19        23.07 o                         
  -8  12   8        371.09        433.60        38.38 o                         
  -6  12   8          0.02          0.94        21.32 o                         
  -4  12   8        112.32        125.30        27.30 o                         
  -2  12   8         92.01        105.42        28.63 o                         
   0  12   8         31.85         14.59        20.63 o                         
   2  12   8          0.61         16.02        21.20 o                         
   4  12   8          1.05          1.88        21.20 o                         
 -39   1   9          8.20          0.00        20.63 o                         
 -37   1   9        213.37        189.91        32.63 o                         
 -35   1   9        889.57        808.69        94.26 o                         
 -33   1   9        124.84        123.47        27.30 o                         
 -31   1   9        847.06        846.19       104.63 o                         
 -29   1   9         51.81         54.44        15.03 o                         
 -27   1   9        508.23        496.11        26.94 o                         
 -25   1   9       2538.16       2641.65        59.86 o                         
 -23   1   9        900.90        863.26        29.38 o                         
 -21   1   9       2304.01       2254.81        40.97 o                         
 -19   1   9       3113.95       3111.45        42.30 o                         
 -17   1   9        990.96        964.65        18.51 o                         
 -15   1   9          2.32         14.53         5.95 o                         
 -13   1   9        653.19        522.78        43.64 o                         
 -11   1   9        252.37        212.17        10.03 o                         
  -9   1   9       2668.53       2634.44        49.34 o                         
  -7   1   9        479.63        567.11        20.46 o                         
  -5   1   9       1173.62       1122.96        23.54 o                         
  -3   1   9        310.38        444.18        15.15 o                         
  -1   1   9          0.02          5.90         5.00 o                         
   1   1   9       2648.63       2891.21        64.82 o                         
   3   1   9       5321.38       5328.04        68.02 o                         
   5   1   9        188.42        165.80         9.49 o                         
   7   1   9        605.62        614.43        14.76 o                         
   9   1   9       1340.50       1381.18        24.08 o                         
  11   1   9          1.57          3.61         4.89 o                         
  13   1   9        169.77        169.89        10.34 o                         
  15   1   9        582.48        602.99        26.74 o                         
  17   1   9        669.41        693.56        36.40 o                         
  19   1   9         21.59         14.80        12.66 o                         
  21   1   9        680.92        735.64        25.10 o                         
  23   1   9       1466.08       1441.40        38.39 o                         
  25   1   9        287.50        248.20        18.13 o                         
  27   1   9        232.28        224.70        20.40 o                         
  29   1   9        901.12        967.48        38.39 o                         
  31   1   9          2.68         13.34        15.16 o                         
  33   1   9        104.31        179.06        41.47 o                         
 -38   2   9         27.10         59.04        44.29 o                         
 -36   2   9          0.14          7.10        22.54 o                         
 -34   2   9         57.01         64.91        25.96 o                         
 -32   2   9        324.69        275.50        32.99 o                         
 -30   2   9         97.63        135.23        21.59 o                         
 -28   2   9       1582.30       1632.86        50.79 o                         
 -26   2   9       1187.38       1237.86        45.35 o                         
 -24   2   9        178.30        163.24        19.08 o                         
 -22   2   9        178.41        156.05        20.24 o                         
 -20   2   9       1487.45       1477.49        36.52 o                         
 -18   2   9        698.67        657.65        23.86 o                         
 -16   2   9        497.85        479.01        15.01 o                         
 -14   2   9        171.59        203.85        12.22 o                         
 -12   2   9        639.15        610.57        14.76 o                         
 -10   2   9         57.89         80.80         7.51 o                         
  -8   2   9         66.31         57.49         7.03 o                         
  -6   2   9        483.29        545.30        18.99 o                         
  -4   2   9        284.42        264.35        22.04 o                         
  -2   2   9       7544.20       7225.99       108.78 o                         
   0   2   9       1475.97       1425.11        34.24 o                         
   2   2   9       1951.49       2022.82        27.47 o                         
   4   2   9       1061.13       1169.27        22.19 o                         
   6   2   9        423.80        368.10        14.94 o                         
   8   2   9        853.04        798.83        20.49 o                         
  10   2   9        275.80        267.90        22.16 o                         
  12   2   9        985.88       1023.70        31.19 o                         
  14   2   9          0.15          1.88         9.90 o                         
  16   2   9          4.81          3.89        11.21 o                         
  18   2   9        531.08        645.61        27.56 o                         
  20   2   9       1228.01       1229.17        30.60 o                         
  22   2   9         42.26         15.89        14.41 o                         
  24   2   9        198.87        212.93        19.15 o                         
  26   2   9          0.18         13.12        11.99 o                         
  28   2   9          5.19         13.86        12.20 o                         
  30   2   9         97.65         98.80        21.51 o                         
  32   2   9          1.79          9.21        17.66 o                         
 -37   3   9         43.07         24.50        24.50 o                         
 -35   3   9         56.85         34.99        32.04 o                         
 -33   3   9        120.18        125.35        29.32 o                         
 -31   3   9         14.40         10.94        20.63 o                         
 -29   3   9        145.44        126.76        20.96 o                         
 -27   3   9        132.33        119.35        22.35 o                         
 -25   3   9          2.37         16.99        14.92 o                         
 -23   3   9          4.21          0.00        12.12 o                         
 -21   3   9        516.60        481.10        27.06 o                         
 -19   3   9        151.86        155.46        13.85 o                         
 -17   3   9        256.22        278.20        27.80 o                         
 -15   3   9         36.25         30.07         8.77 o                         
 -13   3   9       1247.53       1360.54        32.42 o                         
 -11   3   9        163.74        144.90        10.40 o                         
  -9   3   9         80.52        119.04         9.89 o                         
  -7   3   9       1930.01       2250.11        37.26 o                         
  -5   3   9        701.72        840.31        17.60 o                         
  -3   3   9       1380.26       1471.15        26.69 o                         
  -1   3   9        926.41       1015.70        22.48 o                         
   1   3   9       3437.25       3546.24        58.23 o                         
   3   3   9          8.24         12.79         6.74 o                         
   5   3   9        441.62        448.99        10.84 o                         
   7   3   9         29.54         29.33        12.19 o                         
   9   3   9        225.68        274.76        18.50 o                         
  11   3   9        107.60         96.28        14.70 o                         
  13   3   9         12.06          0.00        10.77 o                         
  15   3   9          1.89          4.15        12.30 o                         
  17   3   9         70.01         49.79        14.92 o                         
  19   3   9         54.40         25.52        14.06 o                         
  21   3   9         13.62          4.87         9.18 o                         
  23   3   9         23.28          9.12         9.89 o                         
  25   3   9          6.82          4.01        10.27 o                         
  27   3   9         36.51         14.02        10.85 o                         
  29   3   9         34.52         66.91        15.51 o                         
  31   3   9         11.21          5.09        12.41 o                         
 -36   4   9          0.51         16.13        23.55 o                         
 -34   4   9         32.21          4.28        21.72 o                         
 -32   4   9        667.18        585.59        42.59 o                         
 -30   4   9         75.15        115.86        27.30 o                         
 -28   4   9        330.03        370.20        27.88 o                         
 -26   4   9         72.16         24.88        16.35 o                         
 -24   4   9       1168.62       1164.46        43.87 o                         
 -22   4   9        832.82        781.55        28.53 o                         
 -20   4   9        915.84        933.30        29.34 o                         
 -18   4   9          3.24          3.47         8.84 o                         
 -16   4   9        359.63        413.18        17.28 o                         
 -14   4   9         36.84         18.80         8.70 o                         
 -12   4   9        305.76        309.19        14.66 o                         
 -10   4   9        669.88        759.51        20.80 o                         
  -8   4   9          2.10          6.45         5.06 o                         
  -6   4   9        907.70        974.60        19.82 o                         
  -4   4   9        232.49        215.23         9.86 o                         
  -2   4   9       2785.92       2920.67        39.29 o                         
   0   4   9        504.01        559.05        13.54 o                         
   2   4   9        427.46        471.92        12.15 o                         
   4   4   9        128.45        111.26         7.75 o                         
   6   4   9        162.47        116.26        12.20 o                         
   8   4   9        193.32        220.58        16.24 o                         
  10   4   9          0.27         28.00        10.92 o                         
  12   4   9        253.25        228.82        17.02 o                         
  14   4   9         11.91         11.87        11.25 o                         
  16   4   9        623.63        675.50        26.32 o                         
  18   4   9          0.04          2.83         9.82 o                         
  20   4   9         52.81         58.88        11.58 o                         
  22   4   9          8.69         15.40         9.83 o                         
  24   4   9         12.83         23.38        10.92 o                         
  26   4   9          2.27          7.64        10.68 o                         
  28   4   9         43.27         60.77        14.42 o                         
  30   4   9          7.33         13.03        13.64 o                         
 -35   5   9         10.55          0.00        21.72 o                         
 -33   5   9          0.00          6.80        21.96 o                         
 -31   5   9        272.08        270.24        33.24 o                         
 -29   5   9          0.57          0.00        20.63 o                         
 -27   5   9         76.72         78.62        44.29 o                         
 -25   5   9        260.40        308.56        26.83 o                         
 -23   5   9        855.89        860.45        38.91 o                         
 -21   5   9        230.75        296.59        19.59 o                         
 -19   5   9        670.60        559.33        22.67 o                         
 -17   5   9         46.15         51.51        11.58 o                         
 -15   5   9         16.33         11.67         8.59 o                         
 -13   5   9         58.37         65.82        11.75 o                         
 -11   5   9        512.02        503.23        19.87 o                         
  -9   5   9         43.95         64.76        10.58 o                         
  -7   5   9          0.61          3.26         7.22 o                         
  -5   5   9        356.99        343.67        13.67 o                         
  -3   5   9        424.75        400.75        14.47 o                         
  -1   5   9         14.98          9.06         6.46 o                         
   1   5   9          2.36          8.23         9.51 o                         
   3   5   9        846.29        831.75        21.94 o                         
   5   5   9        171.22        104.02        13.09 o                         
   7   5   9       1650.69       1590.37        40.94 o                         
   9   5   9       1508.38       1574.89        48.99 o                         
  11   5   9         22.44         26.94        12.13 o                         
  13   5   9        444.39        529.17        23.38 o                         
  15   5   9         30.39         36.12        12.81 o                         
  17   5   9        284.89        325.39        19.86 o                         
  19   5   9         39.35         45.34        13.54 o                         
  21   5   9        126.91        134.47        15.14 o                         
  23   5   9          0.01         12.57        11.31 o                         
  25   5   9         81.83         79.08        13.53 o                         
  27   5   9          0.14          4.48        11.82 o                         
  29   5   9        144.28        124.37        17.19 o                         
 -34   6   9         14.00         43.92        26.26 o                         
 -32   6   9          0.01          1.88        21.32 o                         
 -30   6   9        108.50         88.95        35.81 o                         
 -28   6   9        267.72        332.07        35.15 o                         
 -26   6   9        341.48        389.42        39.58 o                         
 -24   6   9        419.83        521.52        54.95 o                         
 -22   6   9       1562.49       1504.88        42.18 o                         
 -20   6   9        241.08        261.80        21.88 o                         
 -18   6   9         28.05         10.00        11.25 o                         
 -16   6   9        420.59        445.06        21.00 o                         
 -14   6   9        209.99        195.62        15.44 o                         
 -12   6   9        366.25        402.44        19.14 o                         
 -10   6   9          5.62          7.81         9.56 o                         
  -8   6   9          8.40          6.33         8.86 o                         
  -6   6   9         22.69          9.84        11.87 o                         
  -4   6   9         86.80         88.69        17.30 o                         
  -2   6   9       1285.31       1261.28        39.79 o                         
   0   6   9        100.02         72.34        14.85 o                         
   2   6   9          0.02          2.95        12.19 o                         
   4   6   9        185.49        194.49        19.08 o                         
   6   6   9         51.36         22.09        12.17 o                         
   8   6   9          6.42          8.31        12.59 o                         
  10   6   9        221.47        206.93        17.28 o                         
  12   6   9       4508.60       4491.73        91.50 o                         
  14   6   9        150.82        142.88        17.14 o                         
  16   6   9        460.69        408.14        23.48 o                         
  18   6   9        469.72        450.72        25.25 o                         
  20   6   9        227.53        202.94        19.01 o                         
  22   6   9        504.73        509.29        26.14 o                         
  24   6   9        162.74        160.79        15.67 o                         
  26   6   9         22.58         12.76        17.17 o                         
  28   6   9          9.40         23.09        15.78 o                         
 -31   7   9        187.15        220.25        33.32 o                         
 -29   7   9        219.85        294.70        35.99 o                         
 -27   7   9        121.10         86.80        26.26 o                         
 -25   7   9         18.63         24.40        23.30 o                         
 -23   7   9         83.60         44.37        17.46 o                         
 -21   7   9          2.35          7.37        15.57 o                         
 -19   7   9         81.92        114.35        14.87 o                         
 -17   7   9          0.39          0.00        10.10 o                         
 -15   7   9       1157.12       1059.80        31.45 o                         
 -13   7   9       1254.31       1229.80        33.37 o                         
 -11   7   9        517.60        485.22        24.61 o                         
  -9   7   9        796.69        727.77        32.14 o                         
  -7   7   9         24.08         20.58        13.39 o                         
  -5   7   9          5.47          2.58        12.30 o                         
  -3   7   9          1.63          9.61        12.47 o                         
  -1   7   9        253.16        302.59        22.42 o                         
   1   7   9       1284.79       1263.54        44.15 o                         
   3   7   9       3618.45       3471.77        81.18 o                         
   5   7   9       1377.58       1539.42        49.65 o                         
   7   7   9       4013.70       3984.60       101.44 o                         
   9   7   9        461.23        489.35        28.25 o                         
  11   7   9       1405.60       1343.20        45.15 o                         
  13   7   9          0.47          9.40        14.92 o                         
  15   7   9        527.97        678.05        34.02 o                         
  17   7   9         91.43         64.78        17.71 o                         
  19   7   9          2.75          9.00        15.43 o                         
  21   7   9        112.16         85.54        21.68 o                         
  23   7   9        120.00        108.83        21.96 o                         
  25   7   9         51.47         61.26        21.32 o                         
 -30   8   9          9.21          0.00        22.54 o                         
 -28   8   9         24.26          8.48        22.66 o                         
 -26   8   9          0.37          9.42        21.72 o                         
 -24   8   9          9.60          1.79        15.49 o                         
 -22   8   9         93.63        143.71        23.30 o                         
 -20   8   9        103.78         78.65        21.96 o                         
 -18   8   9          0.36          0.00        15.28 o                         
 -16   8   9        144.02        107.76        17.62 o                         
 -14   8   9        409.34        407.23        28.42 o                         
 -12   8   9         52.24         27.40        14.48 o                         
 -10   8   9         34.33         14.52        13.75 o                         
  -8   8   9        227.76        186.81        25.72 o                         
  -6   8   9          0.70          0.00        12.33 o                         
  -4   8   9        124.55         99.74        17.87 o                         
  -2   8   9        154.84         65.36        15.94 o                         
   0   8   9         29.53         10.46        13.68 o                         
   2   8   9        283.16        226.40        24.19 o                         
   4   8   9        189.41        171.52        22.52 o                         
   6   8   9        114.94         98.99        24.65 o                         
   8   8   9        442.13        398.79        26.26 o                         
  10   8   9        391.11        412.34        27.61 o                         
  12   8   9        306.53        250.29        24.06 o                         
  14   8   9         15.75         10.54        17.96 o                         
  16   8   9        354.05        418.66        55.61 o                         
  18   8   9        180.35        154.77        25.32 o                         
  20   8   9        214.29        227.05        28.63 o                         
  22   8   9        103.92         61.26        22.66 o                         
 -25   9   9         13.74          0.00        26.39 o                         
 -23   9   9         19.91          2.92        20.63 o                         
 -21   9   9          1.14          0.00        26.39 o                         
 -19   9   9         23.52         28.27        28.27 o                         
 -17   9   9         12.42         10.37        17.33 o                         
 -15   9   9        300.08        284.50        28.45 o                         
 -13   9   9        114.72         62.58        22.62 o                         
 -11   9   9          7.79          1.88        15.99 o                         
  -9   9   9        111.78         94.46        32.99 o                         
  -7   9   9          9.64          9.57        17.17 o                         
  -5   9   9        659.46        689.47        34.69 o                         
  -3   9   9        372.25        392.46        27.47 o                         
  -1   9   9         93.12        130.05        19.66 o                         
   1   9   9       1638.53       1617.51        65.99 o                         
   3   9   9        710.92        696.89        41.26 o                         
   5   9   9        157.96        118.13        28.27 o                         
   7   9   9          2.65          1.88        17.96 o                         
   9   9   9        187.77        190.55        28.63 o                         
  11   9   9          1.39         11.44        19.29 o                         
  13   9   9          0.16          1.95        17.96 o                         
  15   9   9         25.29          9.29        19.02 o                         
  17   9   9          0.08         20.28        22.62 o                         
  19   9   9        153.87        214.02        46.18 o                         
 -22  10   9          9.36          1.88        28.27 o                         
 -20  10   9          6.32          1.88        28.27 o                         
 -18  10   9        132.21        160.16        26.26 o                         
 -16  10   9         99.01        100.98        22.54 o                         
 -14  10   9        280.49        293.51        29.79 o                         
 -12  10   9         34.85         46.18        19.99 o                         
 -10  10   9        116.72         93.58        23.56 o                         
  -8  10   9          1.47         29.21        19.99 o                         
  -6  10   9         43.59         43.90        20.63 o                         
  -4  10   9        194.75        193.18        28.63 o                         
  -2  10   9        274.44        268.65        29.97 o                         
   0  10   9        319.83        327.63        33.24 o                         
   2  10   9          9.93         29.08        33.93 o                         
   4  10   9        298.53        278.06        52.78 o                         
   6  10   9        288.09        343.15        34.65 o                         
   8  10   9         15.12         45.41        21.20 o                         
  10  10   9         58.05         98.12        23.30 o                         
  12  10   9        239.05        275.91        32.63 o                         
  14  10   9         74.52        102.99        25.32 o                         
  16  10   9          6.06         14.59        20.63 o                         
 -15  11   9          1.09          1.03        20.37 o                         
 -13  11   9        274.76        226.57        68.80 o                         
 -11  11   9         22.64          9.55        20.63 o                         
  -9  11   9        336.71        252.16        31.30 o                         
  -7  11   9         17.38          0.00        19.29 o                         
  -5  11   9          6.81          0.00        19.29 o                         
  -3  11   9          2.76          5.78        19.29 o                         
  -1  11   9         19.89         20.98        21.68 o                         
   1  11   9          5.39          0.00        18.66 o                         
   3  11   9         46.05         43.77        23.55 o                         
   5  11   9         29.27         46.09        21.72 o                         
   7  11   9         64.74         26.67        21.96 o                         
   9  11   9        188.29        141.41        34.87 o                         
 -38   0  10          1.64          0.00        28.27 o                         
 -36   0  10        345.18        288.40        52.78 o                         
 -34   0  10         36.02         28.27        33.93 o                         
 -32   0  10       1760.44       1630.94        92.39 o                         
 -30   0  10          5.92          0.00        30.16 o                         
 -28   0  10       3198.10       3090.35       103.35 o                         
 -26   0  10       4902.69       4614.60       114.07 o                         
 -24   0  10        173.80        139.87        52.78 o                         
 -22   0  10       6350.54       6694.72       164.81 o                         
 -20   0  10      11944.26      11795.82       171.79 o                         
 -18   0  10       2167.79       2040.89        68.54 o                         
 -16   0  10       1098.32       1120.08        36.29 o                         
 -14   0  10       1777.48       1700.58        61.29 o                         
 -12   0  10          0.26          0.51        10.60 o                         
 -10   0  10       1504.76       1534.28        61.16 o                         
  -8   0  10       7989.94       7967.51       149.46 o                         
  -6   0  10      15142.40      14739.24       316.88 o                         
  -4   0  10       7182.82       6589.08       140.17 o                         
  -2   0  10        259.83        241.64        14.77 o                         
   0   0  10       1959.12       1822.66        42.44 o                         
   2   0  10       2480.39       2574.42        54.74 o                         
   4   0  10        144.36        102.17        11.90 o                         
   6   0  10        845.44        938.52        30.47 o                         
   8   0  10       4673.03       4511.04        76.86 o                         
  10   0  10         94.49        112.38        18.09 o                         
  12   0  10        852.93        906.04        38.04 o                         
  14   0  10       2574.33       2793.18       109.39 o                         
  16   0  10       2570.71       2464.95        99.96 o                         
  18   0  10       1160.46       1127.42        62.22 o                         
  20   0  10       1513.20       1227.42        67.88 o                         
  22   0  10          1.57          7.54        22.62 o                         
  24   0  10        271.21        236.79        41.47 o                         
  26   0  10        313.63        315.34        27.99 o                         
  28   0  10        633.83        844.70        43.93 o                         
  30   0  10         17.87          0.00        22.62 o                         
 -37   1  10          0.47         29.55        24.63 o                         
 -35   1  10         38.35         32.98        23.88 o                         
 -33   1  10          1.85         13.88        21.72 o                         
 -31   1  10          3.35         13.98        20.37 o                         
 -29   1  10        309.04        281.84        24.43 o                         
 -27   1  10        995.16        998.21        32.28 o                         
 -25   1  10        284.03        301.46        29.42 o                         
 -23   1  10        227.32        240.38        26.39 o                         
 -21   1  10         19.08         24.90        13.33 o                         
 -19   1  10       1374.77       1412.71        25.28 o                         
 -17   1  10       1014.38        936.39        20.63 o                         
 -15   1  10        425.10        404.80        13.02 o                         
 -13   1  10        241.03        270.21        15.94 o                         
 -11   1  10         26.22         27.72         6.49 o                         
  -9   1  10       1435.85       1488.63        36.85 o                         
  -7   1  10       2444.45       2493.76        40.25 o                         
  -5   1  10       1225.24       1266.80        27.07 o                         
  -3   1  10      12655.20      12039.23       178.44 o                         
  -1   1  10       1877.53       1993.81        39.76 o                         
   1   1  10        478.73        493.73        16.13 o                         
   3   1  10          2.72          5.97         5.71 o                         
   5   1  10         32.52         19.91         5.94 o                         
   7   1  10         62.27         92.16         8.10 o                         
   9   1  10        752.74        768.91        17.69 o                         
  11   1  10        238.73        239.23        19.08 o                         
  13   1  10       3182.81       3039.57        67.81 o                         
  15   1  10       3186.34       2864.45        80.03 o                         
  17   1  10         94.95         57.17        17.96 o                         
  19   1  10        666.47        708.65        36.64 o                         
  21   1  10        120.82        107.90        19.86 o                         
  23   1  10        370.09        400.94        31.30 o                         
  25   1  10          9.89         47.69        14.84 o                         
  27   1  10         16.45          8.56        13.75 o                         
  29   1  10          0.27         18.99        14.84 o                         
  31   1  10          5.21         25.31        15.16 o                         
 -36   2  10         11.38         31.48        32.04 o                         
 -34   2  10        201.77        235.57        33.97 o                         
 -32   2  10         31.21         10.37        21.32 o                         
 -30   2  10         53.28         20.73        21.32 o                         
 -28   2  10        241.76        270.03        27.88 o                         
 -26   2  10         12.94         15.78        11.52 o                         
 -24   2  10        361.39        410.05        21.36 o                         
 -22   2  10        562.40        535.96        26.32 o                         
 -20   2  10         46.60         27.07         9.92 o                         
 -18   2  10        432.29        440.72        15.07 o                         
 -16   2  10         27.60         12.51         5.46 o                         
 -14   2  10       1139.94       1228.48        26.67 o                         
 -12   2  10          3.37          5.29         6.50 o                         
 -10   2  10        235.23        282.19        14.19 o                         
  -8   2  10       1018.21        949.67        28.34 o                         
  -6   2  10        592.34        633.99        21.91 o                         
  -4   2  10       4343.98       4566.92        68.78 o                         
  -2   2  10        669.13        710.40        23.96 o                         
   0   2  10       5578.40       5620.29        90.31 o                         
   2   2  10        151.38        183.05        15.24 o                         
   4   2  10       1840.38       1936.19        39.89 o                         
   6   2  10        745.03        631.90        19.42 o                         
   8   2  10         16.00         16.74        11.50 o                         
  10   2  10        113.15        130.23        17.03 o                         
  12   2  10       1672.95       1480.55        39.54 o                         
  14   2  10         49.31         37.41        14.84 o                         
  16   2  10        251.08        209.52        19.53 o                         
  18   2  10        255.12        265.77        25.32 o                         
  20   2  10          3.02          0.00        15.28 o                         
  22   2  10         51.90         72.10        27.33 o                         
  24   2  10         50.85         49.40        19.29 o                         
  26   2  10         30.47         17.88        14.77 o                         
  28   2  10         75.45         58.80        16.53 o                         
  30   2  10          0.10          4.65        14.06 o                         
 -37   3  10          0.03          0.00        21.24 o                         
 -35   3  10          0.01          0.00        20.37 o                         
 -33   3  10         23.39          0.00        19.99 o                         
 -31   3  10        171.26        183.72        29.97 o                         
 -29   3  10        196.62        158.65        27.89 o                         
 -27   3  10         40.52         29.21        16.77 o                         
 -25   3  10        433.56        481.53        30.82 o                         
 -23   3  10         41.81         10.52        13.57 o                         
 -21   3  10         79.72         91.53        21.52 o                         
 -19   3  10        301.82        331.80        17.30 o                         
 -17   3  10       1132.46       1249.98        30.21 o                         
 -15   3  10        380.44        353.26        17.67 o                         
 -13   3  10        889.87        881.44        20.52 o                         
 -11   3  10       1302.87       1313.46        26.10 o                         
  -9   3  10          0.57          3.33         5.91 o                         
  -7   3  10        191.09        221.63        12.51 o                         
  -5   3  10       4388.87       4449.12        66.52 o                         
  -3   3  10       1474.24       1628.60        25.65 o                         
  -1   3  10       4989.99       4721.28        66.91 o                         
   1   3  10          6.18          7.84         6.93 o                         
   3   3  10       3368.08       3288.54        54.66 o                         
   5   3  10       3220.93       3260.89        61.19 o                         
   7   3  10        245.70        209.87        17.03 o                         
   9   3  10       1935.66       1936.56        50.44 o                         
  11   3  10         25.85         18.85        12.66 o                         
  13   3  10          1.67          2.46        11.87 o                         
  15   3  10       1243.13       1172.78        37.36 o                         
  17   3  10          4.76          0.00        12.66 o                         
  19   3  10        240.29        233.64        24.63 o                         
  21   3  10          2.46          0.00        10.77 o                         
  23   3  10         22.05          9.57        13.39 o                         
  25   3  10         20.99         24.50        14.15 o                         
  27   3  10         29.63         14.18        10.81 o                         
  29   3  10          4.09          3.11        12.41 o                         
 -36   4  10        115.70        141.17        33.24 o                         
 -34   4  10        240.47        254.45        35.30 o                         
 -32   4  10         39.23         58.84        27.10 o                         
 -30   4  10         64.31         78.25        46.18 o                         
 -28   4  10         75.52         82.42        24.63 o                         
 -26   4  10        328.51        327.90        25.38 o                         
 -24   4  10         87.57        120.13        19.15 o                         
 -22   4  10        212.88        172.86        17.44 o                         
 -20   4  10        280.30        327.19        18.61 o                         
 -18   4  10        182.50        181.34        15.24 o                         
 -16   4  10        505.30        473.55        19.48 o                         
 -14   4  10       1391.69       1205.06        32.43 o                         
 -12   4  10       1067.82       1114.79        25.13 o                         
 -10   4  10         10.32         10.83         7.67 o                         
  -8   4  10         87.87        110.59        10.62 o                         
  -6   4  10         66.83         77.83         9.10 o                         
  -4   4  10        698.30        704.64        16.36 o                         
  -2   4  10        129.91        130.59         8.34 o                         
   0   4  10          4.24          8.05         5.73 o                         
   2   4  10        307.08        271.04        12.25 o                         
   4   4  10        363.02        391.48        17.19 o                         
   6   4  10        113.26        154.48        16.60 o                         
   8   4  10       1456.87       1453.32        38.62 o                         
  10   4  10         33.20         22.21        11.48 o                         
  12   4  10         55.08         74.50        12.94 o                         
  14   4  10       2479.79       2245.04        50.88 o                         
  16   4  10        273.84        253.95        18.60 o                         
  18   4  10        219.57        207.89        17.87 o                         
  20   4  10        203.30        188.12        17.62 o                         
  22   4  10        264.97        297.88        22.80 o                         
  24   4  10        143.89        186.41        32.92 o                         
  26   4  10         35.75         17.94        14.06 o                         
  28   4  10        144.21        160.95        21.33 o                         
 -33   5  10        253.08        270.61        34.58 o                         
 -31   5  10          0.05         12.25        23.99 o                         
 -29   5  10       1133.37       1069.88        58.65 o                         
 -27   5  10        325.26        343.74        35.99 o                         
 -25   5  10        428.56        428.53        35.30 o                         
 -23   5  10        297.00        379.02        60.39 o                         
 -21   5  10        454.82        461.08        31.78 o                         
 -19   5  10        487.28        511.42        22.05 o                         
 -17   5  10         12.91         14.13         9.73 o                         
 -15   5  10         45.32         20.91        10.99 o                         
 -13   5  10         50.67         38.93        10.83 o                         
 -11   5  10        211.13        175.44        13.41 o                         
  -9   5  10         26.07         27.17         9.44 o                         
  -7   5  10        816.99        820.07        24.70 o                         
  -5   5  10        183.00        229.16        12.91 o                         
  -3   5  10       1398.51       1389.28        44.36 o                         
  -1   5  10         85.95         67.75         8.65 o                         
   1   5  10       1040.84       1112.43        33.80 o                         
   3   5  10        472.28        488.49        20.63 o                         
   5   5  10        115.62        109.93        15.25 o                         
   7   5  10       1425.48       1506.71        38.10 o                         
   9   5  10        149.06        199.79        19.86 o                         
  11   5  10         84.94         76.81        15.51 o                         
  13   5  10       1180.40       1226.66        36.03 o                         
  15   5  10         15.69         12.64        11.52 o                         
  17   5  10          9.36         17.33        12.24 o                         
  19   5  10        236.05        187.05        17.26 o                         
  21   5  10       1217.07       1348.96        55.24 o                         
  23   5  10         31.08         51.55        15.93 o                         
  25   5  10        372.66        314.20        24.65 o                         
  27   5  10        115.66        155.75        19.53 o                         
 -32   6  10         77.28         71.95        26.56 o                         
 -30   6  10          9.74         13.98        23.88 o                         
 -28   6  10         25.50         37.70        23.99 o                         
 -26   6  10       1339.86       1119.51        84.84 o                         
 -24   6  10        357.93        295.35        50.89 o                         
 -22   6  10       3174.00       2929.48        70.07 o                         
 -20   6  10       1258.21       1292.22        44.20 o                         
 -18   6  10        155.47        182.02        22.81 o                         
 -16   6  10        587.27        437.28        26.94 o                         
 -14   6  10        402.77        324.34        19.41 o                         
 -12   6  10         22.92         12.21         9.86 o                         
 -10   6  10         68.82         28.18        10.73 o                         
  -8   6  10          5.44          7.65        11.87 o                         
  -6   6  10        915.19        923.04        32.93 o                         
  -4   6  10         42.88         32.76        14.34 o                         
  -2   6  10       1376.90       1361.04        70.72 o                         
   0   6  10       1166.57       1128.81        48.32 o                         
   2   6  10        350.29        329.22        21.81 o                         
   4   6  10        757.76        781.58        39.18 o                         
   6   6  10        277.07        269.83        26.74 o                         
   8   6  10       2605.62       2751.89        60.23 o                         
  10   6  10       1080.51       1267.96        38.96 o                         
  12   6  10       2282.97       2475.43        55.05 o                         
  14   6  10        105.19        108.41        17.95 o                         
  16   6  10         42.60         28.94        13.60 o                         
  18   6  10        541.84        566.98        26.50 o                         
  20   6  10        209.19        204.15        20.36 o                         
  22   6  10        398.02        411.25        34.38 o                         
  24   6  10         49.01         46.30        19.35 o                         
  26   6  10          5.71          0.58        14.98 o                         
 -31   7  10         60.15          9.53        24.41 o                         
 -29   7  10        196.82        260.90        50.89 o                         
 -27   7  10         75.06         71.82        29.22 o                         
 -25   7  10        213.36        190.05        29.79 o                         
 -23   7  10         16.56          6.19        16.03 o                         
 -21   7  10         48.78         24.44        19.29 o                         
 -19   7  10        167.54        157.24        21.96 o                         
 -17   7  10         22.63         12.65        12.20 o                         
 -15   7  10         69.06         65.15        14.84 o                         
 -13   7  10        133.81        155.30        19.59 o                         
 -11   7  10        421.27        378.00        25.11 o                         
  -9   7  10        717.34        728.97        31.86 o                         
  -7   7  10         45.72         38.22        15.43 o                         
  -5   7  10        657.50        624.62        32.14 o                         
  -3   7  10       1803.09       1827.86        49.06 o                         
  -1   7  10         99.09         75.30        18.72 o                         
   1   7  10          0.90          1.73        13.57 o                         
   3   7  10        147.88        180.09        21.87 o                         
   5   7  10       1329.29       1353.49        47.62 o                         
   7   7  10       1383.35       1317.87        44.52 o                         
   9   7  10          0.74          1.88        14.34 o                         
  11   7  10         33.07         39.61        17.32 o                         
  13   7  10        250.76        236.84        22.71 o                         
  15   7  10          3.20          8.52        14.53 o                         
  17   7  10        649.68        627.14        33.60 o                         
  19   7  10        508.29        468.01        43.36 o                         
  21   7  10         95.90         77.29        29.22 o                         
  23   7  10         57.44         47.61        33.93 o                         
 -28   8  10         65.26         30.16        25.96 o                         
 -26   8  10         35.89         77.28        35.81 o                         
 -24   8  10        152.36        169.64        45.24 o                         
 -22   8  10         53.34         98.01        30.16 o                         
 -20   8  10          2.90          0.00        26.39 o                         
 -18   8  10         35.71         22.62        17.66 o                         
 -16   8  10         41.67         33.47        34.87 o                         
 -14   8  10        156.60        143.72        22.54 o                         
 -12   8  10        279.50        277.83        49.01 o                         
 -10   8  10         47.91         86.36        18.05 o                         
  -8   8  10        186.50        200.15        32.79 o                         
  -6   8  10        512.68        576.04        28.25 o                         
  -4   8  10         17.26         13.35        16.25 o                         
  -2   8  10        871.96        870.08        39.36 o                         
   0   8  10       1955.72       2073.08        56.27 o                         
   2   8  10          7.21         11.86        16.25 o                         
   4   8  10        356.98        335.70        27.92 o                         
   6   8  10        139.36        160.22        20.52 o                         
   8   8  10         42.69         30.48        17.37 o                         
  10   8  10          0.09         26.97        19.29 o                         
  12   8  10          6.12         19.27        21.68 o                         
  14   8  10        112.58         85.52        23.07 o                         
  16   8  10        109.21        127.87        31.10 o                         
  18   8  10         12.06         22.99        22.62 o                         
  20   8  10         10.59         10.89        17.96 o                         
 -23   9  10          6.91         17.09        19.02 o                         
 -21   9  10        328.09        365.68        49.01 o                         
 -19   9  10         46.88          9.42        28.27 o                         
 -17   9  10          6.95          7.10        17.17 o                         
 -15   9  10         40.50         63.96        20.73 o                         
 -13   9  10        236.99        194.91        25.45 o                         
 -11   9  10         25.03         20.73        17.33 o                         
  -9   9  10         17.34         10.46        19.29 o                         
  -7   9  10          3.30          5.45        17.96 o                         
  -5   9  10          2.30          8.84        17.17 o                         
  -3   9  10          9.93          7.33        17.96 o                         
  -1   9  10         15.90          9.42        18.66 o                         
   1   9  10          6.33          9.70        17.96 o                         
   3   9  10        242.46        200.61        25.96 o                         
   5   9  10        195.56        200.45        29.23 o                         
   7   9  10         54.98         21.68        21.32 o                         
   9   9  10        154.23        186.84        26.56 o                         
  11   9  10         70.42        141.99        26.66 o                         
  13   9  10         65.85         71.18        22.54 o                         
  15   9  10         54.60         75.10        44.29 o                         
  17   9  10          7.54         20.44        21.20 o                         
 -20  10  10        230.14        209.22        43.35 o                         
 -18  10  10         59.77        113.09        39.58 o                         
 -16  10  10          2.59          8.54        19.86 o                         
 -14  10  10         43.69         71.18        22.54 o                         
 -12  10  10          6.89         29.61        20.63 o                         
 -10  10  10        197.44        232.80        34.87 o                         
  -8  10  10        113.56        101.10        25.32 o                         
  -6  10  10        169.75        181.43        25.32 o                         
  -4  10  10          0.00          0.00        17.33 o                         
  -2  10  10          1.57         13.66        18.52 o                         
   0  10  10          5.20         18.73        20.73 o                         
   2  10  10         46.15         52.29        23.30 o                         
   4  10  10          0.86         14.00        18.52 o                         
   6  10  10          2.59         13.65        19.29 o                         
   8  10  10          0.01          0.88        19.86 o                         
  10  10  10        146.99         70.74        32.99 o                         
  12  10  10        342.15        328.94        34.58 o                         
 -11  11  10         17.22         17.82        21.72 o                         
  -9  11  10        126.92        171.14        27.89 o                         
  -7  11  10         86.74        140.80        51.83 o                         
  -5  11  10        143.78        157.31        72.57 o                         
  -3  11  10        348.30        355.44        35.15 o                         
  -1  11  10         14.51         30.00        23.29 o                         
   1  11  10        105.79        104.89        26.56 o                         
   3  11  10         41.82         35.20        20.63 o                         
   5  11  10          1.77          7.54        21.32 o                         
 -37   1  11         38.52         41.32        46.18 o                         
 -35   1  11         62.89        100.34        28.63 o                         
 -33   1  11        192.15        220.55        34.65 o                         
 -31   1  11         11.37         24.50        22.66 o                         
 -29   1  11          4.61         10.62        19.46 o                         
 -27   1  11          0.67         15.46        12.89 o                         
 -25   1  11        228.93        242.13        20.18 o                         
 -23   1  11          0.62         12.20        12.07 o                         
 -21   1  11         23.80         24.28        12.37 o                         
 -19   1  11         83.88         63.13         9.36 o                         
 -17   1  11        525.91        557.57        17.66 o                         
 -15   1  11         48.13         54.48         9.70 o                         
 -13   1  11        540.05        498.42        17.30 o                         
 -11   1  11       2093.82       2317.34        43.98 o                         
  -9   1  11       3808.49       3556.69        62.36 o                         
  -7   1  11       1237.02       1176.68        30.33 o                         
  -5   1  11        106.27        114.00        11.25 o                         
  -3   1  11        779.23        778.60        25.32 o                         
  -1   1  11         52.56         83.34         9.07 o                         
   1   1  11        971.22        955.73        28.10 o                         
   3   1  11       1081.45        905.16        24.08 o                         
   5   1  11        168.36        131.85        10.74 o                         
   7   1  11       1622.49       1501.19        33.90 o                         
   9   1  11         36.68         55.04        13.30 o                         
  11   1  11        655.78        792.32        30.35 o                         
  13   1  11        600.19        571.91        33.97 o                         
  15   1  11        183.25        213.66        25.45 o                         
  17   1  11          0.27          4.75        15.28 o                         
  19   1  11         75.87         51.02        19.29 o                         
  21   1  11         62.17         81.99        19.99 o                         
  23   1  11        291.38        229.05        26.66 o                         
  25   1  11         85.49         93.47        48.06 o                         
  27   1  11        408.18        407.00        32.63 o                         
  29   1  11         52.17         53.19        21.20 o                         
 -36   2  11         32.23         21.03        25.22 o                         
 -34   2  11          6.19         10.99        23.29 o                         
 -32   2  11         77.56         66.91        25.32 o                         
 -30   2  11         59.95         53.69        35.81 o                         
 -28   2  11         63.97         63.93        24.63 o                         
 -26   2  11         43.19         38.23        14.31 o                         
 -24   2  11         44.52         38.47        14.16 o                         
 -22   2  11        107.99         66.38        13.90 o                         
 -20   2  11         40.20         24.10         8.37 o                         
 -18   2  11        509.72        531.47        14.62 o                         
 -16   2  11        159.65        163.71        12.60 o                         
 -14   2  11        279.67        254.47        14.05 o                         
 -12   2  11        149.79        159.52         9.81 o                         
 -10   2  11         91.37         79.89         8.63 o                         
  -8   2  11         48.94         55.66         8.81 o                         
  -6   2  11       1340.60       1357.47        28.93 o                         
  -4   2  11       3877.78       3892.32        65.97 o                         
  -2   2  11        739.60        747.57        21.29 o                         
   0   2  11         68.92         91.55        12.45 o                         
   2   2  11       2322.40       2243.74        48.78 o                         
   4   2  11         97.04         90.35         9.06 o                         
   6   2  11        258.99        260.92        19.53 o                         
   8   2  11        394.42        375.34        22.11 o                         
  10   2  11         15.76         14.91        12.97 o                         
  12   2  11         63.61         91.16        15.43 o                         
  14   2  11         31.34         19.68        16.62 o                         
  16   2  11         21.99         14.74        14.48 o                         
  18   2  11         89.20         91.88        46.18 o                         
  20   2  11        209.19        152.68        23.88 o                         
  22   2  11         38.82         12.47        17.17 o                         
  24   2  11         10.73          7.61        17.96 o                         
  26   2  11         44.21         74.45        22.66 o                         
  28   2  11         20.10          9.63        18.52 o                         
 -35   3  11          8.20          7.74        24.63 o                         
 -33   3  11         40.56         24.91        24.41 o                         
 -31   3  11         98.89        102.24        45.24 o                         
 -29   3  11        179.26        156.76        29.97 o                         
 -27   3  11         59.91         82.93        23.99 o                         
 -25   3  11          0.79          1.37        12.24 o                         
 -23   3  11          0.02          1.47        11.44 o                         
 -21   3  11        409.68        448.19        18.21 o                         
 -19   3  11        281.98        297.51        15.66 o                         
 -17   3  11         75.93         78.15        10.63 o                         
 -15   3  11        275.72        295.51        14.18 o                         
 -13   3  11        460.45        424.53        16.84 o                         
 -11   3  11         81.68         92.27         9.12 o                         
  -9   3  11         91.10        103.63         9.80 o                         
  -7   3  11        217.12        210.18        11.01 o                         
  -5   3  11         14.08         16.38         6.35 o                         
  -3   3  11         98.33        144.50        10.78 o                         
  -1   3  11        269.68        202.67        16.68 o                         
   1   3  11        667.81        567.41        16.34 o                         
   3   3  11        102.86         73.28        15.94 o                         
   5   3  11        621.12        541.16        27.92 o                         
   7   3  11        163.31        152.42        18.77 o                         
   9   3  11        296.02        270.05        20.68 o                         
  11   3  11         61.58         74.67        15.57 o                         
  13   3  11         72.26        111.12        21.35 o                         
  15   3  11          9.35          5.95        13.39 o                         
  17   3  11         14.63         20.73        23.56 o                         
  19   3  11        144.21        145.96        23.30 o                         
  21   3  11         99.86         99.66        18.05 o                         
  23   3  11         47.26         55.48        29.57 o                         
  25   3  11         38.82         70.86        16.66 o                         
  27   3  11          0.52          1.74        14.06 o                         
 -34   4  11          7.52         19.26        24.63 o                         
 -32   4  11         10.71          8.38        23.55 o                         
 -30   4  11         73.20         96.13        27.89 o                         
 -28   4  11        580.01        614.55        45.24 o                         
 -26   4  11          0.99          3.77        19.99 o                         
 -24   4  11         45.81         42.56        20.63 o                         
 -22   4  11        573.44        619.18        41.53 o                         
 -20   4  11          5.38          4.96        11.11 o                         
 -18   4  11         15.52         11.49         9.73 o                         
 -16   4  11         28.21         19.77         8.98 o                         
 -14   4  11          3.26          7.21         9.07 o                         
 -12   4  11        268.68        270.23        17.03 o                         
 -10   4  11        155.56        142.39        11.76 o                         
  -8   4  11         34.15         40.75         8.98 o                         
  -6   4  11         12.40         31.17         8.84 o                         
  -4   4  11        230.97        273.08        13.60 o                         
  -2   4  11        334.86        406.02        15.28 o                         
   0   4  11         16.21         24.47        10.30 o                         
   2   4  11        904.14        848.92        27.31 o                         
   4   4  11        275.16        229.30        31.02 o                         
   6   4  11          8.92         10.01        11.11 o                         
   8   4  11         28.99         55.04        12.83 o                         
  10   4  11        101.35        106.38        15.03 o                         
  12   4  11        158.91        162.99        16.24 o                         
  14   4  11        158.99        144.94        18.44 o                         
  16   4  11         23.33         38.43        12.88 o                         
  18   4  11        430.16        394.74        25.38 o                         
  20   4  11        965.27        923.27        43.66 o                         
  22   4  11         44.11         19.21        14.33 o                         
  24   4  11        297.98        300.09        24.29 o                         
  26   4  11         19.12          5.82        14.68 o                         
 -33   5  11         31.77         54.52        40.52 o                         
 -31   5  11         20.89         21.06        23.30 o                         
 -29   5  11        288.89        375.87        39.30 o                         
 -27   5  11          1.77          9.64        23.07 o                         
 -25   5  11         24.16         26.39        21.32 o                         
 -23   5  11        124.66        149.08        30.16 o                         
 -21   5  11         13.99         11.11        13.42 o                         
 -19   5  11         74.03         61.56        15.16 o                         
 -17   5  11         30.05         32.34         7.83 o                         
 -15   5  11         53.64         23.84        10.07 o                         
 -13   5  11          0.17          4.62         9.86 o                         
 -11   5  11        455.67        449.63        23.63 o                         
  -9   5  11        747.65        681.93        21.40 o                         
  -7   5  11         29.15         33.29        12.94 o                         
  -5   5  11         27.68         38.54        10.11 o                         
  -3   5  11          8.44          3.77         9.51 o                         
  -1   5  11         21.69          8.02        10.30 o                         
   1   5  11        618.24        505.34        22.37 o                         
   3   5  11       1838.29       1751.19        44.51 o                         
   5   5  11         84.43         56.84        14.42 o                         
   7   5  11        448.97        294.21        18.60 o                         
   9   5  11       1440.66       1401.80        38.10 o                         
  11   5  11       2310.75       2366.10        57.43 o                         
  13   5  11         96.93        145.94        16.92 o                         
  15   5  11        529.29        561.32        26.80 o                         
  17   5  11        599.67        662.03        34.01 o                         
  19   5  11         47.47         39.62        15.57 o                         
  21   5  11        186.09        211.99        22.80 o                         
  23   5  11        137.77        176.52        20.62 o                         
  25   5  11          0.20          0.00        14.77 o                         
 -30   6  11          1.83         15.49        24.63 o                         
 -28   6  11         86.49         70.66        28.63 o                         
 -26   6  11        311.65        290.83        35.91 o                         
 -24   6  11          9.18          5.18        20.83 o                         
 -22   6  11        254.83        229.55        21.89 o                         
 -20   6  11        163.92        202.76        25.22 o                         
 -18   6  11         83.34        128.14        18.72 o                         
 -16   6  11        403.31        379.45        20.93 o                         
 -14   6  11         20.25          9.24        13.68 o                         
 -12   6  11       1887.85       1684.07        45.01 o                         
 -10   6  11        370.14        326.53        25.35 o                         
  -8   6  11        451.93        410.76        26.82 o                         
  -6   6  11       1822.05       1783.81        47.05 o                         
  -4   6  11        514.16        550.19        30.75 o                         
  -2   6  11          3.02          0.64        12.12 o                         
   0   6  11          1.30          6.79        11.48 o                         
   2   6  11        310.90        317.19        22.34 o                         
   4   6  11       1469.52       1401.68        41.91 o                         
   6   6  11        900.72        922.44        35.07 o                         
   8   6  11        139.11        104.33        17.54 o                         
  10   6  11        597.29        536.93        25.62 o                         
  12   6  11        801.29        842.75        32.25 o                         
  14   6  11        407.10        399.94        24.42 o                         
  16   6  11        496.96        432.85        25.91 o                         
  18   6  11       1141.84       1169.37        36.82 o                         
  20   6  11        590.51        605.39        33.36 o                         
  22   6  11         42.32         67.99        18.44 o                         
  24   6  11         19.28         17.84        15.93 o                         
 -29   7  11        182.45        254.73        35.30 o                         
 -27   7  11          0.61          0.00        23.29 o                         
 -25   7  11        222.63        221.04        81.05 o                         
 -23   7  11        124.47        100.57        26.66 o                         
 -21   7  11        199.82        141.37        33.93 o                         
 -19   7  11        274.51        265.77        37.70 o                         
 -17   7  11          9.66          0.00        14.66 o                         
 -15   7  11         68.64         79.77        20.37 o                         
 -13   7  11          0.83          5.75        14.06 o                         
 -11   7  11          0.02         10.49        13.75 o                         
  -9   7  11         20.29         18.49        14.58 o                         
  -7   7  11          0.03          2.99        13.44 o                         
  -5   7  11        367.33        375.31        28.13 o                         
  -3   7  11        535.00        510.90        34.20 o                         
  -1   7  11        223.67        245.59        24.47 o                         
   1   7  11        222.59        205.82        24.19 o                         
   3   7  11        389.43        409.75        51.71 o                         
   5   7  11        272.88        298.61        26.03 o                         
   7   7  11          7.28          1.88        14.31 o                         
   9   7  11         10.01          7.97        15.32 o                         
  11   7  11         11.40         17.87        15.78 o                         
  13   7  11         47.89         23.39        15.63 o                         
  15   7  11         13.78          1.88        15.99 o                         
  17   7  11         15.14         16.75        18.85 o                         
  19   7  11        190.52        167.12        27.30 o                         
  21   7  11        116.97        121.14        35.81 o                         
 -26   8  11        133.20        278.96        50.89 o                         
 -24   8  11        390.59        395.84        56.55 o                         
 -22   8  11        104.90         67.85        32.04 o                         
 -20   8  11          1.12          9.42        26.39 o                         
 -18   8  11         50.77         58.43        30.16 o                         
 -16   8  11        479.35        549.30        33.81 o                         
 -14   8  11        243.92        214.19        37.70 o                         
 -12   8  11        183.98        236.51        43.35 o                         
 -10   8  11        214.83        178.50        51.83 o                         
  -8   8  11          2.71         18.30        17.91 o                         
  -6   8  11          4.88         22.62        15.99 o                         
  -4   8  11          0.53          7.25        17.17 o                         
  -2   8  11        164.61        196.05        27.89 o                         
   0   8  11        114.09        100.47        19.99 o                         
   2   8  11         34.68          5.65        14.48 o                         
   4   8  11        556.17        710.78        39.99 o                         
   6   8  11        720.60        630.88        41.97 o                         
   8   8  11        125.60        133.89        25.76 o                         
  10   8  11          9.06          7.88        18.52 o                         
  12   8  11        160.38        199.62        27.89 o                         
  14   8  11        174.22        181.78        27.89 o                         
  16   8  11          4.92          0.00        18.52 o                         
  18   8  11         40.75         34.84        20.63 o                         
 -21   9  11         44.00         18.85        32.04 o                         
 -19   9  11         15.03          0.00        26.39 o                         
 -17   9  11         13.27         13.19        17.17 o                         
 -15   9  11          6.64          0.00        17.17 o                         
 -13   9  11          1.37         24.01        17.96 o                         
 -11   9  11         31.45         23.60        16.62 o                         
  -9   9  11        134.72        148.83        26.56 o                         
  -7   9  11         17.24         33.86        19.29 o                         
  -5   9  11         11.96         10.96        17.96 o                         
  -3   9  11        195.03        143.48        23.99 o                         
  -1   9  11          7.79         24.70        19.29 o                         
   1   9  11         80.68         73.92        24.63 o                         
   3   9  11          7.41         15.96        19.86 o                         
   5   9  11        423.26        494.68        39.30 o                         
   7   9  11         10.24         14.17        19.29 o                         
   9   9  11        104.99        100.58        33.93 o                         
  11   9  11         33.79         19.91        21.20 o                         
  13   9  11          0.20         10.98        19.02 o                         
 -16  10  11          4.56          0.97        19.29 o                         
 -14  10  11        121.27        159.12        29.22 o                         
 -12  10  11        142.89        153.81        32.99 o                         
 -10  10  11          0.44          0.00        17.96 o                         
  -8  10  11         88.06        123.29        26.56 o                         
  -6  10  11        119.29        114.86        24.63 o                         
  -4  10  11          0.92          1.88        18.09 o                         
  -2  10  11        223.09        262.39        66.91 o                         
   0  10  11         73.05        134.52        46.18 o                         
   2  10  11          0.04          6.60        18.66 o                         
   4  10  11          1.56         10.92        19.29 o                         
   6  10  11          5.22          1.76        19.86 o                         
   8  10  11          3.46         12.25        21.32 o                         
 -34   0  12        360.06        446.73        58.43 o                         
 -32   0  12        206.55        222.42        49.01 o                         
 -30   0  12        262.81        290.28        45.24 o                         
 -28   0  12        170.35        145.14        35.81 o                         
 -26   0  12         40.60         16.96        30.16 o                         
 -24   0  12        406.03        424.63        34.58 o                         
 -22   0  12          1.71          5.82        15.28 o                         
 -20   0  12         34.34         35.68        19.29 o                         
 -18   0  12        136.94        169.46        17.28 o                         
 -16   0  12        200.80        219.60        43.76 o                         
 -14   0  12       2601.72       2475.46        58.55 o                         
 -12   0  12       1784.96       1701.82        57.15 o                         
 -10   0  12        768.98        864.67        38.59 o                         
  -8   0  12       4803.81       4848.96       117.95 o                         
  -6   0  12        261.25        323.40        25.45 o                         
  -4   0  12       5495.35       5625.42       124.74 o                         
  -2   0  12       6940.94       6433.03       310.60 o                         
   0   0  12       2623.04       2415.58        99.02 o                         
   2   0  12          1.14          0.00        10.41 o                         
   4   0  12        295.63        325.79        23.56 o                         
   6   0  12        182.58        225.72        21.62 o                         
   8   0  12         71.88         82.93        30.16 o                         
  10   0  12       1143.79       1163.24        64.10 o                         
  12   0  12       2566.02       2140.50        98.07 o                         
  14   0  12       1916.55       1898.81        90.51 o                         
  16   0  12         20.59         50.89        26.39 o                         
  18   0  12         19.77          0.00        20.73 o                         
  20   0  12        728.40        625.85        52.78 o                         
  22   0  12          1.99          0.00        24.50 o                         
  24   0  12        316.83        299.70        43.35 o                         
  26   0  12        208.37        250.69        43.35 o                         
 -35   1  12          2.01          4.58        23.29 o                         
 -33   1  12         48.71         42.65        24.50 o                         
 -31   1  12          3.35          3.52        19.46 o                         
 -29   1  12         62.60         65.66        24.63 o                         
 -27   1  12         16.79         16.08        19.86 o                         
 -25   1  12        426.17        491.26        29.05 o                         
 -23   1  12        726.02        632.85        28.16 o                         
 -21   1  12       2226.30       1992.40        54.44 o                         
 -19   1  12        344.21        296.17        14.99 o                         
 -17   1  12       2693.89       2675.55        45.55 o                         
 -15   1  12       2150.34       2037.60        37.22 o                         
 -13   1  12          2.12         14.24         9.18 o                         
 -11   1  12       1152.48       1085.01        27.24 o                         
  -9   1  12       2358.68       2228.00        46.85 o                         
  -7   1  12       4983.61       4820.53        79.19 o                         
  -5   1  12       2655.55       2573.48        53.46 o                         
  -3   1  12        780.75        773.14        31.29 o                         
  -1   1  12        496.25        499.65        19.44 o                         
   1   1  12          7.33         10.98         8.93 o                         
   3   1  12          2.42          3.74         8.01 o                         
   5   1  12         83.44         57.33        15.29 o                         
   7   1  12        253.74        232.28        20.17 o                         
   9   1  12          0.00          2.06        14.48 o                         
  11   1  12        510.89        431.50        46.18 o                         
  13   1  12         10.30          0.00        14.66 o                         
  15   1  12         22.16         23.07        16.62 o                         
  17   1  12         44.27         19.34        15.28 o                         
  19   1  12        246.95        239.44        27.99 o                         
  21   1  12        269.88        272.05        61.26 o                         
  23   1  12        157.29        147.75        37.70 o                         
  25   1  12         92.32        108.45        23.99 o                         
  27   1  12          5.59         17.33        20.63 o                         
 -34   2  12          7.75         54.66        26.66 o                         
 -32   2  12          3.80         13.19        21.32 o                         
 -30   2  12          6.64         15.32        20.37 o                         
 -28   2  12         75.63         50.03        30.16 o                         
 -26   2  12          5.58         28.27        21.20 o                         
 -24   2  12         11.45          9.95        11.64 o                         
 -22   2  12         40.33         29.68        12.47 o                         
 -20   2  12        167.44        135.66        11.97 o                         
 -18   2  12        119.52        131.12        11.74 o                         
 -16   2  12         56.73         35.60         9.55 o                         
 -14   2  12          0.13         15.15         7.50 o                         
 -12   2  12        517.44        478.19        16.09 o                         
 -10   2  12        414.76        452.03        16.37 o                         
  -8   2  12          1.43          0.00         7.71 o                         
  -6   2  12          8.36         17.99         8.12 o                         
  -4   2  12        762.34        682.78        23.77 o                         
  -2   2  12        718.96        732.98        25.70 o                         
   0   2  12         22.52         32.92         9.00 o                         
   2   2  12          8.13         21.47        11.87 o                         
   4   2  12        403.30        427.50        23.56 o                         
   6   2  12       1100.50       1055.49        35.79 o                         
   8   2  12       1001.83       1099.29        38.26 o                         
  10   2  12        762.28        740.31        32.85 o                         
  12   2  12        461.39        377.97        41.47 o                         
  14   2  12          0.00          0.00        15.28 o                         
  16   2  12          0.29         11.31        15.99 o                         
  18   2  12        115.41        107.97        22.66 o                         
  20   2  12         42.03         11.31        17.33 o                         
  22   2  12          7.28          0.00        17.33 o                         
  24   2  12          8.26          0.00        15.83 o                         
  26   2  12         49.13         73.17        21.96 o                         
 -33   3  12          8.75         25.42        24.63 o                         
 -31   3  12        116.38         80.11        27.99 o                         
 -29   3  12        131.20        209.18        32.63 o                         
 -27   3  12        297.64        319.49        33.97 o                         
 -25   3  12        141.79        192.15        21.88 o                         
 -23   3  12        708.05        745.85        32.03 o                         
 -21   3  12         13.17         19.43        12.59 o                         
 -19   3  12         15.40          9.35         9.67 o                         
 -17   3  12        228.76        249.64        20.65 o                         
 -15   3  12        352.61        328.67        13.11 o                         
 -13   3  12        142.30        135.72        12.06 o                         
 -11   3  12         67.17         37.34         8.86 o                         
  -9   3  12        273.43        288.26        13.22 o                         
  -7   3  12         55.92         64.58         9.07 o                         
  -5   3  12         55.54         44.05         8.25 o                         
  -3   3  12         43.49         67.24         8.99 o                         
  -1   3  12        152.99        164.81        14.09 o                         
   1   3  12        595.86        654.03        36.01 o                         
   3   3  12         23.38         29.87        14.84 o                         
   5   3  12        343.62        354.86        22.47 o                         
   7   3  12        274.58        295.06        22.11 o                         
   9   3  12         40.08         22.01        14.07 o                         
  11   3  12        246.19        274.07        21.38 o                         
  13   3  12          4.42          3.46        15.83 o                         
  15   3  12          6.00          9.35        16.62 o                         
  17   3  12        145.40        162.52        27.33 o                         
  19   3  12        644.87        583.54        37.97 o                         
  21   3  12        116.49        113.93        18.72 o                         
  23   3  12         90.11         78.23        18.11 o                         
  25   3  12          0.04          0.00        14.48 o                         
 -32   4  12         13.15         31.10        25.32 o                         
 -30   4  12        120.98        212.09        33.97 o                         
 -28   4  12        399.42        402.16        39.30 o                         
 -26   4  12         55.49         18.52        22.19 o                         
 -24   4  12          5.77          1.88        16.72 o                         
 -22   4  12         38.14         32.21        16.59 o                         
 -20   4  12        251.95        239.05        16.95 o                         
 -18   4  12         32.44         60.11        11.63 o                         
 -16   4  12        308.32        417.65        18.96 o                         
 -14   4  12        741.15        751.44        23.15 o                         
 -12   4  12        961.67        972.10        21.91 o                         
 -10   4  12        355.74        338.13        15.69 o                         
  -8   4  12        490.92        444.88        16.88 o                         
  -6   4  12         78.02         68.26         8.81 o                         
  -4   4  12         90.21         94.70        10.13 o                         
  -2   4  12       1329.44       1319.72        54.14 o                         
   0   4  12        202.26        189.55        18.06 o                         
   2   4  12         62.73         49.68        14.27 o                         
   4   4  12          3.96         18.34        12.14 o                         
   6   4  12        531.89        590.31        26.62 o                         
   8   4  12        139.77        112.46        15.48 o                         
  10   4  12        611.18        629.57        28.21 o                         
  12   4  12        517.89        448.74        23.32 o                         
  14   4  12         97.39         86.83        15.48 o                         
  16   4  12         63.53         33.37        15.57 o                         
  18   4  12        162.49        178.07        21.76 o                         
  20   4  12          0.16         16.61        17.24 o                         
  22   4  12         90.35         92.99        19.59 o                         
  24   4  12        158.05        151.57        21.71 o                         
 -31   5  12         30.15          0.00        25.22 o                         
 -29   5  12          7.37         13.81        24.63 o                         
 -27   5  12        250.62        283.70        41.47 o                         
 -25   5  12        443.71        541.38        41.97 o                         
 -23   5  12          1.18          9.48        21.96 o                         
 -21   5  12        282.46        267.79        29.80 o                         
 -19   5  12         14.68         25.95        17.17 o                         
 -17   5  12        222.54        125.94        13.76 o                         
 -15   5  12        257.83        215.49        17.39 o                         
 -13   5  12          2.60          4.74        10.30 o                         
 -11   5  12         32.81         91.27        13.84 o                         
  -9   5  12        329.23        404.66        17.04 o                         
  -7   5  12         31.43         27.61        11.24 o                         
  -5   5  12        603.88        637.29        29.97 o                         
  -3   5  12        575.55        463.33        25.18 o                         
  -1   5  12        429.26        390.76        23.53 o                         
   1   5  12       2235.58       2278.43        48.95 o                         
   3   5  12        373.22        402.98        23.79 o                         
   5   5  12          1.23          8.60        11.36 o                         
   7   5  12          0.09          1.92        12.17 o                         
   9   5  12        359.78        333.33        21.13 o                         
  11   5  12        233.72        258.22        20.95 o                         
  13   5  12         16.73         17.56        13.54 o                         
  15   5  12        616.42        737.53        31.33 o                         
  17   5  12        450.79        458.83        28.64 o                         
  19   5  12         21.67         45.93        17.02 o                         
  21   5  12         37.27         40.05        24.10 o                         
  23   5  12          0.02          7.77        15.49 o                         
 -28   6  12        248.24        221.97        35.30 o                         
 -26   6  12         18.24         13.19        22.66 o                         
 -24   6  12          6.07          3.77        22.66 o                         
 -22   6  12         70.23         67.36        26.39 o                         
 -20   6  12        214.24        247.59        29.22 o                         
 -18   6  12        294.93        272.30        24.42 o                         
 -16   6  12         67.49        112.67        19.29 o                         
 -14   6  12        467.51        472.45        27.61 o                         
 -12   6  12        384.39        432.34        25.16 o                         
 -10   6  12         47.05         56.82        19.04 o                         
  -8   6  12       1044.08        976.79        40.61 o                         
  -6   6  12        687.54        718.60        30.22 o                         
  -4   6  12        844.09        894.94        46.54 o                         
  -2   6  12        470.58        514.35        23.42 o                         
   0   6  12         53.16         36.39        12.47 o                         
   2   6  12        398.96        392.74        24.70 o                         
   4   6  12        821.86        860.57        33.80 o                         
   6   6  12         70.66         62.65        14.31 o                         
   8   6  12       1395.79       1466.21        41.82 o                         
  10   6  12        136.99        152.89        28.90 o                         
  12   6  12         42.12         27.45        13.74 o                         
  14   6  12         76.11         99.83        17.28 o                         
  16   6  12        159.04        116.28        19.32 o                         
  18   6  12        118.43        168.04        22.36 o                         
  20   6  12         14.05         31.55        17.34 o                         
 -27   7  12        563.03        491.99        64.09 o                         
 -25   7  12         23.52         54.66        35.81 o                         
 -23   7  12         15.85         73.51        35.81 o                         
 -21   7  12          2.68          1.88        24.50 o                         
 -19   7  12         52.74         64.08        30.16 o                         
 -17   7  12         20.71         10.52        15.83 o                         
 -15   7  12        258.06        218.48        25.22 o                         
 -13   7  12       1539.81       1553.32        82.02 o                         
 -11   7  12        249.28        284.92        27.89 o                         
  -9   7  12         94.67        123.97        22.54 o                         
  -7   7  12        102.31        104.85        17.14 o                         
  -5   7  12        123.49        122.90        20.91 o                         
  -3   7  12         24.54          8.10        12.12 o                         
  -1   7  12        187.03        254.61        24.61 o                         
   1   7  12          0.00          4.34        14.06 o                         
   3   7  12         25.59         24.15        21.69 o                         
   5   7  12       1692.05       1924.31        56.84 o                         
   7   7  12         23.07         25.11        18.24 o                         
   9   7  12        823.54        924.33        41.04 o                         
  11   7  12         14.75         52.47        19.03 o                         
  13   7  12         38.28          0.00        14.06 o                         
  15   7  12         56.32         57.44        17.62 o                         
  17   7  12         17.63         32.28        26.39 o                         
  19   7  12          0.16          1.74        17.17 o                         
 -22   8  12          1.28         30.16        28.27 o                         
 -20   8  12          5.89          7.54        28.27 o                         
 -18   8  12          5.14         15.08        26.39 o                         
 -16   8  12         37.52         28.01        19.79 o                         
 -14   8  12          1.40          1.88        15.99 o                         
 -12   8  12        171.72        147.28        24.63 o                         
 -10   8  12        170.53        187.74        35.81 o                         
  -8   8  12         12.36         10.68        17.96 o                         
  -6   8  12         19.39          1.88        15.28 o                         
  -4   8  12         29.27         21.68        18.66 o                         
  -2   8  12          0.05          1.88        17.96 o                         
   0   8  12        106.13        135.76        23.30 o                         
   2   8  12         79.85        127.23        23.30 o                         
   4   8  12          0.05          8.48        18.66 o                         
   6   8  12        231.51        252.63        30.66 o                         
   8   8  12        343.26        380.70        35.30 o                         
  10   8  12        200.32        229.51        28.63 o                         
  12   8  12          3.55         12.12        18.09 o                         
  14   8  12         58.34         56.55        21.96 o                         
 -19   9  12         62.81        141.36        39.58 o                         
 -17   9  12         35.36         50.89        33.93 o                         
 -15   9  12         32.96         67.94        40.52 o                         
 -13   9  12        193.98        248.92        29.23 o                         
 -11   9  12          8.02         17.50        18.52 o                         
  -9   9  12         39.55         71.36        22.62 o                         
  -7   9  12         47.90         47.91        20.63 o                         
  -5   9  12         73.86         92.36        23.99 o                         
  -3   9  12        113.75        131.66        47.12 o                         
  -1   9  12          0.43          0.00        17.96 o                         
   1   9  12        524.96        631.58        79.17 o                         
   3   9  12         23.21         11.63        19.29 o                         
   5   9  12          0.13          1.88        18.66 o                         
   7   9  12        233.03        271.54        31.99 o                         
   9   9  12          0.89          3.48        17.17 o                         
  11   9  12        160.83        142.74        56.55 o                         
 -10  10  12        186.38        181.69        28.27 o                         
  -8  10  12          4.24         24.96        21.96 o                         
  -6  10  12        261.54        306.40        34.85 o                         
  -4  10  12        201.60        206.28        36.76 o                         
  -2  10  12        107.19        138.36        27.89 o                         
   0  10  12          0.25          9.36        18.48 o                         
   2  10  12         41.56         34.81        32.98 o                         
 -33   1  13         23.18         29.21        25.32 o                         
 -31   1  13        156.77        207.26        33.97 o                         
 -29   1  13          4.51          1.82        20.63 o                         
 -27   1  13         20.61         14.59        20.63 o                         
 -25   1  13         17.24         18.73        20.73 o                         
 -23   1  13        255.31        284.00        21.43 o                         
 -21   1  13        432.53        350.25        21.40 o                         
 -19   1  13         39.69         52.63         9.77 o                         
 -17   1  13        124.15        100.22        10.01 o                         
 -15   1  13        126.90        112.34        12.06 o                         
 -13   1  13         10.10         20.38         9.38 o                         
 -11   1  13        400.65        394.47        17.35 o                         
  -9   1  13       1846.12       1815.90        41.70 o                         
  -7   1  13       1259.22       1336.29        34.36 o                         
  -5   1  13        692.26        604.27        22.62 o                         
  -3   1  13       3182.17       3343.87        64.83 o                         
  -1   1  13       2724.22       2666.79        51.10 o                         
   1   1  13         26.18         58.11        13.29 o                         
   3   1  13       2118.91       1741.39        49.25 o                         
   5   1  13        133.11        164.74        32.04 o                         
   7   1  13        613.82        597.48        36.64 o                         
   9   1  13        518.28        504.54        33.32 o                         
  11   1  13          0.99          3.77        15.99 o                         
  13   1  13        546.33        537.99        35.30 o                         
  15   1  13        419.44        359.80        43.35 o                         
  17   1  13         79.17         39.58        18.66 o                         
  19   1  13        111.69         98.35        21.96 o                         
  21   1  13          8.75         16.27        17.96 o                         
  23   1  13         87.37         90.16        23.88 o                         
 -32   2  13         16.41         11.90        23.30 o                         
 -30   2  13         14.35          7.10        22.54 o                         
 -28   2  13         12.88         43.40        23.29 o                         
 -26   2  13          3.96          0.94        21.32 o                         
 -24   2  13         74.59        113.85        25.32 o                         
 -22   2  13          5.57          4.80        12.47 o                         
 -20   2  13         31.10         32.89        10.47 o                         
 -18   2  13        267.40        267.30        12.31 o                         
 -16   2  13        577.45        592.94        26.70 o                         
 -14   2  13        186.71        211.00        12.06 o                         
 -12   2  13         62.59         77.71        10.82 o                         
 -10   2  13        800.60        798.68        21.95 o                         
  -8   2  13       1357.96       1344.40        30.60 o                         
  -6   2  13        194.33        205.79        14.93 o                         
  -4   2  13       2046.19       2095.11        49.14 o                         
  -2   2  13         43.42         70.33        24.74 o                         
   0   2  13       1099.52       1078.62        35.18 o                         
   2   2  13         80.73        104.23        15.49 o                         
   4   2  13          0.53          4.53        13.23 o                         
   6   2  13          0.34         21.94        13.57 o                         
   8   2  13         50.12         71.75        19.86 o                         
  10   2  13        146.79        157.71        37.70 o                         
  12   2  13        149.90        101.82        21.32 o                         
  14   2  13        325.96        338.39        30.66 o                         
  16   2  13       1152.29       1195.60        65.98 o                         
  18   2  13        452.28        433.43        33.97 o                         
  20   2  13        221.87        222.05        27.30 o                         
  22   2  13         87.63        107.10        25.22 o                         
  24   2  13        274.88        348.75        34.65 o                         
 -31   3  13          5.39         12.42        22.54 o                         
 -29   3  13         65.62         70.68        26.56 o                         
 -27   3  13          2.73          7.71        21.72 o                         
 -25   3  13         19.20         12.79        21.96 o                         
 -23   3  13        284.07        297.30        26.78 o                         
 -21   3  13        490.71        531.55        29.55 o                         
 -19   3  13          1.91          7.10         8.76 o                         
 -17   3  13        205.80        220.22        20.37 o                         
 -15   3  13        187.88        202.89        12.16 o                         
 -13   3  13         14.39          8.51         7.82 o                         
 -11   3  13         75.75         55.31         9.38 o                         
  -9   3  13        108.73        111.08        14.33 o                         
  -7   3  13        232.91        209.38        13.50 o                         
  -5   3  13        700.62        722.65        19.34 o                         
  -3   3  13        946.55        892.05        27.35 o                         
  -1   3  13         52.17        104.17        13.36 o                         
   1   3  13        527.41        610.15        26.85 o                         
   3   3  13        186.71        110.94        16.96 o                         
   5   3  13        266.35        247.37        21.02 o                         
   7   3  13         84.83         58.59        19.14 o                         
   9   3  13          0.33          0.00        15.28 o                         
  11   3  13        217.05        193.37        25.32 o                         
  13   3  13        406.35        420.94        34.87 o                         
  15   3  13        299.36        383.14        35.81 o                         
  17   3  13        110.90        102.86        23.30 o                         
  19   3  13          0.56          6.56        19.29 o                         
  21   3  13         85.53         75.47        19.87 o                         
  23   3  13         76.89         53.40        18.44 o                         
 -30   4  13          0.29          2.37        19.86 o                         
 -28   4  13        319.83        364.95        49.95 o                         
 -26   4  13         84.25        150.64        36.75 o                         
 -24   4  13        758.80        744.03        66.92 o                         
 -22   4  13        101.79        102.10        19.68 o                         
 -20   4  13        488.02        551.24        25.78 o                         
 -18   4  13         77.55         73.31        14.04 o                         
 -16   4  13        665.82        632.61        21.94 o                         
 -14   4  13         71.65         73.07        11.32 o                         
 -12   4  13        905.96        893.24        25.57 o                         
 -10   4  13        129.91         88.92         9.47 o                         
  -8   4  13        529.07        488.44        17.86 o                         
  -6   4  13        216.56        168.63        17.14 o                         
  -4   4  13        115.67        102.74        14.69 o                         
  -2   4  13        161.99        145.76        15.44 o                         
   0   4  13        687.34        643.72        28.84 o                         
   2   4  13        538.32        560.53        24.73 o                         
   4   4  13        355.00        334.57        21.62 o                         
   6   4  13         63.63         47.62        13.32 o                         
   8   4  13          3.06          0.00        11.19 o                         
  10   4  13          1.37          0.98        11.75 o                         
  12   4  13          1.34          8.93        14.39 o                         
  14   4  13         49.41          0.00        13.23 o                         
  16   4  13         12.61          1.23        14.84 o                         
  18   4  13          0.29          8.33        14.39 o                         
  20   4  13         82.38        101.84        18.57 o                         
  22   4  13         12.31         15.57        16.88 o                         
 -29   5  13         17.03         22.96        25.96 o                         
 -27   5  13         31.33         81.99        27.99 o                         
 -25   5  13         67.68         75.44        25.96 o                         
 -23   5  13          1.08         36.75        22.66 o                         
 -21   5  13          4.45          9.38        12.94 o                         
 -19   5  13          4.74          3.29        13.23 o                         
 -17   5  13         30.40         24.82        11.25 o                         
 -15   5  13        117.72        104.22        16.66 o                         
 -13   5  13        234.77        162.20        14.15 o                         
 -11   5  13          1.37          4.48        11.98 o                         
  -9   5  13        106.90        119.17        13.38 o                         
  -7   5  13        557.46        588.87        28.29 o                         
  -5   5  13        202.75        199.92        21.25 o                         
  -3   5  13        262.45        219.82        17.80 o                         
  -1   5  13         31.63         38.69        14.09 o                         
   1   5  13        656.78        731.52        29.90 o                         
   3   5  13        872.00        881.21        30.80 o                         
   5   5  13          3.26          3.80        12.83 o                         
   7   5  13        806.87        836.92        32.89 o                         
   9   5  13        143.78        119.12        16.68 o                         
  11   5  13         38.38         40.05        14.27 o                         
  13   5  13         14.79         14.05        14.68 o                         
  15   5  13        169.03        148.86        21.27 o                         
  17   5  13        372.33        450.41        28.64 o                         
  19   5  13         69.89         89.92        26.34 o                         
 -26   6  13        135.36        116.43        29.23 o                         
 -24   6  13        223.50        237.50        47.12 o                         
 -22   6  13         46.53         62.20        35.81 o                         
 -20   6  13         53.47         45.24        28.27 o                         
 -18   6  13          5.73         13.19        24.50 o                         
 -16   6  13         72.44         69.88        17.96 o                         
 -14   6  13         18.99          2.83        15.99 o                         
 -12   6  13         30.93         29.21        18.66 o                         
 -10   6  13        161.10        191.99        41.47 o                         
  -8   6  13        227.88        184.26        22.03 o                         
  -6   6  13        165.24        156.53        24.41 o                         
  -4   6  13        208.68        240.66        20.63 o
[truncated: 45,523 more chars]
